# Supplementary material for: RNA-Seq and 16S rRNA Analysis Revealed the Effect of Deltamethrin on Channel Catfish in the Early Stage of Acute Exposure
Source: Front Immunol. 2022 Jun 3;13:916100. doi: 10.3389/fimmu.2022.916100 (PMC9211022; doi:10.3389/fimmu.2022.916100)
Supplement: Supplementary file 1 [file Table_1.xls]

id	C-1_count	C-2_count	C-3_count	H-1_count	H-2_count	H-3_count	C-1_fpkm	C-2_fpkm	C-3_fpkm	H-1_fpkm	H-2_fpkm	H-3_fpkm	C_mean	H_mean	log2(fc)	PValue	FDR	Symbol	Description	KEGG_A_class	KEGG_B_class	Pathway	K_ID	GO Component	GO Function	GO Process
ENSIPUG00000016750	105	189	215	5665	7949	4869	9.30	16.96	19.76	562.02	548.91	441.86	15.34	517.596666666667	5.07645793842069	2.10998176617604e-118	4.61073215544787e-114	-	heme oxygenase-like [Source:NCBI gene;Acc:108272926]	Metabolism;Cellular Processes;Metabolism	Global and overview maps;Cell growth and death;Metabolism of cofactors and vitamins	ko01100//Metabolic pathways;ko04216//Ferroptosis;ko00860//Porphyrin and chlorophyll metabolism	K00510;K00510;K00510	GO:0016020//membrane;GO:0016021//integral component of membrane	GO:0004392//heme oxygenase (decyclizing) activity;GO:0046872//metal ion binding	GO:0006788//heme oxidation;GO:0055114//oxidation-reduction process
ENSIPUG00000008525	253	293	344	3152	5933	3066	4.70	5.53	6.65	65.81	86.22	58.55	5.62666666666667	70.1933333333333	3.64098161262382	1.88991680848705e-95	2.06492310495295e-91	ptges	prostaglandin E synthase [Source:NCBI gene;Acc:108259917]	Metabolism;Metabolism	Global and overview maps;Lipid metabolism	ko01100//Metabolic pathways;ko00590//Arachidonic acid metabolism	K15729;K15729	GO:0016020//membrane;GO:0016021//integral component of membrane	GO:0050220//prostaglandin-E synthase activity	GO:0042074//cell migration involved in gastrulation
ENSIPUG00000020070	120	145	138	3810	3169	2648	8.18	10.04	9.78	291.73	168.90	185.47	9.33333333333333	215.366666666667	4.52825874275841	1.677589743902e-93	1.22195636945822e-89	-	protein phosphatase 1 regulatory subunit 15B-like [Source:NCBI gene;Acc:108267993]	-	-	-	-	-	-	-
ENSIPUG00000020048	563	656	657	2744	4620	3280	15.02	17.77	18.22	82.23	96.36	89.91	17.0033333333333	89.5	2.3960700823632	1.75330209483804e-87	9.57828934410019e-84	acer2	alkaline ceramidase 2 [Source:NCBI gene;Acc:100528685]	Metabolism;Metabolism	Global and overview maps;Lipid metabolism	ko01100//Metabolic pathways;ko00600//Sphingolipid metabolism	K01441;K01441	GO:0016021//integral component of membrane	GO:0016811//hydrolase activity, acting on carbon-nitrogen (but not peptide) bonds, in linear amides	GO:0006672//ceramide metabolic process
ENSIPUG00000016311	113	181	218	3864	4909	2873	6.03	9.84	12.12	232.20	205.33	157.85	9.33	198.46	4.41082736736665	4.79399653788112e-86	2.09516824691556e-82	zgc:153317	chromosome 4 open reading frame, human C15orf48 [Source:NCBI gene;Acc:108264506]	-	-	-	-	GO:0016020//membrane;GO:0016021//integral component of membrane	-	-
ENSIPUG00000021698	727	781	831	3225	5293	3593	33.94	37.04	40.34	169.15	193.24	172.38	37.1066666666667	178.256666666667	2.26420572033795	5.0276207633228e-85	1.83105948200216e-81	tspan34	tetraspanin-1-like [Source:NCBI gene;Acc:108258504]	-	-	-	-	GO:0016020//membrane;GO:0016021//integral component of membrane	-	-
ENSIPUG00000022892	1743	1644	1319	10532	13851	9578	55.14	52.83	43.40	374.36	342.70	311.42	50.4566666666667	342.826666666667	2.76436252800845	3.36106508346497e-84	1.04922848862681e-80	slc20a1b	solute carrier family 20 member 1 [Source:NCBI gene;Acc:108276730]	-	-	-	-	GO:0016020//membrane;GO:0016021//integral component of membrane	GO:0005315//inorganic phosphate transmembrane transporter activity	GO:0006817//phosphate ion transport;GO:0055085//transmembrane transport
ENSIPUG00000007195	1395	1557	1776	8503	10093	9072	60.09	68.13	80.01	429.99	357.59	415.29	69.41	400.956666666667	2.5302308919783	3.69285585614303e-74	1.00870357710547e-70	pnp5b	purine nucleoside phosphorylase-like [Source:NCBI gene;Acc:108280898]	Metabolism;Metabolism;Metabolism;Metabolism	Global and overview maps;Nucleotide metabolism;Nucleotide metabolism;Metabolism of cofactors and vitamins	ko01100//Metabolic pathways;ko00230//Purine metabolism;ko00240//Pyrimidine metabolism;ko00760//Nicotinate and nicotinamide metabolism	K03783;K03783;K03783;K03783	-	GO:0003824//catalytic activity;GO:0004731//purine-nucleoside phosphorylase activity;GO:0016740//transferase activity;GO:0016757//transferase activity, transferring glycosyl groups	GO:0006139//nucleobase-containing compound metabolic process;GO:0009116//nucleoside metabolic process
ENSIPUG00000021338	546	682	686	3756	4502	3745	4.35	5.51	5.68	33.60	28.03	30.64	5.18	30.7566666666667	2.56987515293934	4.03682630595537e-71	9.80141427085964e-68	dennd4a	DENN domain containing 4A [Source:NCBI gene;Acc:108264762]	-	-	-	-	-	GO:0005515//protein binding	-
ENSIPUG00000023611	544	575	570	6151	5822	4435	9.87	10.57	10.74	124.93	81.98	81.98	10.3933333333333	96.2966666666667	3.21182743236686	1.73302996030613e-69	3.78701706926095e-66	SLC2A1	solute carrier family 2, facilitated glucose transporter member 1-like [Source:NCBI gene;Acc:108272033]	Organismal Systems	Endocrine system	ko04920//Adipocytokine signaling pathway	K07299	GO:0016020//membrane;GO:0016021//integral component of membrane	GO:0005215//transporter activity;GO:0022857//transmembrane transporter activity	GO:0008643//carbohydrate transport;GO:0055085//transmembrane transport;GO:1904659//glucose transmembrane transport
ENSIPUG00000001141	37	54	39	1411	1216	837	1.96	2.91	2.15	84.06	50.43	45.61	2.34	60.0333333333333	4.68118334048908	1.25845027723525e-65	2.49996867801315e-62	si:ch73-335l21.4	E3 ubiquitin-protein ligase RNF182-like [Source:NCBI gene;Acc:108268348]	-	-	-	-	-	GO:0016874//ligase activity	-
ENSIPUG00000021680	387	491	466	2160	3415	2188	8.53	10.99	10.68	53.49	58.87	49.57	10.0666666666667	53.9766666666667	2.42274983697971	3.87327147463963e-65	7.05322735531877e-62	-	circadian-associated transcriptional repressor-like [Source:NCBI gene;Acc:108275177]	-	-	-	-	-	GO:0000976//transcription regulatory region sequence-specific DNA binding	GO:0032922//circadian regulation of gene expression
ENSIPUG00000001099	247	318	396	4759	4250	3567	11.51	17.85	20.93	270.78	171.32	194.35	16.7633333333333	212.15	3.66170372082047	1.06501879649725e-64	1.79021467238907e-61	egln3	egl-9 family hypoxia inducible factor 3 [Source:NCBI gene;Acc:108270013]	-	-	-	-	-	GO:0005506//iron ion binding;GO:0016491//oxidoreductase activity;GO:0016705//oxidoreductase activity, acting on paired donors, with incorporation or reduction of molecular oxygen;GO:0031418//L-ascorbic acid binding;GO:0046872//metal ion binding	GO:0055114//oxidation-reduction process
ENSIPUG00000007436	544	469	435	1804	2507	2143	34.46	30.18	28.66	128.40	124.21	139.53	31.1	130.713333333333	2.07141982439299	8.56929137041474e-64	1.33754396447359e-60	hsd3b7	hydroxy-delta-5-steroid dehydrogenase, 3 beta- and steroid delta-isomerase 7 [Source:NCBI gene;Acc:108280431]	Metabolism;Metabolism	Global and overview maps;Lipid metabolism	ko01100//Metabolic pathways;ko00120//Primary bile acid biosynthesis	K12408;K12408	-	GO:0003854//3-beta-hydroxy-delta5-steroid dehydrogenase activity;GO:0016491//oxidoreductase activity;GO:0016616//oxidoreductase activity, acting on the CH-OH group of donors, NAD or NADP as acceptor	GO:0006694//steroid biosynthetic process;GO:0055114//oxidation-reduction process
ENSIPUG00000007553	970	1000	955	2671	4042	3107	19.02	18.90	18.64	57.86	61.09	58.96	18.8533333333333	59.3033333333333	1.65329357890862	1.01976833688549e-63	1.48559851317478e-60	alcama	activated leukocyte cell adhesion molecule [Source:NCBI gene;Acc:108276858]	Environmental Information Processing	Signaling molecules and interaction	ko04514//Cell adhesion molecules (CAMs)	K06547	GO:0016020//membrane;GO:0016021//integral component of membrane	-	-
ENSIPUG00000010868	583	519	552	9402	7089	5826	21.97	19.85	21.61	397.60	208.74	225.43	21.1433333333333	277.256666666667	3.71294740400076	3.66538231179823e-63	5.00599589233844e-60	znf395a	zinc finger protein 395-like [Source:NCBI gene;Acc:108270040]	-	-	-	-	-	GO:0003676//nucleic acid binding	-
ENSIPUG00000011838	232	399	468	5392	6919	3831	3.25	5.68	6.81	84.83	75.77	55.13	5.24666666666667	71.91	3.77671936958396	6.48197088952941e-59	8.33200163988216e-56	slc16a3	solute carrier family 16 member 3 [Source:NCBI gene;Acc:108274015]	-	-	-	-	GO:0005887//integral component of plasma membrane;GO:0016020//membrane;GO:0016021//integral component of membrane	GO:0008028//monocarboxylic acid transmembrane transporter activity;GO:0015129//lactate transmembrane transporter activity	GO:0015718//monocarboxylic acid transport;GO:0035873//lactate transmembrane transport;GO:0055085//transmembrane transport
ENSIPUG00000022939	108	136	120	674	912	759	2.55	3.26	2.94	17.86	16.82	18.39	2.91666666666667	17.69	2.60054162669192	3.87684142522017e-58	4.70648549021729e-55	ncam3	neural cell adhesion molecule 1-like [Source:NCBI gene;Acc:108256632]	Environmental Information Processing	Signaling molecules and interaction	ko04514//Cell adhesion molecules (CAMs)	K06491	GO:0016020//membrane	GO:0005515//protein binding	GO:0007155//cell adhesion
ENSIPUG00000008769	251	243	233	3409	2741	2192	5.20	5.12	4.75	80.50	44.91	47.86	5.02333333333333	57.7566666666667	3.52327056558394	9.72107702478987e-57	1.11802618497741e-53	sik1	serine/threonine-protein kinase SIK2-like [Source:NCBI gene;Acc:108266559]	-	-	-	-	-	GO:0004672//protein kinase activity;GO:0004674//protein serine/threonine kinase activity;GO:0005524//ATP binding;GO:0016301//kinase activity	GO:0006468//protein phosphorylation;GO:0016310//phosphorylation
ENSIPUG00000006184	264	268	301	924	1576	1188	9.98	10.28	11.88	39.42	46.84	46.30	10.7133333333333	44.1866666666667	2.04420367354636	1.66862359429371e-55	1.82313813912531e-52	ero1a	endoplasmic reticulum oxidoreductase 1 alpha [Source:NCBI gene;Acc:108269779]	Genetic Information Processing	Folding, sorting and degradation	ko04141//Protein processing in endoplasmic reticulum	K10950	GO:0005783//endoplasmic reticulum	GO:0003756//protein disulfide isomerase activity;GO:0016671//oxidoreductase activity, acting on a sulfur group of donors, disulfide as acceptor	GO:0055114//oxidation-reduction process
ENSIPUG00000005126	1236	1079	1290	3828	5155	3991	14.65	13.01	15.30	50.67	47.89	47.45	14.32	48.67	1.76500128201425	2.18080254716388e-55	2.26928082193453e-52	kdm5bb	lysine-specific demethylase 5B-B-like [Source:NCBI gene;Acc:108265643]	-	-	-	-	GO:0005634//nucleus	GO:0003677//DNA binding;GO:0008168//methyltransferase activity;GO:0046872//metal ion binding	GO:0032259//methylation
ENSIPUG00000016444	3840	5230	3841	41118	35569	32960	104.87	145.09	109.09	1261.61	759.66	925.07	119.683333333333	982.113333333333	3.03666725562237	4.08707527459569e-54	4.05958040456659e-51	btg2	protein BTG2-like [Source:NCBI gene;Acc:108255010]	Genetic Information Processing	Folding, sorting and degradation	ko03018//RNA degradation	K14443	-	-	GO:0008285//negative regulation of cell proliferation
ENSIPUG00000008530	8212	10153	9145	43920	50490	38540	121.89	153.07	141.16	732.38	586.05	587.87	138.706666666667	635.433333333333	2.19570364274981	3.69930073161591e-53	3.5146573733596e-50	ets2	ETS proto-oncogene 2, transcription factor [Source:NCBI gene;Acc:108277229]	-	-	-	-	GO:0005634//nucleus	GO:0003677//DNA binding;GO:0003700//DNA-binding transcription factor activity;GO:0043565//sequence-specific DNA binding	GO:0006355//regulation of transcription, DNA-templated
ENSIPUG00000021779	229	236	175	2817	2254	1967	3.98	4.17	3.16	55.02	30.64	35.14	3.77	40.2666666666667	3.41694962022262	1.29540254002835e-52	1.17946401269581e-49	bhlhe40	basic helix-loop-helix family member e40 [Source:NCBI gene;Acc:108255142]	-	-	-	-	GO:0005634//nucleus	GO:0003677//DNA binding;GO:0046983//protein dimerization activity	GO:0006355//regulation of transcription, DNA-templated;GO:0032922//circadian regulation of gene expression;GO:0045475//locomotor rhythm;GO:0045892//negative regulation of transcription, DNA-templated
ENSIPUG00000007122	410	483	422	1470	2075	1630	6.74	8.06	7.21	27.13	26.66	27.52	7.33666666666667	27.1033333333333	1.8852736494228	6.76715018472711e-52	5.91503063346627e-49	MIDN (1 of many)	midnolin [Source:NCBI gene;Acc:108280776]	-	-	-	-	-	GO:0005515//protein binding	-
ENSIPUG00000011558	306	495	414	1982	3591	2453	7.83	12.91	11.05	57.12	71.99	64.82	10.5966666666667	64.6433333333333	2.6088910768195	1.04455366573907e-51	8.77907180912701e-49	-	cAMP-responsive element modulator-like [Source:NCBI gene;Acc:108269046]	Organismal Systems	Circulatory system	ko04261//Adrenergic signaling in cardiomyocytes	K09052	GO:0005634//nucleus	GO:0003677//DNA binding;GO:0003700//DNA-binding transcription factor activity	GO:0006355//regulation of transcription, DNA-templated
ENSIPUG00000017905	572	614	510	2346	2813	2294	13.39	14.60	12.41	61.69	51.49	55.18	13.4666666666667	56.12	2.05912221670189	4.09823107809795e-51	3.31683501920728e-48	si:ch211-195b13.1	serine/threonine-protein kinase Sgk1-like [Source:NCBI gene;Acc:108273319]	Environmental Information Processing;Environmental Information Processing	Signal transduction;Signal transduction	ko04150//mTOR signaling pathway;ko04068//FoxO signaling pathway	K13302;K13302	-	GO:0000166//nucleotide binding;GO:0004672//protein kinase activity;GO:0004674//protein serine/threonine kinase activity;GO:0005524//ATP binding;GO:0016301//kinase activity;GO:0016740//transferase activity;GO:0035091//phosphatidylinositol binding	GO:0006468//protein phosphorylation;GO:0016310//phosphorylation
ENSIPUG00000016501	1342	1463	1692	5252	6914	5326	27.02	29.92	35.44	118.84	108.86	110.19	30.7933333333333	112.63	1.87090120265317	7.41639985958081e-51	5.78797034755571e-48	bcl2l10 (1 of many)	anti-apoptotic protein NR13-like [Source:NCBI gene;Acc:108264502]	-	-	-	-	GO:0016020//membrane;GO:0016021//integral component of membrane	-	GO:0042981//regulation of apoptotic process
ENSIPUG00000014250	119	211	176	1812	1685	1756	1.46	2.63	2.24	24.96	16.16	22.13	2.11	21.0833333333333	3.32078807504069	1.11038713135506e-50	8.36695848081747e-48	mknk2b	MAP kinase interacting serine/threonine kinase 2 [Source:NCBI gene;Acc:108264982]	Environmental Information Processing;Organismal Systems	Signal transduction;Endocrine system	ko04010//MAPK signaling pathway;ko04910//Insulin signaling pathway	K04372;K04372	-	GO:0000166//nucleotide binding;GO:0004672//protein kinase activity;GO:0004674//protein serine/threonine kinase activity;GO:0005524//ATP binding;GO:0016301//kinase activity	GO:0006468//protein phosphorylation;GO:0016310//phosphorylation
ENSIPUG00000007557	2611	3431	3536	17283	17975	18460	76.11	95.70	103.02	531.87	388.38	510.01	91.61	476.753333333333	2.37966603121885	2.09913431944509e-50	1.52900943828381e-47	pfkfb3	6-phosphofructo-2-kinase/fructose-2,6-biphosphatase 3 [Source:NCBI gene;Acc:108279847]	Metabolism	Carbohydrate metabolism	ko00051//Fructose and mannose metabolism	K01103	-	GO:0003824//catalytic activity;GO:0003873//6-phosphofructo-2-kinase activity;GO:0005524//ATP binding	GO:0006000//fructose metabolic process;GO:0006003//fructose 2,6-bisphosphate metabolic process
ENSIPUG00000023265	433	440	467	3215	3611	2213	19.65	20.28	22.04	163.92	128.15	103.21	20.6566666666667	131.76	2.6732330874759	2.94849717494153e-50	2.07840516989749e-47	-	free fatty acid receptor 2-like [Source:NCBI gene;Acc:108256693]	-	-	-	-	GO:0016021//integral component of membrane	GO:0004930//G protein-coupled receptor activity	GO:0007186//G protein-coupled receptor signaling pathway
ENSIPUG00000023059	686	616	809	2796	3454	2842	15.51	14.23	17.44	71.21	63.13	66.60	15.7266666666667	66.98	2.09051745818841	3.13147830341109e-50	2.13840824644185e-47	gys1	glycogen synthase 1 [Source:NCBI gene;Acc:108256446]	Metabolism;Organismal Systems;Metabolism	Global and overview maps;Endocrine system;Carbohydrate metabolism	ko01100//Metabolic pathways;ko04910//Insulin signaling pathway;ko00500//Starch and sucrose metabolism	K00693;K00693;K00693	-	GO:0004373//glycogen (starch) synthase activity;GO:0016740//transferase activity;GO:0016757//transferase activity, transferring glycosyl groups	GO:0005978//glycogen biosynthetic process
ENSIPUG00000014271	613	849	840	6865	5600	5938	19.54	27.49	27.84	245.85	139.59	194.52	24.9566666666667	193.32	2.95349374103867	2.18044672974074e-47	1.44385217994832e-44	igfbp1a	insulin-like growth factor binding protein 1 [Source:NCBI gene;Acc:100305121]	-	-	-	-	GO:0005576//extracellular region;GO:0005737//cytoplasm	GO:0005520//insulin-like growth factor binding;GO:0031994//insulin-like growth factor I binding;GO:0031995//insulin-like growth factor II binding	GO:0001666//response to hypoxia;GO:0008285//negative regulation of cell proliferation;GO:0031099//regeneration
ENSIPUG00000007097	526	472	336	1970	2755	2112	19.33	17.78	13.05	82.07	80.11	80.85	16.72	81.01	2.27652516008377	3.22680628901036e-47	2.07388738316042e-44	epn3a	epsin-3-like [Source:NCBI gene;Acc:108256872]	Cellular Processes	Transport and catabolism	ko04144//Endocytosis	K12471	-	-	-
ENSIPUG00000001757	321	327	280	958	1506	1071	6.52	6.00	4.22	17.61	17.88	18.27	5.58	17.92	1.68323361022842	9.63815914972064e-46	6.01751582113416e-43	rbms2a	RNA-binding motif, single-stranded-interacting protein 2-like [Source:NCBI gene;Acc:108255061]	-	-	-	-	-	GO:0003676//nucleic acid binding;GO:0003723//RNA binding	-
ENSIPUG00000019925	1897	2681	2054	11312	14177	9462	78.84	113.18	88.77	528.17	460.76	404.12	93.5966666666667	464.35	2.31068357893971	5.29582207062983e-45	3.21456399687231e-42	plin2	perilipin 2 [Source:NCBI gene;Acc:108268096]	Organismal Systems	Endocrine system	ko03320//PPAR signaling pathway	K17284	-	-	-
ENSIPUG00000005469	231	241	184	1031	1248	1008	6.67	7.06	5.52	33.42	28.16	29.89	6.41666666666667	30.49	2.24844020526128	8.05905334594177e-45	4.75087581303759e-42	adgrg1	receptor-interacting serine/threonine-protein kinase 2-like [Source:NCBI gene;Acc:108271158]	Organismal Systems	Immune system	ko04621//NOD-like receptor signaling pathway	K08846	-	GO:0004672//protein kinase activity;GO:0005524//ATP binding;GO:0016301//kinase activity	GO:0006468//protein phosphorylation;GO:0014003//oligodendrocyte development;GO:0016310//phosphorylation;GO:0032287//peripheral nervous system myelin maintenance;GO:0042981//regulation of apoptotic process;GO:0048932//myelination of posterior lateral line nerve axons;GO:0070445//regulation of oligodendrocyte progenitor proliferation
ENSIPUG00000005962	66	92	56	462	893	543	1.17	1.68	1.05	9.22	13.09	9.97	1.3	10.76	3.04909454952817	8.26163650445856e-45	4.75087581303759e-42	crispld2	cysteine rich secretory protein LCCL domain containing 2 [Source:NCBI gene;Acc:108270698]	-	-	-	-	GO:0005576//extracellular region	-	GO:0048703//embryonic viscerocranium morphogenesis;GO:0060021//roof of mouth development;GO:0060325//face morphogenesis;GO:0060536//cartilage morphogenesis
ENSIPUG00000011162	336	327	295	1114	1407	1177	6.84	6.68	6.02	25.54	22.46	24.92	6.51333333333333	24.3066666666667	1.89988409407075	9.6934848102404e-45	5.33996767935527e-42	tnk2b	tyrosine kinase non receptor 2 [Source:NCBI gene;Acc:108280487]	-	-	-	-	-	GO:0004672//protein kinase activity;GO:0004713//protein tyrosine kinase activity;GO:0005515//protein binding;GO:0005524//ATP binding;GO:0016301//kinase activity	GO:0006468//protein phosphorylation;GO:0016310//phosphorylation;GO:0018108//peptidyl-tyrosine phosphorylation
ENSIPUG00000016818	527	894	1081	5903	9957	5743	16.70	28.78	35.63	210.14	246.69	187.04	27.0366666666667	214.623333333333	2.98881773221286	9.77478982126171e-45	5.33996767935527e-42	slc26a6l	solute carrier family 26 member 6-like [Source:NCBI gene;Acc:108271864]	-	-	-	-	GO:0016020//membrane;GO:0016021//integral component of membrane	GO:0008271//secondary active sulfate transmembrane transporter activity;GO:0008510//sodium:bicarbonate symporter activity;GO:0015116//sulfate transmembrane transporter activity	GO:0006821//chloride transport;GO:0008272//sulfate transport;GO:0055085//transmembrane transport
ENSIPUG00000017414	163	185	135	1547	1344	1159	3.69	4.26	3.18	39.42	23.83	27.01	3.71	30.0866666666667	3.01963318587053	2.64764380267608e-44	1.41112957014824e-41	-	cyclin dependent kinase inhibitor 1A [Source:NCBI gene;Acc:108281086]	Cellular Processes;Environmental Information Processing;Cellular Processes;Environmental Information Processing;Cellular Processes	Cell growth and death;Signal transduction;Cell growth and death;Signal transduction;Cell growth and death	ko04218//Cellular senescence;ko04068//FoxO signaling pathway;ko04110//Cell cycle;ko04012//ErbB signaling pathway;ko04115//p53 signaling pathway	K06625;K06625;K06625;K06625;K06625	GO:0005634//nucleus	GO:0004861//cyclin-dependent protein serine/threonine kinase inhibitor activity;GO:0016301//kinase activity	GO:0007050//cell cycle arrest;GO:0007346//regulation of mitotic cell cycle;GO:0016310//phosphorylation;GO:0045736//negative regulation of cyclin-dependent protein serine/threonine kinase activity;GO:0072331//signal transduction by p53 class mediator
ENSIPUG00000021119	327	385	356	2711	2776	1791	20.58	24.61	23.30	191.69	136.63	115.84	22.83	148.053333333333	2.6971142076324	1.81803316096558e-43	9.4589668174809e-41	gpr84	G protein-coupled receptor 84 [Source:NCBI gene;Acc:108272217]	-	-	-	-	GO:0016020//membrane;GO:0016021//integral component of membrane	GO:0004930//G protein-coupled receptor activity	GO:0007186//G protein-coupled receptor signaling pathway;GO:0032496//response to lipopolysaccharide
ENSIPUG00000010500	3925	3311	2846	15353	23677	12431	119.33	96.16	82.64	521.99	547.18	381.34	99.3766666666667	483.503333333333	2.28254677952174	2.9806009992391e-43	1.51469983803193e-40	cyp1a	cytochrome P450 1A1 [Source:NCBI gene;Acc:108264711]	Metabolism;Metabolism;Metabolism;Metabolism;Metabolism	Global and overview maps;Metabolism of cofactors and vitamins;Amino acid metabolism;Lipid metabolism;Xenobiotics biodegradation and metabolism	ko01100//Metabolic pathways;ko00830//Retinol metabolism;ko00380//Tryptophan metabolism;ko00140//Steroid hormone biosynthesis;ko00980//Metabolism of xenobiotics by cytochrome P450	K07408;K07408;K07408;K07408;K07408	GO:0005623//cell;GO:0005783//endoplasmic reticulum;GO:0005789//endoplasmic reticulum membrane;GO:0043231//intracellular membrane-bounded organelle	GO:0004497//monooxygenase activity;GO:0005506//iron ion binding;GO:0016491//oxidoreductase activity;GO:0016705//oxidoreductase activity, acting on paired donors, with incorporation or reduction of molecular oxygen;GO:0016712//oxidoreductase activity, acting on paired donors, with incorporation or reduction of molecular oxygen, reduced flavin or flavoprotein as one donor, and incorporation of one …	GO:0006725//cellular aromatic compound metabolic process;GO:0009410//response to xenobiotic stimulus;GO:0055114//oxidation-reduction process;GO:0071407//cellular response to organic cyclic compound;GO:0071466//cellular response to xenobiotic stimulus;GO:0071615//oxidative deethylation
ENSIPUG00000013753	940	1062	1080	4808	5044	4090	12.37	14.20	14.78	71.11	51.93	55.33	13.7833333333333	59.4566666666667	2.10891375467998	3.69230367289965e-43	1.83373226955007e-40	irs2a	insulin receptor substrate 2-like [Source:NCBI gene;Acc:108258957]	Environmental Information Processing;Organismal Systems;Cellular Processes;Organismal Systems	Signal transduction;Endocrine system;Transport and catabolism;Endocrine system	ko04068//FoxO signaling pathway;ko04910//Insulin signaling pathway;ko04140//Autophagy - animal;ko04920//Adipocytokine signaling pathway	K07187;K07187;K07187;K07187	-	GO:0005158//insulin receptor binding	GO:0001666//response to hypoxia;GO:0008286//insulin receptor signaling pathway
ENSIPUG00000011142	316	554	637	5130	5248	3859	11.16	19.93	23.46	203.94	145.24	140.34	18.1833333333333	163.173333333333	3.16571670262379	1.11905287653775e-42	5.43412076846731e-40	tlr-5	toll-like receptor 5 [Source:NCBI gene;Acc:100304981]	Organismal Systems;Human Diseases	Immune system;Infectious diseases	ko04620//Toll-like receptor signaling pathway;ko05132//Salmonella infection	K10168;K10168	-	GO:0005515//protein binding	-
ENSIPUG00000018422	321	324	306	1329	1474	1262	9.86	10.47	9.98	53.92	40.77	46.17	10.1033333333333	46.9533333333333	2.21639623060501	4.13381391979215e-42	1.96374134294126e-39	eepd1	endonuclease/exonuclease/phosphatase family domain containing 1 [Source:NCBI gene;Acc:108272654]	-	-	-	-	-	GO:0004519//endonuclease activity;GO:0004527//exonuclease activity	GO:0090305//nucleic acid phosphodiester bond hydrolysis
ENSIPUG00000016778	924	873	1062	2918	3825	2877	15.71	18.96	18.59	55.22	50.38	49.82	17.7533333333333	51.8066666666667	1.54504783317472	6.9564923973069e-42	3.2343249333181e-39	-	target of Myb protein 1-like [Source:NCBI gene;Acc:108272924]	-	-	-	-	GO:0005622//intracellular;GO:0005623//cell	-	GO:0006886//intracellular protein transport;GO:0015031//protein transport
ENSIPUG00000007480	741	902	782	4111	4347	3317	14.17	17.28	16.00	108.23	72.00	70.33	15.8166666666667	83.52	2.40067612538257	8.83020415344553e-42	4.01995044085608e-39	pde4ba	phosphodiesterase 4B [Source:NCBI gene;Acc:108271955]	Metabolism	Nucleotide metabolism	ko00230//Purine metabolism	K13293	-	GO:0004114//3',5'-cyclic-nucleotide phosphodiesterase activity;GO:0008081//phosphoric diester hydrolase activity;GO:0016787//hydrolase activity;GO:0046872//metal ion binding	GO:0007165//signal transduction
ENSIPUG00000007253	3451	4434	4935	18930	23245	16375	55.16	71.99	82.03	339.95	290.56	268.99	69.7266666666667	299.833333333333	2.1043783614414	4.16059987459257e-41	1.85545772366524e-38	slc2a3b	solute carrier family 2, facilitated glucose transporter member 1-like [Source:NCBI gene;Acc:108269140]	Organismal Systems	Endocrine system	ko04920//Adipocytokine signaling pathway	K07299	GO:0016020//membrane;GO:0016021//integral component of membrane	GO:0005215//transporter activity;GO:0022857//transmembrane transporter activity	GO:0008643//carbohydrate transport;GO:0055085//transmembrane transport
ENSIPUG00000004029	867	954	821	3225	4676	2748	48.44	54.14	47.62	202.46	203.92	158.17	50.0666666666667	188.183333333333	1.91021654769897	2.5265139591827e-40	1.10418766072121e-37	tuft1a	tuftelin-like [Source:NCBI gene;Acc:108265940]	-	-	-	-	-	-	-
ENSIPUG00000014886	1385	1340	1268	4110	4971	3849	52.22	49.96	49.75	171.88	142.91	148.55	50.6433333333333	154.446666666667	1.60866446356441	2.92872929000664e-40	1.25487436167108e-37	csnk1da	casein kinase I [Source:NCBI gene;Acc:108259482]	Cellular Processes;Environmental Information Processing	Cellular community - eukaryotes;Signal transduction	ko04540//Gap junction;ko04340//Hedgehog signaling pathway	K08959;K08959	-	GO:0000166//nucleotide binding;GO:0004672//protein kinase activity;GO:0004674//protein serine/threonine kinase activity;GO:0005524//ATP binding;GO:0016301//kinase activity	GO:0006468//protein phosphorylation;GO:0016310//phosphorylation
ENSIPUG00000013909	681	916	930	4279	4844	3494	20.09	27.45	28.53	141.83	111.76	105.93	25.3566666666667	119.84	2.2406725194686	7.71596888674461e-40	3.24248754063737e-37	cbsa	cystathionine-beta-synthase [Source:NCBI gene;Acc:100304674]	Metabolism;Metabolism;Metabolism;Metabolism	Global and overview maps;Global and overview maps;Amino acid metabolism;Amino acid metabolism	ko01100//Metabolic pathways;ko01230//Biosynthesis of amino acids;ko00270//Cysteine and methionine metabolism;ko00260//Glycine, serine and threonine metabolism	K01697;K01697;K01697;K01697	GO:0005737//cytoplasm	GO:0004122//cystathionine beta-synthase activity;GO:0016829//lyase activity	GO:0006535//cysteine biosynthetic process from serine;GO:0008652//cellular amino acid biosynthetic process;GO:0019343//cysteine biosynthetic process via cystathionine;GO:0019344//cysteine biosynthetic process
ENSIPUG00000005026	1310	1337	1247	3039	4561	3132	29.41	30.47	29.03	76.73	79.98	72.12	29.6366666666667	76.2766666666667	1.36385860632759	8.32761873744241e-39	3.43349291793569e-36	tbk1	TANK binding kinase 1 [Source:NCBI gene;Acc:108279669]	Organismal Systems;Human Diseases;Organismal Systems;Cellular Processes;Organismal Systems;Organismal Systems	Immune system;Infectious diseases;Immune system;Transport and catabolism;Immune system;Immune system	ko04621//NOD-like receptor signaling pathway;ko05168//Herpes simplex infection;ko04620//Toll-like receptor signaling pathway;ko04137//Mitophagy - animal;ko04622//RIG-I-like receptor signaling pathway;ko04623//Cytosolic DNA-sensing pathway	K05410;K05410;K05410;K05410;K05410;K05410	-	GO:0004672//protein kinase activity;GO:0005524//ATP binding;GO:0016301//kinase activity	GO:0006468//protein phosphorylation;GO:0016310//phosphorylation
ENSIPUG00000005875	9503	10955	12633	31473	42421	32925	341.66	400.06	472.31	1271.23	1192.66	1216.47	404.676666666667	1226.78666666667	1.60004281999438	1.55404664674347e-38	6.28870876382193e-36	ldha	lactate dehydrogenase A4 [Source:NCBI gene;Acc:100529018]	Metabolism;Metabolism;Metabolism;Metabolism;Metabolism	Global and overview maps;Carbohydrate metabolism;Amino acid metabolism;Carbohydrate metabolism;Carbohydrate metabolism	ko01100//Metabolic pathways;ko00010//Glycolysis / Gluconeogenesis;ko00270//Cysteine and methionine metabolism;ko00620//Pyruvate metabolism;ko00640//Propanoate metabolism	K00016;K00016;K00016;K00016;K00016	GO:0005737//cytoplasm	GO:0003824//catalytic activity;GO:0004457//lactate dehydrogenase activity;GO:0004459//L-lactate dehydrogenase activity;GO:0016491//oxidoreductase activity;GO:0016616//oxidoreductase activity, acting on the CH-OH group of donors, NAD or NADP as acceptor	GO:0001666//response to hypoxia;GO:0005975//carbohydrate metabolic process;GO:0009408//response to heat;GO:0009409//response to cold;GO:0019752//carboxylic acid metabolic process;GO:0055114//oxidation-reduction process
ENSIPUG00000007039	2936	3169	3129	8185	10369	7978	294.79	323.52	327.07	922.82	813.86	822.78	315.126666666667	853.153333333333	1.43687321046284	2.15011153186759e-38	8.54258858079466e-36	mcl1b	induced myeloid leukemia cell differentiation protein Mcl-1-like [Source:NCBI gene;Acc:108268142]	Cellular Processes	Cell growth and death	ko04210//Apoptosis	K02539	-	GO:0046982//protein heterodimerization activity	GO:0007088//regulation of mitotic nuclear division;GO:0042981//regulation of apoptotic process;GO:0043009//chordate embryonic development;GO:0043066//negative regulation of apoptotic process;GO:0043154//negative regulation of cysteine-type endopeptidase activity involved in apoptotic process;GO:0045839//negative regulation of mitotic nuclear division
ENSIPUG00000018813	326	366	267	958	1728	1243	14.16	16.15	12.06	46.76	58.71	55.50	14.1233333333333	53.6566666666667	1.92567680431362	3.31419957062361e-38	1.29324801816548e-35	-	methyl-CpG-binding domain protein 2-like [Source:NCBI gene;Acc:108260323]	-	-	-	-	GO:0005634//nucleus	GO:0003677//DNA binding	-
ENSIPUG00000004713	328	490	348	3083	4699	1931	8.91	13.52	9.83	94.09	99.82	53.91	10.7533333333333	82.6066666666667	2.94147427945133	7.18170743447411e-38	2.75323983961628e-35	-	interleukin-1 receptor type 2-like [Source:NCBI gene;Acc:108266111]	Environmental Information Processing	Signaling molecules and interaction	ko04060//Cytokine-cytokine receptor interaction	K04387	GO:0016020//membrane;GO:0016021//integral component of membrane	GO:0004908//interleukin-1 receptor activity	GO:0019221//cytokine-mediated signaling pathway
ENSIPUG00000021811	213	166	216	1097	1048	1096	4.92	3.90	5.19	28.48	18.94	26.03	4.67	24.4833333333333	2.39030553501282	2.05512021877168e-37	7.7428425897584e-35	-	round spermatid basic protein 1-like [Source:NCBI gene;Acc:108276210]	-	-	-	-	GO:0005634//nucleus	-	-
ENSIPUG00000000384	315	294	234	1621	1949	1159	3.40	3.23	2.63	19.68	16.47	12.87	3.08666666666667	16.34	2.4042863856066	3.80369418305565e-37	1.40878517437512e-34	irs2b	insulin receptor substrate 2 [Source:NCBI gene;Acc:108266735]	Environmental Information Processing;Organismal Systems;Cellular Processes;Organismal Systems	Signal transduction;Endocrine system;Transport and catabolism;Endocrine system	ko04068//FoxO signaling pathway;ko04910//Insulin signaling pathway;ko04140//Autophagy - animal;ko04920//Adipocytokine signaling pathway	K07187;K07187;K07187;K07187	-	GO:0005158//insulin receptor binding	GO:0008286//insulin receptor signaling pathway
ENSIPUG00000012641	278	289	273	707	1242	889	5.43	5.78	5.23	15.69	18.74	17.37	5.48	17.2666666666667	1.65574179889224	7.63264915820526e-37	2.77981082341836e-34	si:dkey-40c11.1	rhotekin [Source:NCBI gene;Acc:108255778]	-	-	-	-	-	GO:0017049//GTP-Rho binding	GO:0007165//signal transduction;GO:0007266//Rho protein signal transduction;GO:0032185//septin cytoskeleton organization
ENSIPUG00000000492	777	837	715	1810	2954	2034	7.68	8.40	7.35	20.09	22.82	20.65	7.81	21.1866666666667	1.43976217048539	2.10861822975929e-36	7.55369271421313e-34	kdm6ba	lysine demethylase 6B [Source:NCBI gene;Acc:108267706]	-	-	-	-	GO:0005634//nucleus	GO:0008168//methyltransferase activity;GO:0046872//metal ion binding;GO:0071558//histone demethylase activity (H3-K27 specific)	GO:0007507//heart development;GO:0032259//methylation;GO:0061384//heart trabecula morphogenesis;GO:0071557//histone H3-K27 demethylation
ENSIPUG00000012888	726	716	769	1577	2855	1937	7.61	7.65	8.41	18.56	23.41	20.82	7.89	20.93	1.40747510624225	8.56649763244e-36	3.01927590748514e-33	myo9ab	unconventional myosin-IXa-like [Source:NCBI gene;Acc:108274707]	-	-	-	-	GO:0016459//myosin complex	GO:0000166//nucleotide binding;GO:0003774//motor activity;GO:0003779//actin binding;GO:0005096//GTPase activator activity;GO:0005515//protein binding;GO:0005524//ATP binding;GO:0046872//metal ion binding	GO:0007165//signal transduction;GO:0007626//locomotory behavior;GO:0035556//intracellular signal transduction;GO:0036269//swimming behavior;GO:0043547//positive regulation of GTPase activity;GO:0048675//axon extension;GO:0061564//axon development
ENSIPUG00000015223	1258	1357	1070	3078	5105	3350	17.61	19.29	15.57	48.40	55.87	48.18	17.49	50.8166666666667	1.5387714552543	1.89875261362592e-35	6.58595906554817e-33	si:dkey-145c18.2	nicotinamide phosphoribosyltransferase [Source:NCBI gene;Acc:108279799]	Metabolism;Organismal Systems;Metabolism	Global and overview maps;Immune system;Metabolism of cofactors and vitamins	ko01100//Metabolic pathways;ko04621//NOD-like receptor signaling pathway;ko00760//Nicotinate and nicotinamide metabolism	K03462;K03462;K03462	GO:0005576//extracellular region;GO:0005615//extracellular space;GO:0005634//nucleus;GO:0005737//cytoplasm	GO:0003824//catalytic activity;GO:0004514//nicotinate-nucleotide diphosphorylase (carboxylating) activity;GO:0005125//cytokine activity;GO:0016740//transferase activity;GO:0016757//transferase activity, transferring glycosyl groups;GO:0047280//nicotinamide phosphoribosyltransferase activity	GO:0009435//NAD biosynthetic process;GO:0010469//regulation of signaling receptor activity;GO:0019363//pyridine nucleotide biosynthetic process;GO:0032922//circadian regulation of gene expression;GO:0048511//rhythmic process
ENSIPUG00000001030	1737	1797	1755	3307	4850	3942	33.71	35.43	35.42	72.11	73.61	78.63	34.8533333333333	74.7833333333333	1.10142013776827	2.83409697115877e-35	9.67666984590021e-33	slc16a1b	solute carrier family 16 member 1 [Source:NCBI gene;Acc:108265837]	-	-	-	-	GO:0005887//integral component of plasma membrane;GO:0016020//membrane;GO:0016021//integral component of membrane	GO:0008028//monocarboxylic acid transmembrane transporter activity;GO:0015129//lactate transmembrane transporter activity	GO:0015718//monocarboxylic acid transport;GO:0035873//lactate transmembrane transport;GO:0055085//transmembrane transport
ENSIPUG00000021870	3694	3798	3377	7318	14697	10793	54.84	57.27	52.13	122.05	170.63	164.66	54.7466666666667	152.446666666667	1.47746157350445	6.0980557672714e-35	2.05007253271407e-32	ucp2	uncoupling protein 2 [Source:NCBI gene;Acc:108277060]	-	-	-	-	GO:0016020//membrane;GO:0016021//integral component of membrane;GO:0031966//mitochondrial membrane	GO:0022857//transmembrane transporter activity	GO:0006839//mitochondrial transport;GO:0055085//transmembrane transport
ENSIPUG00000016571	153	176	141	501	924	617	2.15	2.51	2.06	7.91	10.16	8.91	2.24	8.99333333333333	2.00535721016951	1.02828866842684e-34	3.40457030037322e-32	si:zfos-323e3.4	volume-regulated anion channel subunit LRRC8E-like [Source:NCBI gene;Acc:108273357]	-	-	-	-	GO:0005623//cell;GO:0016020//membrane;GO:0016021//integral component of membrane;GO:0034702//ion channel complex	GO:0005225//volume-sensitive anion channel activity;GO:0005515//protein binding	GO:0006884//cell volume homeostasis;GO:0015698//inorganic anion transport;GO:0098656//anion transmembrane transport
ENSIPUG00000000398	233	240	209	1275	1319	933	26.51	27.74	24.73	163.00	117.38	109.11	26.3266666666667	129.83	2.30202701523327	1.32071203512171e-34	4.3074924464895e-32	h1f0	histone H1.0 [Source:NCBI gene;Acc:108264572]	-	-	-	-	GO:0000786//nucleosome;GO:0005634//nucleus;GO:0005694//chromosome	GO:0003677//DNA binding	GO:0006334//nucleosome assembly
ENSIPUG00000022196	540	595	600	3625	3638	2274	68.14	76.27	78.73	513.91	359.00	294.89	74.38	389.266666666667	2.3877721573467	1.46265174904412e-34	4.70027441472237e-32	histh1l	histone H1 like [Source:ZFIN;Acc:ZDB-GENE-050417-145]	-	-	-	-	GO:0000786//nucleosome;GO:0005634//nucleus	GO:0003677//DNA binding	GO:0006334//nucleosome assembly
ENSIPUG00000006073	1442	1926	1998	5128	7396	5533	38.62	52.40	55.65	154.31	154.92	152.30	48.89	153.843333333333	1.65385061663604	3.32168320485392e-34	1.05196262887634e-31	HIGD1A	HIG1 domain family member 1A, mitochondrial-like [Source:NCBI gene;Acc:108268302]	-	-	-	-	GO:0016020//membrane;GO:0016021//integral component of membrane	-	-
ENSIPUG00000024055	1059	1290	1279	5442	5179	4761	16.17	20.00	20.31	93.34	61.83	74.70	18.8266666666667	76.6233333333333	2.02500620058419	3.50064572964461e-34	1.09280157834563e-31	dyrk3	dual specificity tyrosine phosphorylation regulated kinase 3 [Source:NCBI gene;Acc:108254907]	-	-	-	-	-	GO:0004672//protein kinase activity;GO:0005524//ATP binding;GO:0016301//kinase activity	GO:0006468//protein phosphorylation;GO:0016310//phosphorylation;GO:0055001//muscle cell development
ENSIPUG00000002928	318	397	408	1264	1785	1183	5.70	7.23	7.60	25.45	25.02	21.79	6.84333333333333	24.0866666666667	1.81546362732384	7.12280407955555e-34	2.1922185175556e-31	-	uncharacterized LOC108255102 [Source:NCBI gene;Acc:108255102]	-	-	-	-	-	-	-
ENSIPUG00000023129	354	367	424	1058	1527	1082	5.66	5.96	7.05	19.01	19.10	17.78	6.22333333333333	18.63	1.58186824743659	9.23165526007205e-34	2.80180737143187e-31	egln2	egl nine homolog 2-like [Source:NCBI gene;Acc:108278008]	-	-	-	-	-	GO:0005506//iron ion binding;GO:0016491//oxidoreductase activity;GO:0016705//oxidoreductase activity, acting on paired donors, with incorporation or reduction of molecular oxygen;GO:0031418//L-ascorbic acid binding;GO:0046872//metal ion binding	GO:0055114//oxidation-reduction process
ENSIPUG00000008643	327	348	341	30	42	45	10.35	11.19	11.23	1.07	1.04	1.46	10.9233333333333	1.19	-3.19837969351366	9.46740583042003e-34	2.83399660556628e-31	si:dkey-3h3.3	E3 ubiquitin-protein ligase DTX3L-like [Source:NCBI gene;Acc:108255862]	Environmental Information Processing	Signal transduction	ko04330//Notch signaling pathway	K06058	-	GO:0016874//ligase activity	GO:0007219//Notch signaling pathway;GO:0016567//protein ubiquitination
ENSIPUG00000022124	1297	1323	1170	2730	4493	2957	48.23	42.43	46.90	114.63	119.27	109.48	45.8533333333333	114.46	1.31974499174334	2.41569214131486e-33	7.133473604326e-31	ptp4a2b	protein tyrosine phosphatase type IVA 2 [Source:NCBI gene;Acc:108257240]	-	-	-	-	-	GO:0008138//protein tyrosine/serine/threonine phosphatase activity;GO:0016791//phosphatase activity	GO:0006470//protein dephosphorylation;GO:0016311//dephosphorylation
ENSIPUG00000005749	341	291	272	854	1276	882	7.34	6.36	6.09	20.65	21.48	19.51	6.59666666666667	20.5466666666667	1.63909524946727	3.31039660666323e-33	9.64517155317398e-31	sema4ga	semaphorin-4G-like [Source:NCBI gene;Acc:108263187]	-	-	-	-	GO:0016020//membrane;GO:0016021//integral component of membrane	GO:0005515//protein binding	-
ENSIPUG00000016054	1212	1363	1104	2838	4407	3078	11.42	13.06	10.83	30.04	32.48	29.80	11.77	30.7733333333333	1.38656640288588	3.71572752367656e-33	1.06836944536026e-30	DGKQ	diacylglycerol kinase theta [Source:NCBI gene;Acc:108277157]	Metabolism;Environmental Information Processing;Metabolism;Metabolism	Global and overview maps;Signal transduction;Lipid metabolism;Lipid metabolism	ko01100//Metabolic pathways;ko04070//Phosphatidylinositol signaling system;ko00564//Glycerophospholipid metabolism;ko00561//Glycerolipid metabolism	K00901;K00901;K00901;K00901	-	GO:0000166//nucleotide binding;GO:0003951//NAD+ kinase activity;GO:0004143//diacylglycerol kinase activity;GO:0005524//ATP binding;GO:0016301//kinase activity;GO:0016740//transferase activity;GO:0046872//metal ion binding	GO:0007165//signal transduction;GO:0007205//protein kinase C-activating G protein-coupled receptor signaling pathway;GO:0016310//phosphorylation;GO:0035556//intracellular signal transduction
ENSIPUG00000012422	156	177	170	2199	1569	1053	5.15	5.94	5.84	81.61	40.53	35.75	5.64333333333333	52.63	3.22126592231829	3.86747951654587e-33	1.09756055059169e-30	csrnp1b	cysteine and serine rich nuclear protein 1 [Source:NCBI gene;Acc:108256393]	-	-	-	-	-	-	GO:0021536//diencephalon development;GO:0030901//midbrain development
ENSIPUG00000020194	487	514	406	35	77	68	21.84	23.42	18.94	1.76	2.70	3.13	21.4	2.53	-3.0804015065942	4.09688939110906e-33	1.14775932018609e-30	cdca7a	cell division cycle associated 7 [Source:NCBI gene;Acc:108266114]	-	-	-	-	-	-	GO:0006355//regulation of transcription, DNA-templated;GO:0042127//regulation of cell proliferation;GO:0048538//thymus development;GO:0051301//cell division;GO:1902036//regulation of hematopoietic stem cell differentiation
MSTRG.18759	1400	1465	1302	3265	5006	3239	47.33	50.31	45.77	124.01	132.34	112.53	47.8033333333333	122.96	1.36300594398165	4.93268414084383e-33	1.36441789678126e-30	--	tumor necrosis factor ligand superfamily member 15-like isoform X1 [Electrophorus electricus]	-	-	-	-	-	-	-
ENSIPUG00000010786	388	424	452	1283	1522	1614	15.80	16.10	18.65	54.90	46.79	66.76	16.85	56.15	1.73653743121874	1.34227203074889e-32	3.66641605199058e-30	ccn2a	cellular communication network factor 2 [Source:NCBI gene;Acc:108256926]	Environmental Information Processing	Signal transduction	ko04371//Apelin signaling pathway	K06827	GO:0005576//extracellular region	GO:0005515//protein binding;GO:0005520//insulin-like growth factor binding	GO:0007492//endoderm development;GO:0030903//notochord development;GO:0031099//regeneration;GO:0043009//chordate embryonic development
ENSIPUG00000011663	162	156	123	841	832	688	6.87	6.72	5.42	40.05	27.58	29.97	6.33666666666667	32.5333333333333	2.36012261580169	1.79475115585156e-32	4.84183978489733e-30	-	bifunctional endoribonuclease and deubiquitinase ZC3H12A-like [Source:NCBI gene;Acc:108254877]	-	-	-	-	-	GO:0046872//metal ion binding	-
ENSIPUG00000014034	138	160	225	858	1091	773	2.61	3.08	4.43	18.25	16.15	15.04	3.37333333333333	16.48	2.28846945321007	1.86204934400033e-32	4.9621344225726e-30	-	arrestin domain-containing protein 3-like [Source:NCBI gene;Acc:108255660]	-	-	-	-	-	-	-
ENSIPUG00000019167	269	313	320	757	1517	1066	3.69	4.35	4.48	11.83	16.60	15.18	4.17333333333333	14.5366666666667	1.80042442814899	2.12304915359384e-32	5.58950242220876e-30	thbs1a	thrombospondin-1-like [Source:NCBI gene;Acc:108270370]	Cellular Processes;Cellular Processes;Environmental Information Processing;Environmental Information Processing;Cellular Processes	Cellular community - eukaryotes;Transport and catabolism;Signal transduction;Signaling molecules and interaction;Cell growth and death	ko04510//Focal adhesion;ko04145//Phagosome;ko04350//TGF-beta signaling pathway;ko04512//ECM-receptor interaction;ko04115//p53 signaling pathway	K16857;K16857;K16857;K16857;K16857	GO:0005576//extracellular region;GO:0005615//extracellular space	GO:0005509//calcium ion binding;GO:0005515//protein binding;GO:0008201//heparin binding;GO:0050840//extracellular matrix binding	GO:0006954//inflammatory response;GO:0007155//cell adhesion;GO:0016525//negative regulation of angiogenesis
ENSIPUG00000012135	1205	1244	922	3355	4841	3174	34.65	36.34	27.57	108.40	108.87	93.81	32.8533333333333	103.693333333333	1.65821148275179	4.10260929428899e-32	1.06726450355718e-29	sik2b	serine/threonine-protein kinase SIK2-like [Source:NCBI gene;Acc:108277697]	-	-	-	-	-	GO:0004672//protein kinase activity;GO:0004674//protein serine/threonine kinase activity;GO:0005524//ATP binding;GO:0016301//kinase activity	GO:0006468//protein phosphorylation;GO:0016310//phosphorylation
ENSIPUG00000017641	1584	2161	2179	10352	11511	7047	90.87	125.92	129.99	667.19	516.40	415.45	115.593333333333	533.013333333333	2.20511342743192	9.21857863042424e-32	2.36993388508271e-29	diabloa	diablo homolog, mitochondrial-like [Source:NCBI gene;Acc:108278350]	Cellular Processes	Cell growth and death	ko04210//Apoptosis	K10522	GO:0005739//mitochondrion	-	GO:0006915//apoptotic process;GO:0006919//activation of cysteine-type endopeptidase activity involved in apoptotic process
ENSIPUG00000015913	3531	4056	2967	9792	15632	9553	50.56	59.00	44.18	157.54	175.06	140.59	51.2466666666667	157.73	1.62192701171823	1.24963302700177e-31	3.17523033791194e-29	abcc12	ATP binding cassette subfamily C member 12 [Source:NCBI gene;Acc:108259369]	Environmental Information Processing	Membrane transport	ko02010//ABC transporters	K05672	GO:0016020//membrane;GO:0016021//integral component of membrane	GO:0000166//nucleotide binding;GO:0005524//ATP binding;GO:0016887//ATPase activity;GO:0042626//ATPase activity, coupled to transmembrane movement of substances	GO:0055085//transmembrane transport
ENSIPUG00000015205	315	273	267	866	1331	815	5.99	5.27	5.28	18.50	19.79	15.93	5.51333333333333	18.0733333333333	1.71286587866644	1.46926351439467e-31	3.69038463408647e-29	si:ch211-153b23.4	uncharacterized LOC108269373 [Source:NCBI gene;Acc:108269373]	-	-	-	-	GO:0016020//membrane;GO:0016021//integral component of membrane	GO:0003725//double-stranded RNA binding	-
ENSIPUG00000012894	429	521	504	1184	1663	1471	8.12	10.02	9.92	25.18	24.62	28.61	9.35333333333333	26.1366666666667	1.48252265087248	2.24330708846404e-31	5.5705393746723e-29	-	alpha kinase 1 [Source:NCBI gene;Acc:108260760]	-	-	-	-	-	GO:0004674//protein serine/threonine kinase activity;GO:0005524//ATP binding;GO:0016301//kinase activity	GO:0006468//protein phosphorylation;GO:0016310//phosphorylation
ENSIPUG00000009459	1871	1727	1292	5068	7243	4708	81.80	76.70	58.74	248.94	247.65	211.54	72.4133333333333	236.043333333333	1.70472446924823	3.44737372105513e-31	8.46427084859513e-29	ivns1abpa	influenza virus NS1A-binding protein homolog A-like [Source:NCBI gene;Acc:108256770]	-	-	-	-	GO:0015629//actin cytoskeleton	GO:0005515//protein binding	-
ENSIPUG00000017139	5474	5057	4847	13321	16126	12208	114.11	100.69	97.16	305.58	249.51	250.07	103.986666666667	268.386666666667	1.36791444524751	4.11897793690103e-31	1.00008784307957e-28	hif1ab	hypoxia induced factor 1 alpha [Source:NCBI gene;Acc:100305068]	Cellular Processes;Cellular Processes	Transport and catabolism;Transport and catabolism	ko04140//Autophagy - animal;ko04137//Mitophagy - animal	K08268;K08268	GO:0005634//nucleus	GO:0000976//transcription regulatory region sequence-specific DNA binding;GO:0003682//chromatin binding;GO:0003700//DNA-binding transcription factor activity;GO:0005515//protein binding;GO:0046983//protein dimerization activity	GO:0001666//response to hypoxia;GO:0001755//neural crest cell migration;GO:0006355//regulation of transcription, DNA-templated;GO:0008045//motor neuron axon guidance;GO:0009749//response to glucose;GO:0045765//regulation of angiogenesis;GO:0045892//negative regulation of transcription, DNA-templated;GO:0051402//neuron apoptotic process;GO:0060218//hematopoietic stem cell differentiation;GO:190551…
ENSIPUG00000016283	124	158	125	1037	839	770	2.32	3.01	2.44	21.83	12.29	14.83	2.59	16.3166666666667	2.65532235608335	4.86693686606759e-31	1.16870664172867e-28	sox7	SRY-box 7 [Source:NCBI gene;Acc:108258165]	-	-	-	-	GO:0005634//nucleus	GO:0003677//DNA binding	GO:0001568//blood vessel development;GO:0001570//vasculogenesis;GO:0060840//artery development
ENSIPUG00000021711	1124	1195	1226	2659	3807	2637	27.72	29.93	31.44	73.67	73.42	66.83	29.6966666666667	71.3066666666667	1.26373596140643	7.19149745717265e-31	1.70813698297975e-28	slc7a3b	solute carrier family 7 member 3 [Source:NCBI gene;Acc:108268965]	-	-	-	-	GO:0016020//membrane;GO:0016021//integral component of membrane	GO:0022857//transmembrane transporter activity	GO:0006865//amino acid transport;GO:0055085//transmembrane transport;GO:1902475//L-alpha-amino acid transmembrane transport
ENSIPUG00000002771	51	44	65	782	501	484	0.57	0.50	0.75	9.77	4.36	5.53	0.606666666666667	6.55333333333333	3.43325296614188	9.41887814198526e-31	2.21313252858776e-28	-	nuclear receptor subfamily 4 group A member 1-like [Source:NCBI gene;Acc:108255274]	Environmental Information Processing	Signal transduction	ko04010//MAPK signaling pathway	K04465	GO:0005634//nucleus	GO:0003677//DNA binding;GO:0003700//DNA-binding transcription factor activity;GO:0003707//steroid hormone receptor activity;GO:0004879//nuclear receptor activity;GO:0008270//zinc ion binding;GO:0043565//sequence-specific DNA binding;GO:0046872//metal ion binding	GO:0006355//regulation of transcription, DNA-templated;GO:0030522//intracellular receptor signaling pathway;GO:0043401//steroid hormone mediated signaling pathway
ENSIPUG00000002048	222	315	241	1691	1443	1299	17.41	25.10	19.66	149.00	88.50	104.70	20.7233333333333	114.066666666667	2.46054927583934	1.13341697023266e-30	2.63483272697065e-28	arg2	arginase 2 [Source:NCBI gene;Acc:108263620]	Metabolism;Metabolism;Metabolism;Metabolism	Global and overview maps;Global and overview maps;Amino acid metabolism;Amino acid metabolism	ko01100//Metabolic pathways;ko01230//Biosynthesis of amino acids;ko00330//Arginine and proline metabolism;ko00220//Arginine biosynthesis	K01476;K01476;K01476;K01476	-	GO:0004053//arginase activity;GO:0046872//metal ion binding	GO:0006525//arginine metabolic process
ENSIPUG00000006031	2926	2067	1705	297	566	339	112.66	80.84	68.27	12.85	17.04	13.41	87.2566666666667	14.4333333333333	-2.59586083745832	1.49103467751732e-30	3.4296936603272e-28	aadacl4	arylacetamide deacetylase like 4 [Source:NCBI gene;Acc:108255143]	-	-	-	-	GO:0016021//integral component of membrane	GO:0016787//hydrolase activity;GO:0052689//carboxylic ester hydrolase activity	-
ENSIPUG00000021351	4817	5288	4823	12959	15140	12443	69.01	76.95	71.85	208.57	169.61	183.18	72.6033333333333	187.12	1.36585607554819	1.70510397122807e-30	3.8812429145079e-28	klf13	Krueppel-like factor 13 [Source:NCBI gene;Acc:108274922]	-	-	-	-	-	GO:0003676//nucleic acid binding	-
ENSIPUG00000015989	1444	1420	1354	2432	3710	2959	18.07	18.05	17.62	34.19	36.30	38.05	17.9133333333333	36.18	1.01415858732923	2.96549015527173e-30	6.68060730649461e-28	rab27a	RAB27A, member RAS oncogene family [Source:NCBI gene;Acc:108264641]	-	-	-	-	-	GO:0003924//GTPase activity;GO:0005525//GTP binding	-
ENSIPUG00000023287	931	991	873	2039	3891	2369	30.18	32.68	29.22	74.36	97.84	79.72	30.6933333333333	83.9733333333333	1.45200592400318	3.59454395288103e-30	8.01509943452615e-28	optn	optineurin [Source:NCBI gene;Acc:108279955]	Cellular Processes	Transport and catabolism	ko04137//Mitophagy - animal	K19946	GO:0005794//Golgi apparatus;GO:0031410//cytoplasmic vesicle	GO:0070530//K63-linked polyubiquitin modification-dependent protein binding	GO:0006914//autophagy;GO:0016192//vesicle-mediated transport
ENSIPUG00000003946	744	584	594	116	164	129	13.74	10.95	11.41	2.41	2.37	2.45	12.0333333333333	2.41	-2.31993128482341	4.35662041520035e-30	9.61624942555131e-28	MOCOS	molybdenum cofactor sulfurase [Source:NCBI gene;Acc:108263722]	Metabolism	Metabolism of cofactors and vitamins	ko00790//Folate biosynthesis	K15631	-	GO:0003824//catalytic activity;GO:0008265//Mo-molybdopterin cofactor sulfurase activity;GO:0016740//transferase activity;GO:0016829//lyase activity;GO:0030151//molybdenum ion binding;GO:0030170//pyridoxal phosphate binding;GO:0102867//molybdenum cofactor sulfurtransferase activity	GO:0006777//Mo-molybdopterin cofactor biosynthetic process
ENSIPUG00000019441	397	447	380	3084	2984	1618	6.56	7.50	6.54	57.26	38.55	27.52	6.86666666666667	41.11	2.58180753521451	4.51309428194511e-30	9.86201362490646e-28	akap12b	A-kinase anchoring protein 12 [Source:NCBI gene;Acc:108257604]	-	-	-	-	GO:0005737//cytoplasm;GO:0048471//perinuclear region of cytoplasm	GO:0051018//protein kinase A binding	GO:0000902//cell morphogenesis;GO:0006605//protein targeting;GO:0007165//signal transduction;GO:0009887//animal organ morphogenesis;GO:0010739//positive regulation of protein kinase A signaling;GO:0032060//bleb assembly;GO:0035024//negative regulation of Rho protein signal transduction;GO:0055001//muscle cell development;GO:0060028//convergent extension involved in axis elongation;GO:0090036//reg…
ENSIPUG00000016901	3301	5193	4632	21546	19773	19614	96.35	153.96	140.59	706.51	451.31	588.32	130.3	582.046666666667	2.15929774460469	9.66500063604716e-30	2.09108508810795e-27	dusp1	dual specificity phosphatase 1 [Source:NCBI gene;Acc:108268678]	Environmental Information Processing	Signal transduction	ko04010//MAPK signaling pathway	K21278	-	GO:0004721//phosphoprotein phosphatase activity;GO:0004725//protein tyrosine phosphatase activity;GO:0008138//protein tyrosine/serine/threonine phosphatase activity;GO:0016787//hydrolase activity;GO:0016791//phosphatase activity;GO:0017017//MAP kinase tyrosine/serine/threonine phosphatase activity	GO:0000188//inactivation of MAPK activity;GO:0006470//protein dephosphorylation;GO:0016311//dephosphorylation;GO:0035335//peptidyl-tyrosine dephosphorylation
ENSIPUG00000014565	721	446	449	55	45	54	13.66	8.58	8.84	1.17	0.67	1.04	10.36	0.96	-3.4318457869654	1.01313206187135e-29	2.17048645255026e-27	espnla	espin like [Source:NCBI gene;Acc:108272105]	-	-	-	-	-	GO:0005515//protein binding	-
ENSIPUG00000013740	35	38	43	335	661	240	0.56	0.60	0.78	6.08	8.67	4.14	0.646666666666667	6.29666666666667	3.28349414420124	1.31210660597457e-29	2.78370422852004e-27	prdm1b	PR domain zinc finger protein 1-like [Source:NCBI gene;Acc:108260590]	-	-	-	-	-	GO:0003676//nucleic acid binding;GO:0005515//protein binding	-
ENSIPUG00000011661	262	257	224	792	972	1141	3.36	3.35	2.99	11.41	9.75	15.03	3.23333333333333	12.0633333333333	1.89953445529805	1.83926691561522e-29	3.86458275384845e-27	slc6a8	solute carrier family 6 member 8 [Source:NCBI gene;Acc:108265662]	-	-	-	-	GO:0016020//membrane;GO:0016021//integral component of membrane	GO:0005328//neurotransmitter:sodium symporter activity;GO:0015293//symporter activity	GO:0006836//neurotransmitter transport;GO:0055085//transmembrane transport
ENSIPUG00000003740	423	412	442	1033	1324	1114	18.37	18.18	19.95	50.42	44.99	49.74	18.8333333333333	48.3833333333333	1.36122179932411	2.40845158122942e-29	5.00722056304704e-27	stambpb	STAM binding protein [Source:NCBI gene;Acc:108265411]	Cellular Processes	Transport and catabolism	ko04144//Endocytosis	K11866	-	GO:0005515//protein binding	-
ENSIPUG00000024376	264	302	380	987	1406	1002	4.36	5.07	6.53	18.33	18.17	17.02	5.32	17.84	1.74561746441912	2.42890984661809e-29	5.00722056304704e-27	ifngr1	Ictalurus punctatus interferon gamma receptor 1 (ifngr1), mRNA. [Source:RefSeq mRNA;Acc:NM_001360862]	-	-	-	-	GO:0016020//membrane;GO:0016021//integral component of membrane	GO:0005515//protein binding	-
ENSIPUG00000021075	826	817	791	1751	2613	1761	10.41	10.45	10.33	24.82	25.67	22.75	10.3966666666667	24.4133333333333	1.23154823842318	2.45593274162679e-29	5.01561142710547e-27	fndc3a	fibronectin type-III domain-containing protein 3a-like [Source:NCBI gene;Acc:108277863]	-	-	-	-	GO:0016020//membrane;GO:0016021//integral component of membrane	GO:0005515//protein binding	-
ENSIPUG00000021719	1950	1938	2068	474	519	375	21.56	21.76	23.78	5.89	4.49	4.26	22.3666666666667	4.88	-2.19639721280351	2.51249293610933e-29	5.08361070739455e-27	mcm6	minichromosome maintenance complex component 6 [Source:NCBI gene;Acc:108273340]	Cellular Processes;Genetic Information Processing	Cell growth and death;Replication and repair	ko04110//Cell cycle;ko03030//DNA replication	K02542;K02542	GO:0005634//nucleus;GO:0042555//MCM complex	GO:0000166//nucleotide binding;GO:0003677//DNA binding;GO:0003678//DNA helicase activity;GO:0004386//helicase activity;GO:0005524//ATP binding;GO:0016787//hydrolase activity	GO:0006260//DNA replication;GO:0006270//DNA replication initiation;GO:0032508//DNA duplex unwinding
ENSIPUG00000022188	185	197	214	516	956	629	8.60	9.30	10.35	26.95	34.75	30.05	9.41666666666667	30.5833333333333	1.69945729042802	2.77616486011652e-29	5.56557380947396e-27	tnfrsf9a	tumor necrosis factor receptor superfamily member 9-like [Source:NCBI gene;Acc:108276046]	Environmental Information Processing	Signaling molecules and interaction	ko04060//Cytokine-cytokine receptor interaction	K05146	GO:0016020//membrane;GO:0016021//integral component of membrane	GO:0005515//protein binding	-
ENSIPUG00000010994	1578	1488	1351	2687	4074	3153	35.37	33.01	32.31	75.29	79.37	79.40	33.5633333333333	78.02	1.21695799460321	2.97313010229807e-29	5.8553185037315e-27	ARHGAP26	Rho GTPase activating protein 26 [Source:NCBI gene;Acc:108278797]	-	-	-	-	-	GO:0005096//GTPase activator activity;GO:0005515//protein binding	GO:0007165//signal transduction;GO:0030036//actin cytoskeleton organization;GO:0043547//positive regulation of GTPase activity;GO:0051056//regulation of small GTPase mediated signal transduction
ENSIPUG00000017797	3932	3320	3018	7576	10372	8033	41.06	35.22	32.77	88.88	84.70	86.21	36.35	86.5966666666666	1.25235612875143	2.97428314989107e-29	5.8553185037315e-27	-	uncharacterized LOC108271727 [Source:NCBI gene;Acc:108271727]	-	-	-	-	-	GO:0003924//GTPase activity;GO:0005525//GTP binding	-
ENSIPUG00000014264	396	388	340	980	1225	1095	20.53	20.75	18.54	57.56	50.36	58.93	19.94	55.6166666666667	1.47985187095033	4.66011340306256e-29	9.09221411461813e-27	pde7a	phosphodiesterase 7A [Source:NCBI gene;Acc:108256416]	Metabolism	Nucleotide metabolism	ko00230//Purine metabolism	K18436	-	GO:0004114//3',5'-cyclic-nucleotide phosphodiesterase activity;GO:0008081//phosphoric diester hydrolase activity;GO:0016787//hydrolase activity;GO:0046872//metal ion binding	GO:0007165//signal transduction
ENSIPUG00000007037	1408	1320	1117	2587	4404	3029	44.68	42.54	36.86	92.22	109.28	98.77	41.36	100.09	1.27498975083016	9.50072620915006e-29	1.83725547895882e-26	lrrc8aa	leucine rich repeat containing 8 VRAC subunit A [Source:NCBI gene;Acc:108279169]	-	-	-	-	GO:0005623//cell;GO:0016020//membrane;GO:0016021//integral component of membrane;GO:0034702//ion channel complex	GO:0005225//volume-sensitive anion channel activity;GO:0005515//protein binding	GO:0006884//cell volume homeostasis;GO:0015698//inorganic anion transport;GO:0098656//anion transmembrane transport
ENSIPUG00000018390	219	217	168	743	983	650	11.48	11.58	9.17	43.77	40.29	35.02	10.7433333333333	39.6933333333333	1.88545503317849	1.09490960701663e-28	2.09876883618662e-26	slc39a14	solute carrier family 39 member 14 [Source:NCBI gene;Acc:108255751]	Cellular Processes	Cell growth and death	ko04216//Ferroptosis	K14720	GO:0005886//plasma membrane;GO:0016020//membrane	GO:0046873//metal ion transmembrane transporter activity	GO:0030001//metal ion transport;GO:0055071//manganese ion homeostasis;GO:0055085//transmembrane transport
ENSIPUG00000012132	3143	3081	2805	742	1344	865	108.26	107.80	100.48	28.71	36.20	30.62	105.513333333333	31.8433333333333	-1.72836204953677	1.32365364630328e-28	2.51517212861037e-26	si:ch73-362m14.2	NHS-like protein 2 [Source:NCBI gene;Acc:108278676]	-	-	-	-	-	-	-
ENSIPUG00000006656	1530	1217	1468	3201	6034	3486	24.09	19.68	23.35	55.01	72.20	54.80	22.3733333333333	60.67	1.43920309631425	1.89565276847164e-28	3.57101761177951e-26	pfkla	ATP-dependent 6-phosphofructokinase, liver type-like [Source:NCBI gene;Acc:108266791]	Metabolism;Metabolism;Genetic Information Processing;Metabolism;Metabolism;Metabolism;Metabolism;Metabolism	Global and overview maps;Global and overview maps;Folding, sorting and degradation;Global and overview maps;Carbohydrate metabolism;Carbohydrate metabolism;Carbohydrate metabolism;Carbohydrate metabolism	ko01100//Metabolic pathways;ko01200//Carbon metabolism;ko03018//RNA degradation;ko01230//Biosynthesis of amino acids;ko00010//Glycolysis / Gluconeogenesis;ko00051//Fructose and mannose metabolism;ko00030//Pentose phosphate pathway;ko00052//Galactose metabolism	K00850;K00850;K00850;K00850;K00850;K00850;K00850;K00850	GO:0005737//cytoplasm	GO:0000166//nucleotide binding;GO:0003824//catalytic activity;GO:0003872//6-phosphofructokinase activity;GO:0005524//ATP binding;GO:0016301//kinase activity;GO:0016740//transferase activity;GO:0046872//metal ion binding	GO:0006002//fructose 6-phosphate metabolic process;GO:0006096//glycolytic process;GO:0008152//metabolic process;GO:0016310//phosphorylation;GO:0061615//glycolytic process through fructose-6-phosphate
ENSIPUG00000007078	1289	1825	1859	7152	9502	5176	23.64	33.99	35.45	147.35	136.26	97.54	31.0266666666667	127.05	2.03381576025652	2.49870473330125e-28	4.6668116095811e-26	zgc:92606	gamma-aminobutyric acid receptor-associated protein-like 1 [Source:NCBI gene;Acc:108266696]	Organismal Systems;Environmental Information Processing;Environmental Information Processing;Cellular Processes;Cellular Processes;Cellular Processes	Immune system;Signal transduction;Signal transduction;Transport and catabolism;Transport and catabolism;Transport and catabolism	ko04621//NOD-like receptor signaling pathway;ko04371//Apelin signaling pathway;ko04068//FoxO signaling pathway;ko04140//Autophagy - animal;ko04137//Mitophagy - animal;ko04136//Autophagy - other eukaryotes	K08341;K08341;K08341;K08341;K08341;K08341	GO:0005737//cytoplasm	-	GO:0006914//autophagy
ENSIPUG00000004498	143	140	106	425	610	479	5.98	5.95	4.61	19.96	19.94	20.58	5.51333333333333	20.16	1.8704989050498	2.64177131507934e-28	4.89220226924692e-26	dusp4	dual specificity phosphatase 4 [Source:NCBI gene;Acc:108279297]	Environmental Information Processing	Signal transduction	ko04010//MAPK signaling pathway	K04459	-	GO:0004721//phosphoprotein phosphatase activity;GO:0004725//protein tyrosine phosphatase activity;GO:0008138//protein tyrosine/serine/threonine phosphatase activity;GO:0016787//hydrolase activity;GO:0016791//phosphatase activity;GO:0017017//MAP kinase tyrosine/serine/threonine phosphatase activity	GO:0000188//inactivation of MAPK activity;GO:0001706//endoderm formation;GO:0001714//endodermal cell fate specification;GO:0006470//protein dephosphorylation;GO:0016311//dephosphorylation;GO:0035335//peptidyl-tyrosine dephosphorylation
ENSIPUG00000002082	797	894	739	1723	2990	1960	24.94	28.41	24.05	60.57	73.16	63.02	25.8	65.5833333333333	1.34595816425044	3.0843462142077e-28	5.66379272881232e-26	sdc4	syndecan-4-like [Source:NCBI gene;Acc:108272016]	Environmental Information Processing;Environmental Information Processing	Signaling molecules and interaction;Signaling molecules and interaction	ko04514//Cell adhesion molecules (CAMs);ko04512//ECM-receptor interaction	K16338;K16338	GO:0005925//focal adhesion;GO:0016020//membrane;GO:0016021//integral component of membrane	GO:0005546//phosphatidylinositol-4,5-bisphosphate binding	GO:0007155//cell adhesion;GO:0016477//cell migration;GO:0033627//cell adhesion mediated by integrin;GO:0036445//neuronal stem cell division;GO:0042060//wound healing;GO:0043149//stress fiber assembly;GO:0055113//epiboly involved in gastrulation with mouth forming second
ENSIPUG00000008600	3283	3457	4046	7391	10210	9558	74.81	80.01	95.87	189.21	181.93	223.82	83.5633333333333	198.32	1.24688822890528	3.44550423003072e-28	6.27426320288595e-26	odc1 (1 of many)	ornithine decarboxylase 1 [Source:NCBI gene;Acc:108269971]	Metabolism;Metabolism;Metabolism	Global and overview maps;Amino acid metabolism;Metabolism of other amino acids	ko01100//Metabolic pathways;ko00330//Arginine and proline metabolism;ko00480//Glutathione metabolism	K01581;K01581;K01581	-	GO:0003824//catalytic activity	GO:0006596//polyamine biosynthetic process
ENSIPUG00000015157	319	277	335	1299	1430	976	8.49	7.49	9.27	38.83	29.75	26.69	8.41666666666667	31.7566666666667	1.91573860103508	4.52677773577208e-28	8.1751361224869e-26	p4ha1b	prolyl 4-hydroxylase subunit alpha-1-like [Source:NCBI gene;Acc:108270445]	Metabolism;Metabolism	Global and overview maps;Amino acid metabolism	ko01100//Metabolic pathways;ko00330//Arginine and proline metabolism	K00472;K00472	GO:0005783//endoplasmic reticulum	GO:0004656//procollagen-proline 4-dioxygenase activity;GO:0005506//iron ion binding;GO:0005515//protein binding;GO:0016491//oxidoreductase activity;GO:0016702//oxidoreductase activity, acting on single donors with incorporation of molecular oxygen, incorporation of two atoms of oxygen;GO:0016705//oxidoreductase activity, acting on paired donors, with incorporation or reduction of molecular oxygen…	GO:0019511//peptidyl-proline hydroxylation;GO:0055114//oxidation-reduction process
ENSIPUG00000006355	97	95	70	470	460	517	9.40	9.35	7.06	51.18	34.86	51.49	8.60333333333333	45.8433333333333	2.41374430758635	5.17464964406307e-28	9.26856098541525e-26	PPP1R3E	protein phosphatase 1 regulatory subunit 3E [Source:HGNC Symbol;Acc:HGNC:14943]	-	-	-	-	-	GO:0005515//protein binding	-
ENSIPUG00000019189	209	217	244	1105	1142	783	4.24	4.47	5.15	25.20	18.13	16.33	4.62	19.8866666666667	2.105836720198	6.87333979065619e-28	1.22110748866194e-25	adm2a	adrenomedullin 2 [Source:NCBI gene;Acc:108280041]	-	-	-	-	GO:0005576//extracellular region	GO:0005179//hormone activity	GO:0010469//regulation of signaling receptor activity
ENSIPUG00000015459	317	256	240	781	1151	763	21.43	17.28	16.71	59.08	60.61	52.48	18.4733333333333	57.39	1.63535516430701	8.49501583924781e-28	1.49704101709067e-25	pdk3a	pyruvate dehydrogenase kinase 3 [Source:NCBI gene;Acc:108256566]	-	-	-	-	-	GO:0004672//protein kinase activity	-
ENSIPUG00000017777	689	548	617	1489	2041	1475	12.88	10.41	12.00	31.28	29.84	28.34	11.7633333333333	29.82	1.34198332822488	8.99418674397718e-28	1.57232774983511e-25	elf3	E74 like ETS transcription factor 3 [Source:NCBI gene;Acc:108281091]	-	-	-	-	GO:0005634//nucleus	GO:0003677//DNA binding;GO:0003700//DNA-binding transcription factor activity;GO:0043565//sequence-specific DNA binding	GO:0006355//regulation of transcription, DNA-templated;GO:0006366//transcription by RNA polymerase II;GO:0006954//inflammatory response;GO:0030855//epithelial cell differentiation
ENSIPUG00000017463	56	84	76	282	446	362	1.70	2.58	2.43	9.82	10.72	11.25	2.23666666666667	10.5966666666667	2.2441883449378	1.30623120217686e-27	2.26537811348959e-25	pde10a	phosphodiesterase 10A [Source:NCBI gene;Acc:108263032]	Metabolism	Nucleotide metabolism	ko00230//Purine metabolism	K18438	-	GO:0004114//3',5'-cyclic-nucleotide phosphodiesterase activity;GO:0005515//protein binding;GO:0008081//phosphoric diester hydrolase activity;GO:0016787//hydrolase activity;GO:0046872//metal ion binding	GO:0007165//signal transduction
ENSIPUG00000019602	291	303	281	972	1141	834	2.27	2.40	2.28	8.52	6.96	6.69	2.31666666666667	7.39	1.67352388725644	1.62614371373324e-27	2.79799153011801e-25	cdh23	cadherin related 23 [Source:NCBI gene;Acc:108263266]	-	-	-	-	GO:0005886//plasma membrane;GO:0005929//cilium;GO:0016020//membrane;GO:0032420//stereocilium	GO:0005509//calcium ion binding;GO:0042895//antibiotic transmembrane transporter activity	GO:0006897//endocytosis;GO:0007155//cell adhesion;GO:0007156//homophilic cell adhesion via plasma membrane adhesion molecules;GO:0007605//sensory perception of sound;GO:0007626//locomotory behavior;GO:0030030//cell projection organization;GO:0035315//hair cell differentiation;GO:0035678//neuromast hair cell morphogenesis;GO:0050957//equilibrioception;GO:0050974//detection of mechanical stimulus i…
ENSIPUG00000022244	212	198	137	1390	1037	1005	16.68	15.82	11.21	122.86	63.80	81.25	14.57	89.3033333333333	2.61571314893756	2.80392067602777e-27	4.78681832910616e-25	ccng2	cyclin G2 [Source:NCBI gene;Acc:108278687]	Environmental Information Processing;Cellular Processes	Signal transduction;Cell growth and death	ko04068//FoxO signaling pathway;ko04115//p53 signaling pathway	K10146;K10146	-	-	GO:0051726//regulation of cell cycle
ENSIPUG00000001269	3119	3343	2884	8577	10612	7266	131.61	143.30	126.56	406.64	350.24	315.12	133.823333333333	357.333333333333	1.41694081485397	3.27208800136468e-27	5.54276488417217e-25	alas1	5'-aminolevulinate synthase 1 [Source:NCBI gene;Acc:108254863]	Metabolism;Metabolism;Metabolism	Global and overview maps;Amino acid metabolism;Metabolism of cofactors and vitamins	ko01100//Metabolic pathways;ko00260//Glycine, serine and threonine metabolism;ko00860//Porphyrin and chlorophyll metabolism	K00643;K00643;K00643	GO:0005759//mitochondrial matrix	GO:0003824//catalytic activity;GO:0003870//5-aminolevulinate synthase activity;GO:0016740//transferase activity;GO:0030170//pyridoxal phosphate binding	GO:0006778//porphyrin-containing compound metabolic process;GO:0009058//biosynthetic process;GO:0033014//tetrapyrrole biosynthetic process
ENSIPUG00000022684	467	427	435	1526	1601	1297	8.69	8.02	8.46	32.86	23.77	25.56	8.39	27.3966666666667	1.70725765638578	3.7646390751114e-27	6.32806869764111e-25	dlc1	DLC1 Rho GTPase activating protein [Source:NCBI gene;Acc:108260775]	-	-	-	-	-	GO:0005096//GTPase activator activity;GO:0005515//protein binding;GO:0008289//lipid binding	GO:0007165//signal transduction;GO:0035023//regulation of Rho protein signal transduction;GO:0043547//positive regulation of GTPase activity
ENSIPUG00000006973	5244	8063	6665	18845	30657	19010	133.45	208.37	176.30	537.80	609.71	495.52	172.706666666667	547.676666666667	1.66500064323713	4.78364874187665e-27	7.97956429828156e-25	slc26a6	solute carrier family 26 member 6 [Source:NCBI gene;Acc:108265629]	-	-	-	-	GO:0016020//membrane;GO:0016021//integral component of membrane	GO:0008271//secondary active sulfate transmembrane transporter activity;GO:0015116//sulfate transmembrane transporter activity	GO:0008272//sulfate transport;GO:0009651//response to salt stress;GO:0055081//anion homeostasis;GO:0055085//transmembrane transport;GO:1902358//sulfate transmembrane transport
ENSIPUG00000019629	298	440	569	1582	2216	1900	6.55	9.83	13.01	39.08	38.10	42.93	9.79666666666667	40.0366666666667	2.03095900642393	1.05965295308275e-26	1.75420729778517e-24	-	ERBB receptor feedback inhibitor 1-like [Source:NCBI gene;Acc:108276422]	-	-	-	-	-	-	-
ENSIPUG00000007353	8	10	8	215	193	139	0.24	0.30	0.25	7.25	4.53	4.29	0.263333333333333	5.35666666666667	4.34637346549799	1.17453622754873e-26	1.92977185296202e-24	il11a	interleukin 11 [Source:NCBI gene;Acc:108266781]	Environmental Information Processing	Signaling molecules and interaction	ko04060//Cytokine-cytokine receptor interaction	K05417	-	-	-
ENSIPUG00000004465	1694	1512	1813	260	572	450	39.81	35.39	43.11	6.29	6.74	8.75	39.4366666666667	7.26	-2.4414961615997	1.3829184329229e-26	2.25518907434561e-24	mcm5	minichromosome maintenance complex component 5 [Source:NCBI gene;Acc:108278306]	Cellular Processes;Genetic Information Processing	Cell growth and death;Replication and repair	ko04110//Cell cycle;ko03030//DNA replication	K02209;K02209	GO:0005634//nucleus;GO:0042555//MCM complex	GO:0000166//nucleotide binding;GO:0003677//DNA binding;GO:0003688//DNA replication origin binding;GO:0004386//helicase activity;GO:0005524//ATP binding;GO:0016787//hydrolase activity	GO:0000278//mitotic cell cycle;GO:0006260//DNA replication;GO:0006270//DNA replication initiation;GO:0043009//chordate embryonic development;GO:0043066//negative regulation of apoptotic process
ENSIPUG00000015906	870	827	554	2355	2985	2426	12.55	12.12	8.31	38.17	33.67	35.96	10.9933333333333	35.9333333333333	1.7086938742024	1.61486818369544e-26	2.61393330000836e-24	slc38a4	sodium-coupled neutral amino acid transporter 4-like [Source:NCBI gene;Acc:108275084]	-	-	-	-	GO:0016020//membrane;GO:0016021//integral component of membrane	-	-
ENSIPUG00000013934	5726	6600	5731	1469	1647	1809	189.63	224.82	192.13	54.28	42.52	60.89	202.193333333333	52.5633333333333	-1.94360675686369	1.8878908009848e-26	3.02600123575018e-24	si:dkey-4p15.3	heat shock cognate 71 kDa protein-like [Source:NCBI gene;Acc:108277936]	Environmental Information Processing;Cellular Processes;Genetic Information Processing;Genetic Information Processing	Signal transduction;Transport and catabolism;Folding, sorting and degradation;Transcription	ko04010//MAPK signaling pathway;ko04144//Endocytosis;ko04141//Protein processing in endoplasmic reticulum;ko03040//Spliceosome	K03283;K03283;K03283;K03283	-	GO:0000166//nucleotide binding;GO:0005524//ATP binding	-
ENSIPUG00000018275	219	179	183	552	917	553	10.45	8.65	9.09	29.55	34.15	27.06	9.39666666666667	30.2533333333333	1.68687313110191	1.89713604840644e-26	3.02600123575018e-24	-	UDP-glucuronosyltransferase 2C1-like [Source:NCBI gene;Acc:108259978]	Metabolism;Metabolism;Metabolism;Metabolism;Metabolism;Metabolism;Metabolism;Metabolism;Metabolism	Global and overview maps;Xenobiotics biodegradation and metabolism;Metabolism of cofactors and vitamins;Lipid metabolism;Metabolism of cofactors and vitamins;Xenobiotics biodegradation and metabolism;Xenobiotics biodegradation and metabolism;Carbohydrate metabolism;Carbohydrate metabolism	ko01100//Metabolic pathways;ko00983//Drug metabolism - other enzymes;ko00830//Retinol metabolism;ko00140//Steroid hormone biosynthesis;ko00860//Porphyrin and chlorophyll metabolism;ko00980//Metabolism of xenobiotics by cytochrome P450;ko00982//Drug metabolism - cytochrome P450;ko00040//Pentose and glucuronate interconversions;ko00053//Ascorbate and aldarate metabolism	K00699;K00699;K00699;K00699;K00699;K00699;K00699;K00699;K00699	GO:0016020//membrane;GO:0016021//integral component of membrane	GO:0015020//glucuronosyltransferase activity;GO:0016740//transferase activity;GO:0016757//transferase activity, transferring glycosyl groups;GO:0016758//transferase activity, transferring hexosyl groups	-
ENSIPUG00000011881	325	262	315	1256	1142	1148	3.83	3.13	3.86	16.62	10.52	13.89	3.60666666666667	13.6766666666667	1.92297865506572	3.55272005340468e-26	5.62565497152167e-24	kdm7ab	lysine-specific demethylase 7B-like [Source:NCBI gene;Acc:108268891]	-	-	-	-	GO:0005634//nucleus	GO:0008168//methyltransferase activity;GO:0046872//metal ion binding	GO:0032259//methylation
ENSIPUG00000006756	150	176	137	405	687	587	14.16	16.88	13.45	42.96	50.72	56.95	14.83	50.21	1.75945612721323	3.99619080203891e-26	6.28235693569456e-24	zgc:154093	cdc42 effector protein 2-like [Source:NCBI gene;Acc:108278387]	-	-	-	-	-	-	-
ENSIPUG00000018246	676	697	656	1921	2276	1647	14.15	14.82	14.28	45.18	37.26	35.43	14.4166666666667	39.29	1.44642453576839	5.13361236501113e-26	8.01283552858736e-24	4eb3l	eukaryotic translation initiation factor 4e-binding protein 3-like [Source:NCBI gene;Acc:100528970]	Genetic Information Processing	Translation	ko03013//RNA transport	K18645	-	GO:0003743//translation initiation factor activity;GO:0008190//eukaryotic initiation factor 4E binding	GO:0006413//translational initiation;GO:0014743//regulation of muscle hypertrophy;GO:0045947//negative regulation of translational initiation
ENSIPUG00000023954	14449	16535	18127	31613	46894	34737	501.09	582.48	653.74	1231.71	1271.78	1238.02	579.103333333333	1247.17	1.10676542416348	6.40394130290938e-26	9.9247464788068e-24	ncf1	neutrophil cytosolic factor 1 [Source:NCBI gene;Acc:108260388]	Cellular Processes	Transport and catabolism	ko04145//Phagosome	K08011	GO:0005737//cytoplasm	GO:0005515//protein binding;GO:0016175//superoxide-generating NADPH oxidase activity;GO:0035091//phosphatidylinositol binding	GO:0045730//respiratory burst;GO:0050832//defense response to fungus;GO:0055114//oxidation-reduction process
ENSIPUG00000007543	1905	1355	1365	306	321	348	19.89	14.37	14.82	3.59	2.62	3.73	16.36	3.31333333333333	-2.30381749210062	6.93790808850885e-26	1.06765610950771e-23	enpep	glutamyl aminopeptidase [Source:NCBI gene;Acc:108263853]	-	-	-	-	GO:0016020//membrane;GO:0016021//integral component of membrane	GO:0004177//aminopeptidase activity;GO:0008233//peptidase activity;GO:0008237//metallopeptidase activity;GO:0008270//zinc ion binding;GO:0016787//hydrolase activity;GO:0046872//metal ion binding;GO:0070006//metalloaminopeptidase activity	GO:0002003//angiotensin maturation;GO:0006508//proteolysis
ENSIPUG00000013482	351	348	390	738	1162	867	42.40	42.70	48.99	100.16	109.78	107.64	44.6966666666667	105.86	1.24391841009852	1.12896752023633e-25	1.72518868896533e-23	prelid1a	PRELI domain containing 1 [Source:NCBI gene;Acc:108269217]	-	-	-	-	GO:0005758//mitochondrial intermembrane space	-	-
ENSIPUG00000020699	1213	966	916	219	321	191	27.62	22.36	21.74	5.62	5.74	4.46	23.9066666666667	5.27333333333333	-2.18062588839559	1.26729965859656e-25	1.92312723192028e-23	itga6a	integrin subunit alpha 6 [Source:NCBI gene;Acc:108266131]	Cellular Processes;Cellular Processes;Environmental Information Processing;Environmental Information Processing	Cell motility;Cellular community - eukaryotes;Signaling molecules and interaction;Signaling molecules and interaction	ko04810//Regulation of actin cytoskeleton;ko04510//Focal adhesion;ko04514//Cell adhesion molecules (CAMs);ko04512//ECM-receptor interaction	K06485;K06485;K06485;K06485	GO:0008305//integrin complex;GO:0016020//membrane;GO:0016021//integral component of membrane	-	GO:0007155//cell adhesion;GO:0007229//integrin-mediated signaling pathway
ENSIPUG00000005625	2945	3688	3546	9373	10848	8555	271.00	344.73	339.33	969.01	780.64	809.03	318.353333333333	852.893333333333	1.4217364528049	1.47197047202017e-25	2.21831025893688e-23	cebpb	CCAAT/enhancer-binding protein beta-like [Source:NCBI gene;Acc:108265421]	-	-	-	-	-	GO:0003700//DNA-binding transcription factor activity	GO:0001878//response to yeast;GO:0006355//regulation of transcription, DNA-templated;GO:0009617//response to bacterium;GO:0044030//regulation of DNA methylation
ENSIPUG00000007702	1752	1820	1898	3604	4920	3616	67.12	70.83	75.62	155.12	147.40	142.37	71.19	148.296666666667	1.05873966366212	1.54930187618683e-25	2.31885921907086e-23	pnrc1	proline-rich nuclear receptor coactivator 1-like [Source:NCBI gene;Acc:108256521]	-	-	-	-	-	-	-
MSTRG.4977	333	454	536	2753	1963	2665	8.48	11.74	14.19	78.76	39.09	69.74	11.47	62.53	2.44668312589531	1.57245870444943e-25	2.33750800065504e-23	tc1a	transposase [Salmo salar]	-	-	-	-	-	-	-
ENSIPUG00000022750	4503	3916	3796	10081	11107	10307	99.43	75.93	89.96	238.79	180.11	235.04	88.44	217.98	1.30142484132042	1.65136568734437e-25	2.43821912161143e-23	nt5c2l1	5'-nucleotidase domain containing 4 [Source:NCBI gene;Acc:108277147]	Metabolism;Metabolism;Metabolism;Metabolism	Global and overview maps;Nucleotide metabolism;Nucleotide metabolism;Metabolism of cofactors and vitamins	ko01100//Metabolic pathways;ko00230//Purine metabolism;ko00240//Pyrimidine metabolism;ko00760//Nicotinate and nicotinamide metabolism	K01081;K01081;K01081;K01081	-	GO:0046872//metal ion binding	GO:0071466//cellular response to xenobiotic stimulus
ENSIPUG00000000617	412	278	381	35	70	34	7.06	4.85	6.80	0.68	0.93	0.60	6.23666666666667	0.736666666666667	-3.08169128384935	1.8764616178515e-25	2.75197579015376e-23	-	C-C chemokine receptor type 4-like [Source:NCBI gene;Acc:108269446]	Environmental Information Processing	Signaling molecules and interaction	ko04060//Cytokine-cytokine receptor interaction	K04179	GO:0016020//membrane;GO:0016021//integral component of membrane	GO:0004930//G protein-coupled receptor activity;GO:0004950//chemokine receptor activity	GO:0006935//chemotaxis;GO:0007165//signal transduction;GO:0007186//G protein-coupled receptor signaling pathway;GO:0070098//chemokine-mediated signaling pathway
ENSIPUG00000025003	8596	8921	8733	3048	4093	3193	372.21	392.38	393.24	150.32	138.60	142.09	385.943333333333	143.67	-1.42563019592912	2.02120568530387e-25	2.94449244235067e-23	calr3	calreticulin 3 [Source:NCBI gene;Acc:100304608]	Genetic Information Processing;Cellular Processes	Folding, sorting and degradation;Transport and catabolism	ko04141//Protein processing in endoplasmic reticulum;ko04145//Phagosome	K08057;K08057	GO:0005783//endoplasmic reticulum	GO:0005509//calcium ion binding;GO:0005515//protein binding;GO:0046872//metal ion binding;GO:0051082//unfolded protein binding	GO:0006457//protein folding
ENSIPUG00000001295	539	550	501	1232	2046	1203	9.98	10.15	9.45	25.14	29.01	22.46	9.86	25.5366666666667	1.37291066880965	2.20180175906539e-25	3.18634251914549e-23	pam	peptidylglycine alpha-amidating monooxygenase [Source:NCBI gene;Acc:108277198]	-	-	-	-	GO:0016020//membrane;GO:0016021//integral component of membrane	GO:0003824//catalytic activity;GO:0004497//monooxygenase activity;GO:0004504//peptidylglycine monooxygenase activity;GO:0005507//copper ion binding;GO:0005515//protein binding;GO:0016715//oxidoreductase activity, acting on paired donors, with incorporation or reduction of molecular oxygen, reduced ascorbate as one donor, and incorporation of one atom of oxygen	GO:0006518//peptide metabolic process;GO:0030033//microvillus assembly;GO:0055114//oxidation-reduction process;GO:0060271//cilium assembly;GO:0097711//ciliary basal body-plasma membrane docking
ENSIPUG00000024637	1153	1357	1011	3399	4221	2999	76.54	91.50	69.79	253.48	219.11	204.58	79.2766666666667	225.723333333333	1.5095873514767	2.65860086233522e-25	3.82208855550982e-23	s1pr4	sphingosine 1-phosphate receptor 4-like [Source:NCBI gene;Acc:108270882]	Environmental Information Processing;Environmental Information Processing	Signaling molecules and interaction;Signal transduction	ko04080//Neuroactive ligand-receptor interaction;ko04068//FoxO signaling pathway	K04293;K04293	GO:0016020//membrane;GO:0016021//integral component of membrane	GO:0004930//G protein-coupled receptor activity;GO:0038036//sphingosine-1-phosphate receptor activity	GO:0003376//sphingosine-1-phosphate receptor signaling pathway;GO:0007186//G protein-coupled receptor signaling pathway;GO:0030593//neutrophil chemotaxis
ENSIPUG00000002430	694	678	747	1637	1938	1787	7.53	7.48	8.43	19.96	16.45	19.93	7.81333333333333	18.78	1.26518699395268	3.98201826807598e-25	5.68725903228734e-23	nrbp2a	nuclear receptor-binding protein 2-like [Source:NCBI gene;Acc:108267406]	-	-	-	-	-	GO:0004672//protein kinase activity;GO:0005524//ATP binding	GO:0006468//protein phosphorylation
ENSIPUG00000005041	131	129	113	412	553	391	1.80	1.80	1.62	6.37	5.95	5.53	1.74	5.95	1.77380236234658	4.45375599023312e-25	6.31970622718014e-23	dusp8a	dual specificity protein phosphatase 8-like [Source:NCBI gene;Acc:108274976]	Environmental Information Processing	Signal transduction	ko04010//MAPK signaling pathway	K04459	-	GO:0004725//protein tyrosine phosphatase activity;GO:0008138//protein tyrosine/serine/threonine phosphatase activity;GO:0016787//hydrolase activity;GO:0016791//phosphatase activity;GO:0017017//MAP kinase tyrosine/serine/threonine phosphatase activity	GO:0000188//inactivation of MAPK activity;GO:0006470//protein dephosphorylation;GO:0016311//dephosphorylation;GO:0035335//peptidyl-tyrosine dephosphorylation
ENSIPUG00000000077	295	333	300	629	1043	794	7.88	9.04	8.34	18.88	21.79	21.80	8.42	20.8233333333333	1.30630889077796	1.14305182933679e-24	1.60115183170945e-22	-	tumor necrosis factor receptor superfamily member 5-like [Source:NCBI gene;Acc:108270481]	-	-	-	-	GO:0016020//membrane;GO:0016021//integral component of membrane	GO:0005515//protein binding	-
ENSIPUG00000010848	1196	1363	1231	2214	3822	2671	28.81	33.36	30.84	59.93	72.01	66.13	31.0033333333333	66.0233333333333	1.09055264237553	1.20235667723545e-24	1.67349669496491e-22	-	syndecan 2 [Source:NCBI gene;Acc:108268909]	Environmental Information Processing	Signaling molecules and interaction	ko04514//Cell adhesion molecules (CAMs)	K16336	GO:0016020//membrane;GO:0016021//integral component of membrane	-	-
ENSIPUG00000020160	1154	967	1139	2682	3113	2585	32.25	25.32	32.93	89.64	66.44	72.20	30.1666666666667	76.0933333333333	1.33481477081852	1.75484955639198e-24	2.42702357634668e-22	-	uncharacterized LOC108260284 [Source:NCBI gene;Acc:108260284]	-	-	-	-	GO:0016020//membrane;GO:0016021//integral component of membrane	-	-
ENSIPUG00000016587	3116	3090	2805	10030	9791	8016	95.08	95.78	89.01	343.85	233.64	251.38	93.29	276.29	1.56638899819243	1.97608826063104e-24	2.71581639442198e-22	btg1	B-cell translocation gene 1 [Source:NCBI gene;Acc:100528350]	Genetic Information Processing	Folding, sorting and degradation	ko03018//RNA degradation	K14443	-	-	GO:0008285//negative regulation of cell proliferation
MSTRG.7027	18	48	38	230	331	332	0.42	1.13	0.92	6.00	6.01	7.93	0.823333333333333	6.64666666666667	3.01308246281352	2.10375689118288e-24	2.87320597413301e-22	tc1a	Transposable element Tcb1 transposase [Anabarilius grahami]	Metabolism;Metabolism	Global and overview maps;Glycan biosynthesis and metabolism	ko01100//Metabolic pathways;ko00510//N-Glycan biosynthesis	K00737;K00737	-	GO:0016787//hydrolase activity	GO:0090304//nucleic acid metabolic process
ENSIPUG00000020362	318	291	230	682	1023	766	4.91	4.56	3.69	11.83	12.35	12.15	4.38666666666667	12.11	1.46500187668024	4.58861287176333e-24	6.22797319712871e-22	TENT5A	terminal nucleotidyltransferase 5A [Source:NCBI gene;Acc:108272290]	-	-	-	-	-	GO:1990817//RNA adenylyltransferase activity	-
ENSIPUG00000022224	345	349	298	770	1199	780	5.24	5.39	4.71	13.14	14.24	12.18	5.11333333333333	13.1866666666667	1.36674394325618	6.44743217880154e-24	8.69686962785007e-22	rnf19b	ring finger protein 19B [Source:NCBI gene;Acc:108257134]	-	-	-	-	GO:0016020//membrane;GO:0016021//integral component of membrane	GO:0004842//ubiquitin-protein transferase activity;GO:0016740//transferase activity;GO:0016874//ligase activity;GO:0046872//metal ion binding	GO:0016567//protein ubiquitination
ENSIPUG00000009996	1082	1006	1119	1965	2913	2044	28.88	27.27	31.06	58.93	60.80	56.07	29.07	58.6	1.01136959317337	9.51316813787831e-24	1.2753481604228e-21	-	ubiquitin carboxyl-terminal hydrolase CYLD-like [Source:NCBI gene;Acc:108260805]	Cellular Processes;Organismal Systems;Organismal Systems	Cell growth and death;Immune system;Immune system	ko04217//Necroptosis;ko04625//C-type lectin receptor signaling pathway;ko04622//RIG-I-like receptor signaling pathway	K08601;K08601;K08601	-	GO:0016787//hydrolase activity	-
ENSIPUG00000005453	720	628	570	1424	3028	1659	8.06	7.14	6.64	17.91	26.51	19.09	7.28	21.17	1.54001091380889	1.06929345086597e-23	1.42476832245873e-21	adgrg1	adhesion G-protein coupled receptor G5-like [Source:NCBI gene;Acc:108271063]	-	-	-	-	GO:0016020//membrane;GO:0016021//integral component of membrane	GO:0004888//transmembrane signaling receptor activity;GO:0004930//G protein-coupled receptor activity	GO:0007166//cell surface receptor signaling pathway;GO:0007186//G protein-coupled receptor signaling pathway;GO:0014003//oligodendrocyte development;GO:0032287//peripheral nervous system myelin maintenance;GO:0048932//myelination of posterior lateral line nerve axons;GO:0070445//regulation of oligodendrocyte progenitor proliferation
ENSIPUG00000007909	1206	1412	1083	2764	4066	2751	19.49	22.43	17.62	48.90	50.05	43.52	19.8466666666667	47.49	1.25872703534146	1.15961655739406e-23	1.53575400073788e-21	tp53bp2a	tumor protein p53 binding protein 2 [Source:NCBI gene;Acc:108260890]	-	-	-	-	-	GO:0005515//protein binding	GO:0007165//signal transduction;GO:0043009//chordate embryonic development;GO:0051898//negative regulation of protein kinase B signaling
ENSIPUG00000018004	3454	4509	5306	671	1532	928	50.99	67.73	77.52	11.33	17.70	14.14	65.4133333333333	14.39	-2.18451814109615	1.17675511423959e-23	1.54906341905804e-21	si:dkey-76k16.6 (1 of many)	glycine N-acyltransferase-like protein 3 [Source:NCBI gene;Acc:108263174]	-	-	-	-	GO:0005739//mitochondrion	GO:0016740//transferase activity;GO:0016746//transferase activity, transferring acyl groups;GO:0047961//glycine N-acyltransferase activity	-
ENSIPUG00000024054	11	27	20	340	295	175	0.20	0.49	0.37	6.78	4.10	3.19	0.353333333333333	4.69	3.73048615867333	1.25275040799899e-23	1.63922765961641e-21	hbegfb	heparin binding EGF like growth factor [Source:NCBI gene;Acc:108278919]	Organismal Systems;Environmental Information Processing	Endocrine system;Signal transduction	ko04912//GnRH signaling pathway;ko04012//ErbB signaling pathway	K08523;K08523	GO:0016020//membrane;GO:0016021//integral component of membrane	-	GO:0060047//heart contraction
ENSIPUG00000004137	183	185	185	692	755	551	5.12	5.26	5.39	21.77	16.53	15.86	5.25666666666667	18.0533333333333	1.78004507878448	1.4857453542569e-23	1.93253020721559e-21	dusp2	dual specificity protein phosphatase 2-like [Source:NCBI gene;Acc:108265928]	Environmental Information Processing	Signal transduction	ko04010//MAPK signaling pathway	K04459	-	GO:0004721//phosphoprotein phosphatase activity;GO:0004725//protein tyrosine phosphatase activity;GO:0008138//protein tyrosine/serine/threonine phosphatase activity;GO:0016787//hydrolase activity;GO:0016791//phosphatase activity;GO:0017017//MAP kinase tyrosine/serine/threonine phosphatase activity	GO:0000188//inactivation of MAPK activity;GO:0006470//protein dephosphorylation;GO:0016311//dephosphorylation;GO:0035335//peptidyl-tyrosine dephosphorylation
ENSIPUG00000023950	956	916	841	2167	2892	1907	22.60	21.72	20.43	55.67	52.12	45.14	21.5833333333333	50.9766666666667	1.23991934741205	1.70713769480911e-23	2.20735934360761e-21	mapk14b	mitogen-activated protein kinase 14A-like [Source:NCBI gene;Acc:108254806]	Environmental Information Processing;Organismal Systems;Cellular Processes;Organismal Systems;Environmental Information Processing;Human Diseases;Organismal Systems;Organismal Systems;Organismal Systems;Organismal Systems;Human Diseases;Environmental Information Processing;Organismal Systems	Signal transduction;Circulatory system;Cell growth and death;Immune system;Signal transduction;Endocrine and metabolic diseases;Immune system;Endocrine system;Endocrine system;Immune system;Infectious diseases;Signal transduction;Immune system	ko04010//MAPK signaling pathway;ko04261//Adrenergic signaling in cardiomyocytes;ko04218//Cellular senescence;ko04621//NOD-like receptor signaling pathway;ko04068//FoxO signaling pathway;ko04933//AGE-RAGE signaling pathway in diabetic complications;ko04625//C-type lectin receptor signaling pathway;ko04912//GnRH signaling pathway;ko04914//Progesterone-mediated oocyte maturation;ko04620//Toll-like r…	K04441;K04441;K04441;K04441;K04441;K04441;K04441;K04441;K04441;K04441;K04441;K04441;K04441	-	GO:0000166//nucleotide binding;GO:0004672//protein kinase activity;GO:0004674//protein serine/threonine kinase activity;GO:0004707//MAP kinase activity;GO:0005524//ATP binding;GO:0016301//kinase activity;GO:0016740//transferase activity	GO:0000165//MAPK cascade;GO:0006468//protein phosphorylation;GO:0016310//phosphorylation
ENSIPUG00000023232	95	68	104	510	605	341	2.30	1.68	2.62	13.90	11.48	8.50	2.2	11.2933333333333	2.35989594508638	2.30842675633782e-23	2.96727891055848e-21	arl5c	ADP-ribosylation factor-like protein 5B [Source:NCBI gene;Acc:108260527]	-	-	-	-	-	GO:0000166//nucleotide binding;GO:0005525//GTP binding	-
ENSIPUG00000024226	198	197	217	623	730	573	8.81	8.90	10.04	31.14	25.40	26.20	9.25	27.58	1.57609718611031	2.33783591962902e-23	2.98750821729434e-21	KDM7A	lysine demethylase 7A [Source:NCBI gene;Acc:108279642]	-	-	-	-	-	-	-
ENSIPUG00000000714	1110	1318	1155	2509	3284	2605	16.59	20.01	17.95	42.12	38.38	40.01	18.1833333333333	40.17	1.14350176555566	2.70044947409471e-23	3.4109954860068e-21	klf6	Kruppel like factor 6 [Source:NCBI gene;Acc:100528149]	-	-	-	-	GO:0000785//chromatin	GO:0000981//DNA-binding transcription factor activity, RNA polymerase II-specific;GO:0001158//enhancer sequence-specific DNA binding;GO:0001227//DNA-binding transcription repressor activity, RNA polymerase II-specific;GO:0003676//nucleic acid binding;GO:0003682//chromatin binding	GO:0000122//negative regulation of transcription by RNA polymerase II;GO:0001889//liver development;GO:0006357//regulation of transcription by RNA polymerase II;GO:0021634//optic nerve formation;GO:0031016//pancreas development;GO:0035265//organ growth;GO:0043249//erythrocyte maturation;GO:0048565//digestive tract development;GO:1902033//regulation of hematopoietic stem cell proliferation;GO:2000…
ENSIPUG00000002971	1381	1517	1397	407	650	442	27.84	30.38	27.40	9.33	9.24	8.24	28.54	8.93666666666667	-1.67517661621436	2.81909325066344e-23	3.54039228238491e-21	lmnb1	lamin B1 [Source:NCBI gene;Acc:108277260]	Cellular Processes	Cell growth and death	ko04210//Apoptosis	K07611	GO:0005882//intermediate filament	GO:0005198//structural molecule activity	-
ENSIPUG00000006510	263	330	325	1004	1131	1601	3.38	4.31	4.35	14.52	11.38	21.17	4.01333333333333	15.69	1.96697246092955	3.1385697181077e-23	3.91908717029083e-21	st6galnac6	ST6 N-acetylgalactosaminide alpha-2,6-sialyltransferase 6 [Source:NCBI gene;Acc:108279153]	Metabolism;Metabolism	Global and overview maps;Glycan biosynthesis and metabolism	ko01100//Metabolic pathways;ko00604//Glycosphingolipid biosynthesis - ganglio series	K03376;K03376	GO:0005794//Golgi apparatus;GO:0016020//membrane;GO:0016021//integral component of membrane	GO:0008373//sialyltransferase activity;GO:0016740//transferase activity;GO:0016757//transferase activity, transferring glycosyl groups	GO:0006486//protein glycosylation;GO:0097503//sialylation
ENSIPUG00000022932	466	306	339	1116	1292	1203	12.23	8.06	9.23	32.51	26.20	32.58	9.84	30.43	1.62876411317536	3.46922340751778e-23	4.30735624437946e-21	ggcx	gamma-glutamyl carboxylase [Source:NCBI gene;Acc:108276729]	Metabolism	Metabolism of cofactors and vitamins	ko00130//Ubiquinone and other terpenoid-quinone biosynthesis	K10106	GO:0016020//membrane;GO:0016021//integral component of membrane	GO:0008488//gamma-glutamyl carboxylase activity	GO:0017187//peptidyl-glutamic acid carboxylation
ENSIPUG00000019012	1038	854	771	211	275	240	38.27	31.98	29.56	8.74	7.93	9.09	33.27	8.58666666666667	-1.9540517734894	3.70666713988884e-23	4.57616329609327e-21	oatx	solute carrier family 22 member 6-like [Source:NCBI gene;Acc:108278482]	-	-	-	-	GO:0016020//membrane;GO:0016021//integral component of membrane	GO:0022857//transmembrane transporter activity	GO:0055085//transmembrane transport
ENSIPUG00000000126	74	110	97	510	490	413	14.18	21.41	19.33	109.81	73.44	81.34	18.3066666666667	88.1966666666667	2.2683550063665	3.77833774308316e-23	4.63844024504794e-21	cebpd	CCAAT enhancer binding protein delta [Source:NCBI gene;Acc:108263993]	-	-	-	-	-	GO:0003700//DNA-binding transcription factor activity	GO:0006355//regulation of transcription, DNA-templated
ENSIPUG00000011597	663	683	676	1902	2323	1525	23.97	25.08	25.42	77.26	65.68	56.66	24.8233333333333	66.5333333333333	1.42238045801233	4.24171788768946e-23	5.17821336769777e-21	rasgrp4	RAS guanyl-releasing protein 1-like [Source:NCBI gene;Acc:108264291]	Environmental Information Processing	Signal transduction	ko04010//MAPK signaling pathway	K04350	GO:0005622//intracellular	GO:0005085//guanyl-nucleotide exchange factor activity;GO:0005509//calcium ion binding	GO:0001945//lymph vessel development;GO:0007264//small GTPase mediated signal transduction;GO:0035556//intracellular signal transduction
ENSIPUG00000021158	260	239	232	589	876	581	10.36	9.65	9.42	25.83	26.77	23.43	9.81	25.3433333333333	1.36928124879371	4.99453369352964e-23	6.06336390394498e-21	hif1al2	hypoxia-inducible factor 1-alpha-like [Source:NCBI gene;Acc:108279075]	Cellular Processes;Cellular Processes	Transport and catabolism;Transport and catabolism	ko04140//Autophagy - animal;ko04137//Mitophagy - animal	K08268;K08268	GO:0005634//nucleus	GO:0005515//protein binding;GO:0046983//protein dimerization activity	-
ENSIPUG00000017682	421	413	374	855	1149	912	16.43	16.37	15.17	37.48	35.06	36.57	15.99	36.37	1.18557898697528	8.59044329707651e-23	1.0371180493244e-20	slc2a11a	solute carrier family 2, facilitated glucose transporter member 11-like [Source:NCBI gene;Acc:108271728]	-	-	-	-	GO:0016020//membrane;GO:0016021//integral component of membrane	GO:0005215//transporter activity;GO:0022857//transmembrane transporter activity	GO:0008643//carbohydrate transport;GO:0055085//transmembrane transport
ENSIPUG00000016125	72	89	77	295	457	274	2.51	3.15	2.79	11.55	12.45	9.81	2.81666666666667	11.27	2.00042676972383	1.06677065414582e-22	1.28082815024145e-20	batf	basic leucine zipper ATF-like transcription factor [Source:NCBI gene;Acc:108255397]	-	-	-	-	-	GO:0003677//DNA binding;GO:0003700//DNA-binding transcription factor activity	GO:0006355//regulation of transcription, DNA-templated;GO:0006357//regulation of transcription by RNA polymerase II;GO:0030154//cell differentiation
ENSIPUG00000010000	8472	11303	10318	36214	33096	30319	255.56	346.34	323.67	1227.30	780.73	939.90	308.523333333333	982.643333333333	1.67128825833828	1.23322652576319e-22	1.47259377273099e-20	cxcr4	chemokine (C-X-C motif), receptor 4 [Source:NCBI gene;Acc:100335031]	Cellular Processes;Cellular Processes;Environmental Information Processing;Environmental Information Processing;Organismal Systems	Transport and catabolism;Cell motility;Signal transduction;Signaling molecules and interaction;Immune system	ko04144//Endocytosis;ko04810//Regulation of actin cytoskeleton;ko04020//Calcium signaling pathway;ko04060//Cytokine-cytokine receptor interaction;ko04672//Intestinal immune network for IgA production	K04189;K04189;K04189;K04189;K04189	GO:0005886//plasma membrane;GO:0016020//membrane;GO:0016021//integral component of membrane	GO:0001637//G protein-coupled chemoattractant receptor activity;GO:0004930//G protein-coupled receptor activity;GO:0004950//chemokine receptor activity	GO:0001667//ameboidal-type cell migration;GO:0001764//neuron migration;GO:0006935//chemotaxis;GO:0007165//signal transduction;GO:0007186//G protein-coupled receptor signaling pathway;GO:0007281//germ cell development;GO:0007411//axon guidance;GO:0008354//germ cell migration;GO:0009617//response to bacterium;GO:0009887//animal organ morphogenesis;GO:0016477//cell migration;GO:0021730//trigeminal s…
ENSIPUG00000014079	3381	4248	3826	6625	11103	8134	89.34	114.02	105.13	196.67	229.43	220.88	102.83	215.66	1.0684973912965	1.2512068074362e-22	1.48594408457043e-20	ltb4r	leukotriene B4 receptor 1-like [Source:NCBI gene;Acc:108261007]	Environmental Information Processing	Signaling molecules and interaction	ko04080//Neuroactive ligand-receptor interaction	K04296	GO:0009986//cell surface;GO:0016020//membrane;GO:0016021//integral component of membrane	GO:0001632//leukotriene B4 receptor activity;GO:0004930//G protein-coupled receptor activity;GO:0004974//leukotriene receptor activity	GO:0007165//signal transduction;GO:0007186//G protein-coupled receptor signaling pathway;GO:0055113//epiboly involved in gastrulation with mouth forming second;GO:0061737//leukotriene signaling pathway
ENSIPUG00000022690	413	443	332	925	1476	959	19.15	20.87	16.01	48.19	53.53	45.70	18.6766666666667	49.14	1.39566086585313	1.85259310325999e-22	2.18826294553715e-20	cbx7a	chromobox protein homolog 7-like [Source:NCBI gene;Acc:108273000]	-	-	-	-	GO:0005634//nucleus	-	-
ENSIPUG00000009795	334	408	273	828	1209	1080	8.34	10.38	7.19	23.65	23.83	28.12	8.63666666666667	25.2	1.54487721892834	1.9010575426289e-22	2.23343599040467e-20	usp2b	ubiquitin carboxyl-terminal hydrolase 2-like [Source:NCBI gene;Acc:108260071]	-	-	-	-	-	GO:0016787//hydrolase activity;GO:0036459//thiol-dependent ubiquitinyl hydrolase activity	GO:0006511//ubiquitin-dependent protein catabolic process;GO:0016579//protein deubiquitination
ENSIPUG00000023527	1352	1573	1129	2903	5074	3147	24.57	29.05	21.35	59.28	72.10	58.77	24.99	63.3833333333333	1.34275263171009	3.45929617164259e-22	4.04238181511946e-20	tnksb	tankyrase-1-like [Source:NCBI gene;Acc:108255631]	-	-	-	-	-	GO:0003950//NAD+ ADP-ribosyltransferase activity;GO:0005515//protein binding;GO:0016740//transferase activity;GO:0016757//transferase activity, transferring glycosyl groups	GO:0016055//Wnt signaling pathway;GO:0032212//positive regulation of telomere maintenance via telomerase;GO:0042593//glucose homeostasis;GO:0051225//spindle assembly
ENSIPUG00000009667	2361	2042	1677	5007	8363	4564	24.48	21.51	18.08	58.37	67.83	48.63	21.3566666666667	58.2766666666667	1.44823187010253	3.48462698174087e-22	4.05032280877668e-20	si:ch211-221f10.2	multidrug resistance-associated protein 5-like [Source:NCBI gene;Acc:108274673]	Environmental Information Processing	Membrane transport	ko02010//ABC transporters	K05668	GO:0016020//membrane;GO:0016021//integral component of membrane	GO:0000166//nucleotide binding;GO:0005524//ATP binding;GO:0016887//ATPase activity;GO:0042626//ATPase activity, coupled to transmembrane movement of substances	GO:0055085//transmembrane transport
ENSIPUG00000007956	1623	1719	1404	243	393	476	42.10	45.00	36.45	6.82	7.81	12.21	41.1833333333333	8.94666666666667	-2.20263843401596	5.20414955260534e-22	5.9853197907122e-20	mcm3	minichromosome maintenance complex component 3 [Source:NCBI gene;Acc:108258185]	Cellular Processes;Genetic Information Processing	Cell growth and death;Replication and repair	ko04110//Cell cycle;ko03030//DNA replication	K02541;K02541	GO:0005634//nucleus;GO:0042555//MCM complex	GO:0000166//nucleotide binding;GO:0003677//DNA binding;GO:0003682//chromatin binding;GO:0004386//helicase activity;GO:0005524//ATP binding;GO:0016787//hydrolase activity	GO:0006260//DNA replication;GO:0006270//DNA replication initiation;GO:0060041//retina development in camera-type eye
ENSIPUG00000018658	406	414	343	856	1246	866	5.28	5.47	4.64	12.50	12.66	11.57	5.13	12.2433333333333	1.25496566440344	7.92908955533566e-22	9.0242950501664e-20	lipia	lipase member H-like [Source:NCBI gene;Acc:108278894]	-	-	-	-	GO:0005576//extracellular region	GO:0046872//metal ion binding;GO:0052689//carboxylic ester hydrolase activity	GO:0006629//lipid metabolic process
ENSIPUG00000008733	288	338	392	1615	1510	1067	6.28	7.49	8.89	39.56	25.75	23.91	7.55333333333333	29.74	1.97721928695306	8.30335799274401e-22	9.40129424131825e-20	rgs13	regulator of G-protein signaling 21-like [Source:NCBI gene;Acc:108268340]	-	-	-	-	-	-	-
ENSIPUG00000003407	467	425	455	1203	1481	1007	6.06	5.60	6.14	17.54	15.03	13.43	5.93333333333333	15.3333333333333	1.36975661997797	9.40788241615691e-22	1.05969611627763e-19	errfi1a	ERBB receptor feedback inhibitor 1 [Source:NCBI gene;Acc:108255056]	-	-	-	-	-	-	-
ENSIPUG00000016216	836	1025	1132	2038	2970	2318	12.31	15.39	17.39	33.92	34.41	35.30	15.03	34.5433333333333	1.20056229629454	9.65125338195603e-22	1.08153430206412e-19	slc16a10	solute carrier family 16 member 10 [Source:NCBI gene;Acc:108255517]	-	-	-	-	GO:0005887//integral component of plasma membrane;GO:0016021//integral component of membrane	GO:0015173//aromatic amino acid transmembrane transporter activity;GO:0015349//thyroid hormone transmembrane transporter activity	GO:0055085//transmembrane transport
ENSIPUG00000022419	1176	1054	981	212	447	307	26.33	23.82	22.77	5.30	7.82	7.02	24.3066666666667	6.71333333333333	-1.85625087803235	1.02901267461979e-21	1.14724413090773e-19	cbx5	chromobox 5 [Source:NCBI gene;Acc:108275987]	-	-	-	-	GO:0005634//nucleus	-	-
ENSIPUG00000003414	618	685	665	1373	2494	1404	15.66	17.64	17.53	39.10	49.43	36.57	16.9433333333333	41.7	1.29932965360474	1.08815905341359e-21	1.20702800178648e-19	sema3ga	semaphorin-3F-like [Source:NCBI gene;Acc:108265594]	-	-	-	-	-	GO:0005515//protein binding	GO:0001755//neural crest cell migration
ENSIPUG00000018698	17423	23096	18316	77021	68361	57740	493.27	664.20	539.26	2449.84	1513.52	1679.96	565.576666666667	1881.10666666667	1.73378715115245	1.26102454330419e-21	1.39171254142844e-19	txnipa	thioredoxin-interacting protein-like [Source:NCBI gene;Acc:108273074]	Organismal Systems	Immune system	ko04621//NOD-like receptor signaling pathway	K20910	-	-	-
ENSIPUG00000021554	67	97	121	705	562	474	5.16	7.59	9.69	60.99	33.84	37.51	7.48	44.1133333333333	2.56010460360799	1.52628158142273e-21	1.67599523202259e-19	junbb	traf2 and NCK-interacting protein kinase-like [Source:NCBI gene;Acc:108272820]	-	-	-	-	GO:0005634//nucleus	GO:0003677//DNA binding;GO:0003700//DNA-binding transcription factor activity	GO:0001945//lymph vessel development;GO:0006355//regulation of transcription, DNA-templated;GO:0006357//regulation of transcription by RNA polymerase II;GO:0031101//fin regeneration;GO:0051726//regulation of cell cycle
ENSIPUG00000002370	351	482	405	1733	1766	1202	24.01	33.49	28.81	133.17	94.46	84.49	28.77	104.04	1.8545011782037	1.54878393009065e-21	1.69220132201704e-19	ccr9a	C-C chemokine receptor type 9-like [Source:NCBI gene;Acc:108267400]	Environmental Information Processing;Organismal Systems	Signaling molecules and interaction;Immune system	ko04060//Cytokine-cytokine receptor interaction;ko04672//Intestinal immune network for IgA production	K04184;K04184	GO:0016020//membrane;GO:0016021//integral component of membrane	GO:0004930//G protein-coupled receptor activity;GO:0004950//chemokine receptor activity	GO:0006935//chemotaxis;GO:0007165//signal transduction;GO:0007186//G protein-coupled receptor signaling pathway;GO:0070098//chemokine-mediated signaling pathway;GO:0097535//lymphoid lineage cell migration into thymus
ENSIPUG00000004426	521	578	596	1226	1980	1184	15.56	16.51	16.91	40.48	48.60	34.25	16.3266666666667	41.11	1.33225909872111	1.62532503551391e-21	1.76699515801243e-19	cd82a	CD82 molecule [Source:NCBI gene;Acc:108271350]	Cellular Processes	Cell growth and death	ko04115//p53 signaling pathway	K06509	GO:0016021//integral component of membrane	-	-
ENSIPUG00000007708	484	440	420	83	143	75	11.53	10.64	10.38	2.22	2.66	1.83	10.85	2.23666666666667	-2.27827287185281	1.9876272551991e-21	2.1501797416144e-19	ptger1b	prostaglandin E2 receptor EP1 subtype-like [Source:NCBI gene;Acc:108257984]	Environmental Information Processing;Environmental Information Processing	Signaling molecules and interaction;Signal transduction	ko04080//Neuroactive ligand-receptor interaction;ko04020//Calcium signaling pathway	K04258;K04258	GO:0016020//membrane;GO:0016021//integral component of membrane	GO:0004930//G protein-coupled receptor activity;GO:0004957//prostaglandin E receptor activity;GO:0004960//thromboxane receptor activity	GO:0007165//signal transduction;GO:0007186//G protein-coupled receptor signaling pathway
ENSIPUG00000009527	322	326	287	1128	1139	861	3.53	3.63	3.27	13.88	9.75	9.68	3.47666666666667	11.1033333333333	1.67521619615458	2.11395493620955e-21	2.27557355990399e-19	bcor	BCL6 corepressor [Source:NCBI gene;Acc:108259479]	-	-	-	-	-	GO:0005515//protein binding	GO:0021915//neural tube development;GO:0043010//camera-type eye development;GO:0060042//retina morphogenesis in camera-type eye;GO:1902254//negative regulation of intrinsic apoptotic signaling pathway by p53 class mediator
ENSIPUG00000014821	1614	1765	2094	3260	4887	4089	40.61	45.10	54.80	92.20	96.15	105.74	46.8366666666667	98.03	1.06558491910308	2.29193081705466e-21	2.45506236344502e-19	fam107b	family with sequence similarity 107 member B [Source:NCBI gene;Acc:108264759]	-	-	-	-	-	-	-
ENSIPUG00000017279	2839	3160	3659	5446	8691	6987	79.87	90.32	107.05	172.14	191.23	202.02	92.4133333333333	188.463333333333	1.02811094302374	2.63546185086785e-21	2.80927377391045e-19	hk2	hexokinase-2-like [Source:NCBI gene;Acc:108255852]	Metabolism;Organismal Systems;Metabolism;Metabolism;Metabolism;Metabolism;Metabolism;Metabolism;Metabolism	Global and overview maps;Endocrine system;Global and overview maps;Carbohydrate metabolism;Carbohydrate metabolism;Carbohydrate metabolism;Carbohydrate metabolism;Carbohydrate metabolism;Biosynthesis of other secondary metabolites	ko01100//Metabolic pathways;ko04910//Insulin signaling pathway;ko01200//Carbon metabolism;ko00010//Glycolysis / Gluconeogenesis;ko00520//Amino sugar and nucleotide sugar metabolism;ko00051//Fructose and mannose metabolism;ko00500//Starch and sucrose metabolism;ko00052//Galactose metabolism;ko00524//Neomycin, kanamycin and gentamicin biosynthesis	K00844;K00844;K00844;K00844;K00844;K00844;K00844;K00844;K00844	-	GO:0004396//hexokinase activity;GO:0005524//ATP binding;GO:0005536//glucose binding;GO:0016773//phosphotransferase activity, alcohol group as acceptor	GO:0001678//cellular glucose homeostasis;GO:0005975//carbohydrate metabolic process;GO:0006096//glycolytic process
ENSIPUG00000009011	1110	1462	1021	2644	3911	2912	29.29	39.19	28.02	78.38	80.70	78.97	32.1666666666667	79.35	1.30266378140089	3.27863606648501e-21	3.4779007439238e-19	map1lc3b	microtubule associated protein 1 light chain 3 beta [Source:NCBI gene;Acc:108269044]	Cellular Processes	Cell growth and death	ko04216//Ferroptosis	K10435	-	-	-
ENSIPUG00000011053	77	63	83	292	363	265	2.61	2.17	2.92	11.11	9.61	9.22	2.56666666666667	9.98	1.95914387047615	3.63658375402517e-21	3.83896754555352e-19	-	tumor necrosis factor ligand superfamily member 6-like [Source:NCBI gene;Acc:108258817]	-	-	-	-	GO:0016020//membrane	GO:0005164//tumor necrosis factor receptor binding;GO:0005515//protein binding	GO:0006955//immune response
ENSIPUG00000004048	202	209	216	808	804	611	2.42	2.54	2.69	10.87	7.53	7.52	2.55	8.64	1.76053406530461	4.25737213825497e-21	4.47269692140133e-19	RANBP3L	RAN binding protein 3 like [Source:NCBI gene;Acc:108276846]	-	-	-	-	GO:0005623//cell	-	GO:0046907//intracellular transport
ENSIPUG00000018248	3587	4509	4853	14467	13932	11807	91.04	116.24	128.09	412.51	276.52	307.95	111.79	332.326666666667	1.57181092296966	4.46024540368768e-21	4.64120393149444e-19	zgc:162730	tristetraprolin-like [Source:NCBI gene;Acc:108278207]	-	-	-	-	-	GO:0046872//metal ion binding	-
ENSIPUG00000005151	340	317	374	893	1461	780	14.57	13.88	16.71	43.10	49.09	34.28	15.0533333333333	42.1566666666667	1.48567781200311	4.80640523998651e-21	4.97770461157276e-19	GAS7	growth arrest specific 7 [Source:NCBI gene;Acc:108274021]	-	-	-	-	-	GO:0005515//protein binding	-
ENSIPUG00000015823	530	585	489	974	1924	1270	5.64	6.18	5.36	11.26	15.65	13.63	5.72666666666667	13.5133333333333	1.23861605232843	5.95144008602354e-21	6.10567458966133e-19	-	mucin-3A-like [Source:NCBI gene;Acc:108279668]	-	-	-	-	GO:0016020//membrane;GO:0016021//integral component of membrane	-	GO:0007043//cell-cell junction assembly;GO:0007507//heart development
ENSIPUG00000013415	2433	2221	1829	3784	6260	4454	28.36	26.29	22.18	49.58	57.12	53.43	25.61	53.3766666666667	1.0595019601199	6.12313918814838e-21	6.25246904389806e-19	pikfyve	phosphoinositide kinase, FYVE-type zinc finger containing [Source:NCBI gene;Acc:108266285]	Metabolism;Cellular Processes;Cellular Processes;Environmental Information Processing;Metabolism	Global and overview maps;Cell motility;Transport and catabolism;Signal transduction;Carbohydrate metabolism	ko01100//Metabolic pathways;ko04810//Regulation of actin cytoskeleton;ko04145//Phagosome;ko04070//Phosphatidylinositol signaling system;ko00562//Inositol phosphate metabolism	K00921;K00921;K00921;K00921;K00921	GO:0016020//membrane;GO:0048471//perinuclear region of cytoplasm	GO:0000166//nucleotide binding;GO:0000285//1-phosphatidylinositol-3-phosphate 5-kinase activity;GO:0005524//ATP binding;GO:0016301//kinase activity;GO:0016307//phosphatidylinositol phosphate kinase activity;GO:0016740//transferase activity;GO:0046872//metal ion binding	GO:0016310//phosphorylation;GO:0035556//intracellular signal transduction;GO:0046488//phosphatidylinositol metabolic process;GO:0046854//phosphatidylinositol phosphorylation
ENSIPUG00000021765	1013	1020	975	1702	2958	1884	32.23	32.72	31.66	61.43	72.78	61.94	32.2033333333333	65.3833333333333	1.02171290165826	6.8882466976364e-21	7.00102171333724e-19	zfand5a	AN1-type zinc finger protein 5-like [Source:NCBI gene;Acc:108255775]	-	-	-	-	-	GO:0003677//DNA binding;GO:0008270//zinc ion binding;GO:0046872//metal ion binding	-
ENSIPUG00000008426	176	173	190	524	580	536	23.74	23.70	26.65	79.40	61.17	74.29	24.6966666666667	71.62	1.53604618567406	8.2923715253984e-21	8.38911585986138e-19	RHOB	ras homolog family member B [Source:NCBI gene;Acc:108270316]	-	-	-	-	GO:0005622//intracellular	GO:0003924//GTPase activity;GO:0005525//GTP binding	GO:0007264//small GTPase mediated signal transduction
ENSIPUG00000011564	37	31	29	368	281	188	0.67	0.57	0.55	7.47	3.97	3.49	0.596666666666667	4.97666666666667	3.06018267287029	1.0959506067733e-20	1.10362731148433e-18	nr4a1	nuclear receptor subfamily 4 group A member 1-like [Source:NCBI gene;Acc:108276383]	Environmental Information Processing	Signal transduction	ko04010//MAPK signaling pathway	K04465	GO:0005634//nucleus	GO:0003677//DNA binding;GO:0003700//DNA-binding transcription factor activity;GO:0003707//steroid hormone receptor activity;GO:0004879//nuclear receptor activity;GO:0008270//zinc ion binding;GO:0043565//sequence-specific DNA binding;GO:0046872//metal ion binding	GO:0006355//regulation of transcription, DNA-templated;GO:0030522//intracellular receptor signaling pathway;GO:0043401//steroid hormone mediated signaling pathway
ENSIPUG00000003258	199	169	184	450	683	447	3.54	3.06	3.41	9.00	9.51	8.20	3.33666666666667	8.90333333333333	1.41593800179911	1.11778111248231e-20	1.12044737935612e-18	-	uncharacterized protein KIAA1522 homolog [Source:NCBI gene;Acc:108262993]	-	-	-	-	-	-	-
ENSIPUG00000008785	781	647	772	180	208	216	12.56	10.57	12.91	3.25	2.62	3.56	12.0133333333333	3.14333333333333	-1.93426933513844	1.3245725679117e-20	1.32166939516011e-18	zgc:101810	actin-related protein 2-A-like [Source:NCBI gene;Acc:108267909]	Cellular Processes	Cellular community - eukaryotes	ko04530//Tight junction	K17260	GO:0005856//cytoskeleton;GO:0005885//Arp2/3 protein complex	GO:0005524//ATP binding	GO:0007015//actin filament organization;GO:0034314//Arp2/3 complex-mediated actin nucleation
ENSIPUG00000011473	557	607	497	1489	2151	1205	60.67	67.16	56.30	182.23	183.23	134.89	61.3766666666667	166.783333333333	1.44221292633662	1.63452811987576e-20	1.62353220343296e-18	cited4a	cbp/p300-interacting transactivator 3-like [Source:NCBI gene;Acc:108273161]	-	-	-	-	GO:0005634//nucleus	-	GO:0006355//regulation of transcription, DNA-templated
ENSIPUG00000011539	2637	2806	2386	4877	11314	6184	79.78	86.21	74.88	165.81	267.68	192.12	80.29	208.536666666667	1.37700885419793	2.23288106647051e-20	2.2078243015617e-18	pdpfb	pancreatic progenitor cell differentiation and proliferation factor b [Source:NCBI gene;Acc:100528952]	-	-	-	-	-	-	GO:0007275//multicellular organism development;GO:0030154//cell differentiation
ENSIPUG00000006144	420	372	363	1013	1334	841	15.36	13.82	13.81	41.62	38.15	31.61	14.33	37.1266666666667	1.37341718231371	2.28934698125451e-20	2.25345992046728e-18	eef2k	eukaryotic elongation factor 2 kinase [Source:NCBI gene;Acc:108273921]	-	-	-	-	-	GO:0004674//protein serine/threonine kinase activity;GO:0004686//elongation factor-2 kinase activity;GO:0005509//calcium ion binding;GO:0005515//protein binding;GO:0005516//calmodulin binding;GO:0005524//ATP binding	GO:0006468//protein phosphorylation;GO:0061300//cerebellum vasculature development
ENSIPUG00000018845	5	6	8	91	123	115	0.34	0.42	0.57	6.88	6.44	7.70	0.443333333333333	7.00666666666667	3.98226451846099	2.30724150769486e-20	2.26088975005149e-18	-	interleukin 17C [Source:NCBI gene;Acc:108263979]	Environmental Information Processing	Signaling molecules and interaction	ko04060//Cytokine-cytokine receptor interaction	K05491	GO:0005576//extracellular region;GO:0016020//membrane;GO:0016021//integral component of membrane	GO:0005125//cytokine activity	GO:0010469//regulation of signaling receptor activity
ENSIPUG00000011444	512	576	484	1001	1561	1080	15.51	17.73	15.25	34.07	36.99	33.63	16.1633333333333	34.8966666666667	1.11036448361842	2.44692664698215e-20	2.38706433436848e-18	ptpn18	tyrosine-protein phosphatase non-receptor type 18-like [Source:NCBI gene;Acc:108265862]	-	-	-	-	-	GO:0004721//phosphoprotein phosphatase activity;GO:0004725//protein tyrosine phosphatase activity;GO:0016787//hydrolase activity;GO:0016791//phosphatase activity	GO:0006470//protein dephosphorylation;GO:0016311//dephosphorylation;GO:0035335//peptidyl-tyrosine dephosphorylation
ENSIPUG00000000525	578	630	488	1336	1562	1482	8.37	8.79	6.78	19.81	16.53	20.11	7.98	18.8166666666667	1.23755042871686	2.61463698173025e-20	2.53933543665642e-18	numb	NUMB, endocytic adaptor protein [Source:NCBI gene;Acc:108269969]	Environmental Information Processing	Signal transduction	ko04330//Notch signaling pathway	K06057	GO:0005737//cytoplasm;GO:0005886//plasma membrane;GO:0016323//basolateral plasma membrane	GO:0005515//protein binding	GO:0060319//primitive erythrocyte differentiation
ENSIPUG00000003061	406	506	458	857	1789	1194	15.52	19.65	18.21	36.81	53.49	46.92	17.7933333333333	45.74	1.36211956099086	2.944596089912e-20	2.84713777684765e-18	hpgd	15-hydroxyprostaglandin dehydrogenase [Source:NCBI gene;Acc:108263011]	-	-	-	-	-	GO:0016491//oxidoreductase activity	GO:0055114//oxidation-reduction process
ENSIPUG00000000373	93	85	102	304	391	291	1.22	1.13	1.39	4.48	4.01	3.92	1.24666666666667	4.13666666666667	1.73039294024272	3.04406740236859e-20	2.93035069940786e-18	si:ch211-183d21.1	uncharacterized LOC108267311 [Source:NCBI gene;Acc:108267311]	-	-	-	-	GO:0016020//membrane;GO:0016021//integral component of membrane	-	-
ENSIPUG00000002064	267	229	197	31	43	35	6.09	5.31	4.67	0.79	0.77	0.82	5.35666666666667	0.793333333333333	-2.75533645036715	3.58039847491404e-20	3.43152927516761e-18	e2f1	E2F transcription factor 1 [Source:NCBI gene;Acc:108275488]	Cellular Processes;Cellular Processes;Cellular Processes	Cell growth and death;Cell growth and death;Transport and catabolism	ko04218//Cellular senescence;ko04110//Cell cycle;ko04137//Mitophagy - animal	K17454;K17454;K17454	GO:0005634//nucleus;GO:0005667//transcription factor complex	GO:0003677//DNA binding;GO:0003700//DNA-binding transcription factor activity;GO:0046983//protein dimerization activity	GO:0006355//regulation of transcription, DNA-templated;GO:0006919//activation of cysteine-type endopeptidase activity involved in apoptotic process;GO:0048469//cell maturation;GO:0071695//anatomical structure maturation
ENSIPUG00000023869	71	71	63	270	346	231	7.13	7.24	6.57	30.44	27.15	23.82	6.98	27.1366666666667	1.95894457660002	4.29144652146059e-20	4.09505193829506e-18	adob	2-aminoethanethiol dioxygenase-like [Source:NCBI gene;Acc:108270460]	Metabolism;Metabolism	Global and overview maps;Metabolism of other amino acids	ko01100//Metabolic pathways;ko00430//Taurine and hypotaurine metabolism	K10712;K10712	-	GO:0016702//oxidoreductase activity, acting on single donors with incorporation of molecular oxygen, incorporation of two atoms of oxygen;GO:0051213//dioxygenase activity	GO:0055114//oxidation-reduction process
ENSIPUG00000005224	323	365	352	733	1155	737	3.72	4.27	4.21	9.73	10.68	9.27	4.06666666666667	9.89333333333333	1.28260994417055	4.40084091368901e-20	4.18118154982314e-18	-	putative uncharacterized protein MYH16 [Source:NCBI gene;Acc:108274022]	Organismal Systems;Organismal Systems	Circulatory system;Circulatory system	ko04261//Adrenergic signaling in cardiomyocytes;ko04260//Cardiac muscle contraction	K17751;K17751	GO:0016459//myosin complex	GO:0003774//motor activity;GO:0003874//6-pyruvoyltetrahydropterin synthase activity	GO:0006729//tetrahydrobiopterin biosynthetic process
ENSIPUG00000017190	377	358	362	1945	1737	1038	31.00	29.90	30.95	179.68	111.69	87.71	30.6166666666667	126.36	2.04515071646932	4.9746540764304e-20	4.70589354450896e-18	h1fx	nonspecific cytotoxic cell cationic anti-microbial protein-1 [Source:NCBI gene;Acc:100304607]	-	-	-	-	GO:0000786//nucleosome;GO:0005634//nucleus;GO:0005694//chromosome	GO:0003677//DNA binding	GO:0006334//nucleosome assembly
ENSIPUG00000022771	322	243	268	568	846	689	4.42	3.39	3.83	8.77	9.09	9.73	3.88	9.19666666666667	1.24505439844499	5.68858411164567e-20	5.33506180290477e-18	fes	FES proto-oncogene, tyrosine kinase [Source:NCBI gene;Acc:108271108]	-	-	-	-	GO:0005737//cytoplasm;GO:0005856//cytoskeleton	GO:0000166//nucleotide binding;GO:0004672//protein kinase activity;GO:0004713//protein tyrosine kinase activity;GO:0004715//non-membrane spanning protein tyrosine kinase activity;GO:0005524//ATP binding;GO:0016301//kinase activity;GO:0016740//transferase activity	GO:0006468//protein phosphorylation;GO:0016310//phosphorylation;GO:0018108//peptidyl-tyrosine phosphorylation
ENSIPUG00000006002	185	146	129	416	1173	571	4.25	3.74	2.52	11.48	23.69	14.11	3.50333333333333	16.4266666666667	2.22923958673273	8.58150200131107e-20	8.01380263814742e-18	pak1	p21 (RAC1) activated kinase 1 [Source:NCBI gene;Acc:108264802]	Environmental Information Processing;Cellular Processes;Cellular Processes;Organismal Systems;Environmental Information Processing	Signal transduction;Cell motility;Cellular community - eukaryotes;Immune system;Signal transduction	ko04010//MAPK signaling pathway;ko04810//Regulation of actin cytoskeleton;ko04510//Focal adhesion;ko04625//C-type lectin receptor signaling pathway;ko04012//ErbB signaling pathway	K04409;K04409;K04409;K04409;K04409	-	GO:0000166//nucleotide binding;GO:0004672//protein kinase activity;GO:0004674//protein serine/threonine kinase activity;GO:0005524//ATP binding;GO:0016301//kinase activity;GO:0016740//transferase activity;GO:0042803//protein homodimerization activity	GO:0001755//neural crest cell migration;GO:0001947//heart looping;GO:0003232//bulbus arteriosus development;GO:0006468//protein phosphorylation;GO:0007507//heart development;GO:0009950//dorsal/ventral axis specification;GO:0016310//phosphorylation;GO:0048703//embryonic viscerocranium morphogenesis;GO:0060026//convergent extension;GO:0060070//canonical Wnt signaling pathway
ENSIPUG00000002604	1283	1120	983	2521	3177	2342	20.94	18.57	16.68	46.22	40.54	39.28	18.73	42.0133333333333	1.16549635405334	9.7830841053087e-20	9.09701931358322e-18	zbtb4	zinc finger and BTB domain-containing protein 38-like [Source:NCBI gene;Acc:108273931]	-	-	-	-	GO:0005634//nucleus	GO:0003676//nucleic acid binding;GO:0003700//DNA-binding transcription factor activity;GO:0043565//sequence-specific DNA binding	GO:0006355//regulation of transcription, DNA-templated;GO:0009952//anterior/posterior pattern specification;GO:0009953//dorsal/ventral pattern formation;GO:0010468//regulation of gene expression;GO:0060030//dorsal convergence;GO:0060031//mediolateral intercalation
ENSIPUG00000006222	1707	1811	1510	3279	6590	3518	39.52	43.17	36.44	86.82	123.16	83.71	39.71	97.8966666666667	1.30175737674656	1.03878063039787e-19	9.61840437942981e-18	tnip1	TNFAIP3 interacting protein 1 [Source:NCBI gene;Acc:108274950]	-	-	-	-	-	-	GO:0002755//MyD88-dependent toll-like receptor signaling pathway;GO:0043124//negative regulation of I-kappaB kinase/NF-kappaB signaling;GO:0050727//regulation of inflammatory response;GO:0070373//negative regulation of ERK1 and ERK2 cascade
ENSIPUG00000015387	1206	1254	1235	3911	3588	3115	25.29	26.21	26.99	92.71	59.80	70.83	26.1633333333333	74.4466666666667	1.50866089512787	1.3002675897044e-19	1.19887963587428e-17	rgl1	ral guanine nucleotide dissociation stimulator like 1 [Source:NCBI gene;Acc:108265599]	-	-	-	-	GO:0005622//intracellular	GO:0005085//guanyl-nucleotide exchange factor activity;GO:0008321//Ral guanyl-nucleotide exchange factor activity	GO:0007165//signal transduction;GO:0007264//small GTPase mediated signal transduction
ENSIPUG00000022436	317	310	295	1090	1019	852	19.56	19.43	18.93	75.58	49.18	54.04	19.3066666666667	59.6	1.62621322898747	1.40069847915091e-19	1.28605307421873e-17	chst7	carbohydrate (N-acetylglucosamine 6-O) sulfotransferase 7 [Source:ZFIN;Acc:ZDB-GENE-131121-150]	-	-	-	-	GO:0000139//Golgi membrane	GO:0008146//sulfotransferase activity	GO:0005975//carbohydrate metabolic process
ENSIPUG00000010726	137	138	139	329	474	495	4.40	4.99	5.37	12.35	13.01	17.79	4.92	14.3833333333333	1.54766783800592	1.42608258825438e-19	1.30388103424831e-17	zdhhc18b	palmitoyltransferase ZDHHC18-like [Source:NCBI gene;Acc:108273294]	-	-	-	-	GO:0016020//membrane;GO:0016021//integral component of membrane	GO:0016740//transferase activity;GO:0016746//transferase activity, transferring acyl groups;GO:0019706//protein-cysteine S-palmitoyltransferase activity	-
ENSIPUG00000005296	197	174	167	437	555	587	3.75	3.36	3.31	9.35	8.26	11.48	3.47333333333333	9.69666666666667	1.4811680188218	1.81256720482922e-19	1.65034243999701e-17	TIMP3	TIMP metallopeptidase inhibitor 3 [Source:NCBI gene;Acc:108279674]	-	-	-	-	GO:0005576//extracellular region	GO:0005515//protein binding;GO:0008191//metalloendopeptidase inhibitor activity	GO:0010951//negative regulation of endopeptidase activity
ENSIPUG00000009087	136	154	148	461	495	446	4.93	5.67	5.58	18.76	14.02	16.60	5.39333333333333	16.46	1.60971522871281	2.01396721152619e-19	1.82610836125603e-17	sla2	Src like adaptor 2 [Source:NCBI gene;Acc:108276444]	-	-	-	-	-	GO:0005070//SH3/SH2 adaptor activity;GO:0005515//protein binding	GO:0009966//regulation of signal transduction;GO:0009967//positive regulation of signal transduction
ENSIPUG00000012538	2308	2631	2472	8106	7776	5876	50.67	58.67	56.44	199.94	133.51	132.58	55.26	155.343333333333	1.49115286126902	2.06651981773833e-19	1.86601615938917e-17	nfkbiab	NFKB inhibitor alpha [Source:NCBI gene;Acc:108269796]	Organismal Systems;Human Diseases;Cellular Processes;Organismal Systems;Organismal Systems;Organismal Systems;Organismal Systems;Organismal Systems	Immune system;Infectious diseases;Cell growth and death;Immune system;Immune system;Endocrine system;Immune system;Immune system	ko04621//NOD-like receptor signaling pathway;ko05168//Herpes simplex infection;ko04210//Apoptosis;ko04625//C-type lectin receptor signaling pathway;ko04620//Toll-like receptor signaling pathway;ko04920//Adipocytokine signaling pathway;ko04622//RIG-I-like receptor signaling pathway;ko04623//Cytosolic DNA-sensing pathway	K04734;K04734;K04734;K04734;K04734;K04734;K04734;K04734	-	GO:0005515//protein binding	-
ENSIPUG00000024603	4669	5204	4445	1220	1754	1896	246.90	290.02	245.77	76.42	74.19	103.58	260.896666666667	84.73	-1.62253373757497	2.49908808016466e-19	2.24732809579251e-17	pcna	proliferating cell nuclear antigen [Source:NCBI gene;Acc:100304636]	Cellular Processes;Cellular Processes;Genetic Information Processing;Genetic Information Processing;Genetic Information Processing;Genetic Information Processing	Cellular community - eukaryotes;Cell growth and death;Replication and repair;Replication and repair;Replication and repair;Replication and repair	ko04530//Tight junction;ko04110//Cell cycle;ko03420//Nucleotide excision repair;ko03030//DNA replication;ko03410//Base excision repair;ko03430//Mismatch repair	K04802;K04802;K04802;K04802;K04802;K04802	GO:0005634//nucleus	GO:0003677//DNA binding;GO:0030337//DNA polymerase processivity factor activity	GO:0006275//regulation of DNA replication;GO:0009617//response to bacterium;GO:0014823//response to activity
ENSIPUG00000023266	6	15	6	143	194	93	0.47	1.19	0.49	12.56	11.86	7.47	0.716666666666667	10.63	3.8906955326628	3.12457970900298e-19	2.79829163119398e-17	-	free fatty acid receptor 3-like [Source:NCBI gene;Acc:108256150]	-	-	-	-	GO:0016020//membrane;GO:0016021//integral component of membrane	GO:0004930//G protein-coupled receptor activity	GO:0007186//G protein-coupled receptor signaling pathway
ENSIPUG00000017449	979	772	863	2198	2239	2554	6.96	5.61	6.42	17.92	12.65	18.92	6.33	16.4966666666667	1.38189713671751	3.38455597981009e-19	3.00647631182155e-17	tet3	tet methylcytosine dioxygenase 3 [Source:NCBI gene;Acc:108255510]	-	-	-	-	-	GO:0003677//DNA binding;GO:0008270//zinc ion binding;GO:0051213//dioxygenase activity;GO:0070579//methylcytosine dioxygenase activity	GO:0006211//5-methylcytosine catabolic process;GO:0030097//hemopoiesis;GO:0045366//regulation of interleukin-13 biosynthetic process;GO:0055114//oxidation-reduction process;GO:0071222//cellular response to lipopolysaccharide;GO:0080111//DNA demethylation;GO:0098508//endothelial to hematopoietic transition
ENSIPUG00000001377	574	676	627	1700	2025	1355	22.08	27.34	25.32	71.89	60.05	52.68	24.9133333333333	61.54	1.30460638067396	3.42588561169329e-19	3.03086851768104e-17	-	retinoic acid receptor RXR-gamma-A-like [Source:NCBI gene;Acc:108278312]	Organismal Systems;Organismal Systems	Endocrine system;Endocrine system	ko04920//Adipocytokine signaling pathway;ko03320//PPAR signaling pathway	K08524;K08524	GO:0005634//nucleus	GO:0003677//DNA binding;GO:0003700//DNA-binding transcription factor activity;GO:0003707//steroid hormone receptor activity;GO:0008270//zinc ion binding;GO:0043565//sequence-specific DNA binding;GO:0046872//metal ion binding	GO:0006355//regulation of transcription, DNA-templated;GO:0043401//steroid hormone mediated signaling pathway
ENSIPUG00000016940	489	404	425	1014	1158	1056	6.94	5.83	6.28	16.18	12.86	15.41	6.35	14.8166666666667	1.22239242133645	4.03635219046103e-19	3.54226377774918e-17	MAST4	microtubule associated serine/threonine kinase family member 4 [Source:HGNC Symbol;Acc:HGNC:19037]	-	-	-	-	-	GO:0004672//protein kinase activity;GO:0004674//protein serine/threonine kinase activity;GO:0005515//protein binding;GO:0005524//ATP binding	GO:0006468//protein phosphorylation
ENSIPUG00000002661	339	305	332	788	1004	697	4.99	3.78	4.10	11.71	10.87	8.32	4.29	10.3	1.26359478457104	4.28758853224564e-19	3.74769538426527e-17	tll1	tolloid like 1 [Source:NCBI gene;Acc:108260994]	-	-	-	-	-	GO:0004222//metalloendopeptidase activity;GO:0005509//calcium ion binding;GO:0008233//peptidase activity;GO:0008237//metallopeptidase activity;GO:0008270//zinc ion binding;GO:0016787//hydrolase activity;GO:0046872//metal ion binding	GO:0001568//blood vessel development;GO:0001707//mesoderm formation;GO:0001885//endothelial cell development;GO:0006508//proteolysis;GO:0009953//dorsal/ventral pattern formation;GO:0030513//positive regulation of BMP signaling pathway;GO:0035124//embryonic caudal fin morphogenesis;GO:0035162//embryonic hemopoiesis;GO:0036342//post-anal tail morphogenesis;GO:0048264//determination of ventral ident…
ENSIPUG00000015594	808	759	795	1543	1853	1614	11.50	10.97	11.76	24.67	20.62	23.60	11.41	22.9633333333333	1.00903328568401	5.11761933744812e-19	4.4377070540443e-17	kdm2ab	lysine demethylase 2A [Source:NCBI gene;Acc:108268705]	-	-	-	-	GO:0005634//nucleus	GO:0003677//DNA binding;GO:0005515//protein binding;GO:0008168//methyltransferase activity;GO:0008270//zinc ion binding;GO:0046872//metal ion binding	GO:0032259//methylation
ENSIPUG00000023204	371	366	259	1014	1279	828	7.48	7.50	5.43	22.97	20.16	17.16	6.80333333333333	20.0966666666667	1.56264254700505	5.14620711150231e-19	4.44485841108887e-17	esr2	estrogen receptor 2 [Source:NCBI gene;Acc:100304489]	-	-	-	-	GO:0005634//nucleus	GO:0003677//DNA binding;GO:0003700//DNA-binding transcription factor activity;GO:0003707//steroid hormone receptor activity;GO:0004879//nuclear receptor activity;GO:0005496//steroid binding;GO:0008270//zinc ion binding;GO:0030284//estrogen receptor activity;GO:0043565//sequence-specific DNA binding;GO:0046872//metal ion binding;GO:1990239//steroid hormone binding	GO:0006355//regulation of transcription, DNA-templated;GO:0030520//intracellular estrogen receptor signaling pathway;GO:0043627//response to estrogen
ENSIPUG00000013615	1667	1710	1564	4070	4280	3579	38.99	40.39	37.98	106.65	78.59	85.65	39.12	90.2966666666667	1.20676636080213	5.19595094148576e-19	4.47015432965932e-17	arrdc2	arrestin domain containing 2 [Source:NCBI gene;Acc:108270805]	-	-	-	-	-	-	-
ENSIPUG00000009644	221	259	239	1159	913	785	3.77	4.48	4.23	22.19	12.17	13.75	4.16	16.0366666666667	1.94671886521998	6.49105564649728e-19	5.54072453075229e-17	adamts1	ADAM metallopeptidase with thrombospondin type 1 motif 1 [Source:NCBI gene;Acc:108258988]	-	-	-	-	GO:0031012//extracellular matrix	GO:0004222//metalloendopeptidase activity;GO:0008237//metallopeptidase activity;GO:0008270//zinc ion binding	GO:0006508//proteolysis;GO:0007229//integrin-mediated signaling pathway
ENSIPUG00000016634	615	726	807	1464	2247	1468	12.69	15.22	17.32	33.95	36.27	31.14	15.0766666666667	33.7866666666667	1.1641365285094	8.32453540192959e-19	7.07812247482356e-17	irak3	interleukin 1 receptor associated kinase 3 [Source:NCBI gene;Acc:108279757]	-	-	-	-	-	GO:0004672//protein kinase activity;GO:0005515//protein binding;GO:0005524//ATP binding;GO:0016301//kinase activity	GO:0002755//MyD88-dependent toll-like receptor signaling pathway;GO:0006468//protein phosphorylation;GO:0007165//signal transduction;GO:0016310//phosphorylation;GO:0034122//negative regulation of toll-like receptor signaling pathway;GO:0035162//embryonic hemopoiesis;GO:0045824//negative regulation of innate immune response
ENSIPUG00000013369	90	74	78	236	353	247	4.34	3.62	3.91	12.78	13.30	12.23	3.95666666666667	12.77	1.69040109078197	1.04769147218394e-18	8.83944171820979e-17	-	-	-	-	-	-	-	GO:0005085//guanyl-nucleotide exchange factor activity;GO:0005089//Rho guanyl-nucleotide exchange factor activity	GO:0035023//regulation of Rho protein signal transduction;GO:0035556//intracellular signal transduction
ENSIPUG00000002914	4363	3565	3462	1094	999	808	114.76	95.03	94.57	32.40	20.54	21.82	101.453333333333	24.92	-2.02544029333975	1.06480517066161e-18	8.94927791896054e-17	si:ch73-196l6.5	riboflavin transporter 2-like [Source:NCBI gene;Acc:108256769]	-	-	-	-	GO:0005887//integral component of plasma membrane;GO:0016020//membrane;GO:0016021//integral component of membrane	GO:0032217//riboflavin transmembrane transporter activity	GO:0032218//riboflavin transport
ENSIPUG00000017212	175	315	270	737	1107	788	6.93	12.66	11.11	32.79	34.27	32.06	10.2333333333333	33.04	1.69093753188306	1.12136229546946e-18	9.38850914965462e-17	hsp70.1	heat shock 70 kDa protein 1 [Source:NCBI gene;Acc:108259092]	Environmental Information Processing;Cellular Processes;Genetic Information Processing;Genetic Information Processing	Signal transduction;Transport and catabolism;Folding, sorting and degradation;Transcription	ko04010//MAPK signaling pathway;ko04144//Endocytosis;ko04141//Protein processing in endoplasmic reticulum;ko03040//Spliceosome	K03283;K03283;K03283;K03283	-	GO:0000166//nucleotide binding;GO:0005524//ATP binding	-
ENSIPUG00000011719	6046	5548	7791	10778	21240	15725	224.57	211.32	296.34	451.38	617.24	597.27	244.076666666667	555.296666666667	1.18592435334388	1.35139225234422e-18	1.12712303428343e-16	ctsl	cathepsin L [Source:NCBI gene;Acc:100305013]	Cellular Processes;Cellular Processes;Cellular Processes;Cellular Processes	Cell growth and death;Transport and catabolism;Transport and catabolism;Transport and catabolism	ko04210//Apoptosis;ko04145//Phagosome;ko04140//Autophagy - animal;ko04142//Lysosome	K01365;K01365;K01365;K01365	-	GO:0008234//cysteine-type peptidase activity	GO:0006508//proteolysis
ENSIPUG00000022206	182	192	163	533	714	431	2.74	2.93	2.55	9.00	8.39	6.66	2.74	8.01666666666667	1.54882659497572	1.37569820365257e-18	1.14303259111088e-16	loxl2b	lysyl oxidase homolog 2B [Source:NCBI gene;Acc:108255679]	-	-	-	-	GO:0016020//membrane	GO:0005044//scavenger receptor activity;GO:0005507//copper ion binding;GO:0016641//oxidoreductase activity, acting on the CH-NH2 group of donors, oxygen as acceptor	GO:0006898//receptor-mediated endocytosis;GO:0055114//oxidation-reduction process
ENSIPUG00000013058	1085	1215	1077	2347	2703	2411	29.32	33.35	30.26	71.25	57.12	66.95	30.9766666666667	65.1066666666667	1.07162337012489	1.7665465539862e-18	1.46221876127676e-16	tcirg1b	T cell immune regulator 1, ATPase H+ transporting V0 subunit a3 [Source:NCBI gene;Acc:108268578]	Metabolism;Cellular Processes;Cellular Processes;Metabolism	Global and overview maps;Transport and catabolism;Transport and catabolism;Energy metabolism	ko01100//Metabolic pathways;ko04145//Phagosome;ko04142//Lysosome;ko00190//Oxidative phosphorylation	K02154;K02154;K02154;K02154	GO:0000220//vacuolar proton-transporting V-type ATPase, V0 domain;GO:0016020//membrane;GO:0016021//integral component of membrane;GO:0033179//proton-transporting V-type ATPase, V0 domain	GO:0015078//proton transmembrane transporter activity	GO:0006811//ion transport;GO:0015991//ATP hydrolysis coupled proton transport
ENSIPUG00000023833	323	461	450	1005	1335	1018	23.39	33.91	33.89	81.76	75.60	75.76	30.3966666666667	77.7066666666667	1.35412525193146	2.20835194881535e-18	1.82101535039672e-16	gpr132a	probable G-protein coupled receptor 132 [Source:NCBI gene;Acc:108269461]	-	-	-	-	GO:0016020//membrane;GO:0016021//integral component of membrane	GO:0004930//G protein-coupled receptor activity	GO:0007165//signal transduction;GO:0007186//G protein-coupled receptor signaling pathway;GO:0010447//response to acidic pH
ENSIPUG00000000958	102	55	57	317	738	287	4.14	2.63	2.63	14.64	23.85	12.11	3.13333333333333	16.8666666666667	2.42840472301668	2.22175309046264e-18	1.82517851627029e-16	-	macrophage mannose receptor 1-like [Source:NCBI gene;Acc:108280365]	-	-	-	-	-	GO:0030246//carbohydrate binding	-
ENSIPUG00000010659	173	284	203	593	1059	639	2.78	4.64	3.40	10.72	13.32	10.56	3.60666666666667	11.5333333333333	1.67707153869727	2.23273067548536e-18	1.82732699328487e-16	ncaldb	neurocalcin delta [Source:NCBI gene;Acc:108257306]	-	-	-	-	-	GO:0005509//calcium ion binding	GO:0048841//regulation of axon extension involved in axon guidance
ENSIPUG00000013944	46	66	68	235	273	273	1.17	1.70	1.80	6.71	5.42	7.13	1.55666666666667	6.42	2.04411324813379	2.47291255780487e-18	2.01634646317732e-16	gadd45aa	growth arrest and DNA damage-inducible protein GADD45 alpha-like [Source:NCBI gene;Acc:108280806]	Environmental Information Processing;Cellular Processes;Cellular Processes;Environmental Information Processing;Cellular Processes;Cellular Processes	Signal transduction;Cell growth and death;Cell growth and death;Signal transduction;Cell growth and death;Cell growth and death	ko04010//MAPK signaling pathway;ko04218//Cellular senescence;ko04210//Apoptosis;ko04068//FoxO signaling pathway;ko04110//Cell cycle;ko04115//p53 signaling pathway	K04402;K04402;K04402;K04402;K04402;K04402	GO:0005634//nucleus	-	GO:0048339//paraxial mesoderm development;GO:0051726//regulation of cell cycle
ENSIPUG00000000480	429	373	411	76	148	110	6.72	6.00	6.56	1.37	1.78	1.74	6.42666666666667	1.63	-1.97919868127773	2.95263540872894e-18	2.39854977515036e-16	filip1a	filamin-A-interacting protein 1-like [Source:NCBI gene;Acc:108270246]	-	-	-	-	-	-	-
ENSIPUG00000021703	1966	1823	1763	635	920	805	20.12	18.96	18.77	7.30	7.37	8.47	19.2833333333333	7.71333333333333	-1.32192809488736	3.09504340579597e-18	2.5049217964242e-16	rif1	replication timing regulatory factor 1 [Source:NCBI gene;Acc:108266436]	-	-	-	-	-	-	-
ENSIPUG00000016633	247	245	356	579	1138	933	9.28	9.35	13.91	24.44	33.44	36.03	10.8466666666667	31.3033333333333	1.52906454033245	3.83759833005935e-18	3.09443537669583e-16	ell	elongation factor for RNA polymerase II [Source:NCBI gene;Acc:108270770]	-	-	-	-	GO:0008023//transcription elongation factor complex	GO:0003746//translation elongation factor activity	GO:0001570//vasculogenesis;GO:0006366//transcription by RNA polymerase II;GO:0006368//transcription elongation from RNA polymerase II promoter;GO:0006414//translational elongation;GO:0042795//snRNA transcription by RNA polymerase II
ENSIPUG00000015725	442	372	340	1037	1121	935	50.52	43.19	40.41	133.17	100.20	109.83	44.7066666666667	114.4	1.35552516459312	4.48687143811796e-18	3.60467333329977e-16	cited4b	cbp/p300-interacting transactivator 3-like [Source:NCBI gene;Acc:108269595]	-	-	-	-	GO:0005634//nucleus	-	GO:0006355//regulation of transcription, DNA-templated;GO:0042692//muscle cell differentiation
ENSIPUG00000010047	223	272	265	536	723	674	7.43	9.20	9.19	20.07	18.85	23.09	8.60666666666667	20.67	1.26401188883941	4.52731227109885e-18	3.62383984425099e-16	rbck1	RANBP2-type and C3HC4-type zinc finger containing 1 [Source:NCBI gene;Acc:108255080]	Organismal Systems;Cellular Processes	Immune system;Cell growth and death	ko04621//NOD-like receptor signaling pathway;ko04217//Necroptosis	K10630;K10630	-	GO:0046872//metal ion binding	GO:0048701//embryonic cranial skeleton morphogenesis
ENSIPUG00000017816	3904	5207	4372	8433	12044	8843	208.38	282.33	243.50	506.06	503.01	485.15	244.736666666667	498.073333333333	1.02512790823181	5.32692523388381e-18	4.24832008068719e-16	fkbp5	peptidyl-prolyl cis-trans isomerase FKBP5-like [Source:NCBI gene;Acc:108271732]	-	-	-	-	-	GO:0003755//peptidyl-prolyl cis-trans isomerase activity;GO:0005515//protein binding;GO:0005528//FK506 binding;GO:0016853//isomerase activity;GO:0031072//heat shock protein binding	GO:0000413//protein peptidyl-prolyl isomerization
ENSIPUG00000020289	695	828	646	1207	2467	1991	28.15	34.07	27.21	54.92	78.14	82.87	29.81	71.9766666666667	1.27173291539114	7.01932265898761e-18	5.55747241826801e-16	gal3st1a	galactose-3-O-sulfotransferase 1 [Source:NCBI gene;Acc:108255842]	Metabolism;Metabolism;Metabolism	Global and overview maps;Lipid metabolism;Lipid metabolism	ko01100//Metabolic pathways;ko00600//Sphingolipid metabolism;ko00565//Ether lipid metabolism	K01019;K01019;K01019	GO:0005794//Golgi apparatus;GO:0016021//integral component of membrane	GO:0001733//galactosylceramide sulfotransferase activity;GO:0016740//transferase activity	GO:0009247//glycolipid biosynthetic process
ENSIPUG00000011752	725	722	762	1892	2282	1454	23.13	23.40	25.28	67.81	56.93	47.67	23.9366666666667	57.47	1.26358678738041	7.31352576407589e-18	5.76950054139301e-16	PIM2	serine/threonine-protein kinase pim-2-like [Source:NCBI gene;Acc:108265972]	-	-	-	-	GO:0005737//cytoplasm	GO:0000166//nucleotide binding;GO:0004672//protein kinase activity;GO:0004674//protein serine/threonine kinase activity;GO:0005524//ATP binding;GO:0016301//kinase activity;GO:0016740//transferase activity	GO:0006468//protein phosphorylation;GO:0016310//phosphorylation;GO:0043066//negative regulation of apoptotic process
ENSIPUG00000010595	106	153	125	413	449	450	2.34	3.42	2.85	10.22	7.74	10.19	2.87	9.38333333333333	1.70904977957075	1.19176333969769e-17	9.36777428024244e-16	wasf3b	WAS protein family member 3 [Source:NCBI gene;Acc:108256740]	Cellular Processes	Cellular community - eukaryotes	ko04520//Adherens junction	K06083	GO:0005856//cytoskeleton	GO:0003779//actin binding	GO:0030036//actin cytoskeleton organization
ENSIPUG00000007762	740	649	468	140	159	143	11.94	10.58	7.87	2.56	2.00	2.37	10.13	2.31	-2.13266941738508	1.21216102635741e-17	9.49395797417997e-16	esrrb	estrogen related receptor beta [Source:NCBI gene;Acc:108269441]	-	-	-	-	GO:0005634//nucleus	GO:0003677//DNA binding;GO:0003700//DNA-binding transcription factor activity;GO:0003707//steroid hormone receptor activity;GO:0005496//steroid binding;GO:0008270//zinc ion binding;GO:0043565//sequence-specific DNA binding;GO:0046872//metal ion binding	GO:0006355//regulation of transcription, DNA-templated;GO:0043401//steroid hormone mediated signaling pathway
ENSIPUG00000000914	644	658	802	1364	1724	1675	21.58	22.40	27.95	51.35	45.18	57.68	23.9766666666667	51.4033333333333	1.10023081299159	1.22721505927483e-17	9.57753695545483e-16	fbxl5	F-box and leucine rich repeat protein 5 [Source:NCBI gene;Acc:108275735]	-	-	-	-	-	GO:0005515//protein binding	-
ENSIPUG00000017065	134	194	230	642	696	623	2.00	2.94	3.57	10.77	8.13	9.56	2.83666666666667	9.48666666666667	1.74170462484052	1.24770266484625e-17	9.70277531395735e-16	angpt2a	angiopoietin 2 [Source:NCBI gene;Acc:108263134]	Environmental Information Processing	Signal transduction	ko04010//MAPK signaling pathway	K05466	-	GO:0030971//receptor tyrosine kinase binding	-
ENSIPUG00000017848	135	51	43	544	587	458	3.06	1.18	1.01	13.87	10.42	10.68	1.75	11.6566666666667	2.73572846814424	1.2960021129697e-17	1.00426376498631e-15	slc25a34	solute carrier family 25 member 34 [Source:NCBI gene;Acc:108254876]	-	-	-	-	GO:0016020//membrane;GO:0016021//integral component of membrane	GO:0022857//transmembrane transporter activity	GO:0055085//transmembrane transport
ENSIPUG00000024968	441	529	501	1817	1676	1238	24.44	29.78	28.87	113.12	72.63	70.50	27.6966666666667	85.4166666666667	1.62480524246802	1.31263155391673e-17	1.00998678578128e-15	nfil3	nuclear factor, interleukin 3 regulated [Source:NCBI gene;Acc:108277305]	-	-	-	-	GO:0005634//nucleus	GO:0003700//DNA-binding transcription factor activity	GO:0006351//transcription, DNA-templated;GO:0006355//regulation of transcription, DNA-templated;GO:0006366//transcription by RNA polymerase II;GO:0006955//immune response;GO:0007623//circadian rhythm
ENSIPUG00000024083	465	371	362	958	1176	863	22.61	18.32	18.30	52.32	44.71	43.11	19.7433333333333	46.7133333333333	1.2424688100986	1.67103401721327e-17	1.28124334540857e-15	aspa	aspartoacylase [Source:NCBI gene;Acc:108260349]	Metabolism;Metabolism;Metabolism	Global and overview maps;Amino acid metabolism;Amino acid metabolism	ko01100//Metabolic pathways;ko00250//Alanine, aspartate and glutamate metabolism;ko00340//Histidine metabolism	K01437;K01437;K01437	-	GO:0016788//hydrolase activity, acting on ester bonds;GO:0016811//hydrolase activity, acting on carbon-nitrogen (but not peptide) bonds, in linear amides;GO:0046872//metal ion binding	-
ENSIPUG00000001126	2151	2370	2578	738	1266	929	46.11	51.61	57.47	17.77	21.22	20.47	51.73	19.82	-1.38404422901727	1.79594620059453e-17	1.37049601351578e-15	-	actin-related protein 2/3 complex subunit 5-like [Source:NCBI gene;Acc:108277766]	Cellular Processes;Cellular Processes;Human Diseases	Transport and catabolism;Cell motility;Infectious diseases	ko04144//Endocytosis;ko04810//Regulation of actin cytoskeleton;ko05132//Salmonella infection	K05754;K05754;K05754	GO:0005856//cytoskeleton;GO:0005885//Arp2/3 protein complex;GO:0015629//actin cytoskeleton	-	GO:0030833//regulation of actin filament polymerization;GO:0034314//Arp2/3 complex-mediated actin nucleation
ENSIPUG00000017322	4	12	12	96	252	95	0.16	0.49	0.50	4.35	7.96	3.94	0.383333333333333	5.41666666666667	3.82073395185881	1.79998332362726e-17	1.37049601351578e-15	agrp	agouti related neuropeptide [Source:NCBI gene;Acc:108259146]	Organismal Systems	Endocrine system	ko04920//Adipocytokine signaling pathway	K05231	GO:0005576//extracellular region	GO:0005102//signaling receptor binding;GO:0005184//neuropeptide hormone activity;GO:0031781//type 3 melanocortin receptor binding;GO:0031782//type 4 melanocortin receptor binding;GO:0070996//type 1 melanocortin receptor binding	GO:0007218//neuropeptide signaling pathway;GO:0009755//hormone-mediated signaling pathway;GO:0010469//regulation of signaling receptor activity;GO:0040008//regulation of growth;GO:0048589//developmental growth;GO:2000253//positive regulation of feeding behavior
ENSIPUG00000012834	190	183	158	444	646	404	3.82	3.73	3.30	10.02	10.14	8.34	3.61666666666667	9.5	1.39326687660762	2.12419621854092e-17	1.61173388081792e-15	trib1	tribbles homolog 1-like [Source:NCBI gene;Acc:108272952]	-	-	-	-	-	GO:0004672//protein kinase activity;GO:0005524//ATP binding	GO:0001889//liver development;GO:0006468//protein phosphorylation
ENSIPUG00000006302	1485	1417	1285	3316	3629	2810	14.12	13.69	12.71	35.43	26.99	27.47	13.5066666666667	29.9633333333333	1.14952645491705	2.30688933227499e-17	1.74429569857692e-15	cmip	c-Maf inducing protein [Source:NCBI gene;Acc:108264230]	-	-	-	-	-	-	-
ENSIPUG00000018262	215	235	261	529	654	612	12.07	13.32	14.94	32.20	28.71	35.22	13.4433333333333	32.0433333333333	1.25313332803397	3.00368054492009e-17	2.25554732878329e-15	hnrnph1	heterogeneous nuclear ribonucleoprotein H1 [Source:NCBI gene;Acc:108269107]	-	-	-	-	-	GO:0003676//nucleic acid binding;GO:0003723//RNA binding	-
ENSIPUG00000024751	505	497	547	148	178	154	11.22	11.22	12.64	3.70	3.09	3.52	11.6933333333333	3.43666666666667	-1.76660441507662	3.75566558112304e-17	2.8105754889966e-15	-	interferon-induced protein 44-like [Source:NCBI gene;Acc:108270873]	-	-	-	-	-	-	-
ENSIPUG00000007834	1301	1225	1139	411	630	495	16.63	15.90	15.14	5.90	6.30	6.50	15.89	6.23333333333333	-1.35004335529468	4.04729169420246e-17	3.01847843350553e-15	gba2	glucosylceramidase beta 2 [Source:NCBI gene;Acc:108267970]	Metabolism;Metabolism;Metabolism	Global and overview maps;Lipid metabolism;Glycan biosynthesis and metabolism	ko01100//Metabolic pathways;ko00600//Sphingolipid metabolism;ko00511//Other glycan degradation	K17108;K17108;K17108	GO:0005886//plasma membrane;GO:0016020//membrane	GO:0003824//catalytic activity;GO:0004348//glucosylceramidase activity;GO:0004553//hydrolase activity, hydrolyzing O-glycosyl compounds;GO:0008422//beta-glucosidase activity;GO:0016787//hydrolase activity;GO:0016798//hydrolase activity, acting on glycosyl bonds	GO:0006629//lipid metabolic process;GO:0006680//glucosylceramide catabolic process;GO:0007409//axonogenesis;GO:0007417//central nervous system development;GO:0008152//metabolic process
ENSIPUG00000018887	157	142	201	21	24	18	2.41	2.21	3.21	0.36	0.29	0.28	2.61	0.31	-3.07370968618301	4.41692736151622e-17	3.28294886747797e-15	-	C-type lectin domain family 4 member E-like [Source:NCBI gene;Acc:108272893]	Organismal Systems	Immune system	ko04625//C-type lectin receptor signaling pathway	K10059	GO:0016020//membrane;GO:0016021//integral component of membrane	GO:0030246//carbohydrate binding	-
ENSIPUG00000019572	39	57	47	201	249	183	0.64	0.95	0.77	3.68	3.16	3.06	0.786666666666667	3.3	2.06864166560513	6.88500633877247e-17	5.08034514131189e-15	nr4a3	nuclear receptor subfamily 4 group A member 3 [Source:NCBI gene;Acc:108256675]	-	-	-	-	GO:0005634//nucleus	GO:0003677//DNA binding;GO:0003700//DNA-binding transcription factor activity;GO:0003707//steroid hormone receptor activity;GO:0004879//nuclear receptor activity;GO:0008270//zinc ion binding;GO:0043565//sequence-specific DNA binding;GO:0046872//metal ion binding	GO:0001780//neutrophil homeostasis;GO:0006355//regulation of transcription, DNA-templated;GO:0030522//intracellular receptor signaling pathway;GO:0043401//steroid hormone mediated signaling pathway
ENSIPUG00000015335	612	629	464	1899	1753	1476	11.11	11.60	8.76	38.72	24.88	27.53	10.49	30.3766666666667	1.53394888885329	6.90491720194779e-17	5.08034514131189e-15	TIPARP	TCDD inducible poly(ADP-ribose) polymerase [Source:NCBI gene;Acc:108264581]	-	-	-	-	-	GO:0003950//NAD+ ADP-ribosyltransferase activity;GO:0008270//zinc ion binding;GO:0016740//transferase activity;GO:0016757//transferase activity, transferring glycosyl groups	-
ENSIPUG00000010294	1011	902	684	1933	2265	2405	9.85	8.92	6.95	20.97	17.10	23.88	8.57333333333333	20.65	1.26821363970002	7.57237846264836e-17	5.53416769785257e-15	egfra	epidermal growth factor receptor [Source:NCBI gene;Acc:108280575]	Environmental Information Processing;Cellular Processes;Cellular Processes;Environmental Information Processing;Cellular Processes;Environmental Information Processing;Cellular Processes;Organismal Systems;Environmental Information Processing;Cellular Processes	Signal transduction;Transport and catabolism;Cell motility;Signal transduction;Cellular community - eukaryotes;Signal transduction;Cellular community - eukaryotes;Endocrine system;Signal transduction;Cellular community - eukaryotes	ko04010//MAPK signaling pathway;ko04144//Endocytosis;ko04810//Regulation of actin cytoskeleton;ko04020//Calcium signaling pathway;ko04510//Focal adhesion;ko04068//FoxO signaling pathway;ko04540//Gap junction;ko04912//GnRH signaling pathway;ko04012//ErbB signaling pathway;ko04520//Adherens junction	K04361;K04361;K04361;K04361;K04361;K04361;K04361;K04361;K04361;K04361	GO:0016020//membrane;GO:0016021//integral component of membrane	GO:0000166//nucleotide binding;GO:0004672//protein kinase activity;GO:0004713//protein tyrosine kinase activity;GO:0004714//transmembrane receptor protein tyrosine kinase activity;GO:0005524//ATP binding;GO:0016301//kinase activity;GO:0016740//transferase activity	GO:0006468//protein phosphorylation;GO:0007169//transmembrane receptor protein tyrosine kinase signaling pathway;GO:0016310//phosphorylation;GO:0018108//peptidyl-tyrosine phosphorylation
ENSIPUG00000015420	1040	1193	1111	2293	2545	2480	35.63	37.74	33.94	80.11	67.19	84.13	35.77	77.1433333333333	1.10879136727018	8.72644820263652e-17	6.35634487080044e-15	ccnl1a	cyclin L1 [Source:NCBI gene;Acc:108264313]	-	-	-	-	GO:0005634//nucleus	-	GO:0000079//regulation of cyclin-dependent protein serine/threonine kinase activity;GO:0006355//regulation of transcription, DNA-templated;GO:0006396//RNA processing
MSTRG.16810	611	502	498	970	1280	1191	8.14	6.80	6.90	14.53	13.34	16.31	7.28	14.7266666666667	1.01642056243543	9.3306874651037e-17	6.77389310589522e-15	--	PREDICTED: serine/arginine repetitive matrix protein 1-like isoform X1 [Pygocentrus nattereri]	-	-	-	-	-	-	-
ENSIPUG00000017115	468	459	355	819	1139	952	10.20	10.16	8.05	20.06	19.42	21.33	9.47	20.27	1.09790975799851	9.90411680096398e-17	7.16638279253858e-15	slc12a4	solute carrier family 12 member 4 [Source:NCBI gene;Acc:108259313]	-	-	-	-	GO:0005887//integral component of plasma membrane;GO:0016020//membrane;GO:0016021//integral component of membrane	GO:0005215//transporter activity;GO:0015377//cation:chloride symporter activity;GO:0015379//potassium:chloride symporter activity	GO:0006811//ion transport;GO:0055085//transmembrane transport;GO:0071477//cellular hypotonic salinity response;GO:0071805//potassium ion transmembrane transport;GO:1902476//chloride transmembrane transport
ENSIPUG00000010155	538	436	394	879	1303	930	21.25	17.49	16.18	39.01	40.25	37.75	18.3066666666667	39.0033333333333	1.09122830121024	1.0106863017536e-16	7.28894952670619e-15	cerk	ceramide kinase [Source:NCBI gene;Acc:108279906]	Metabolism	Lipid metabolism	ko00600//Sphingolipid metabolism	K04715	-	GO:0003951//NAD+ kinase activity;GO:0016301//kinase activity	GO:0016310//phosphorylation
ENSIPUG00000018530	1682	1485	1791	582	735	636	42.29	36.38	44.04	13.30	12.42	13.75	40.9033333333333	13.1566666666667	-1.63642439892403	1.1182965848771e-16	8.03849242524161e-15	ampd3b	AMP deaminase 3-like [Source:NCBI gene;Acc:108264598]	Metabolism;Metabolism	Global and overview maps;Nucleotide metabolism	ko01100//Metabolic pathways;ko00230//Purine metabolism	K01490;K01490	-	GO:0003876//AMP deaminase activity;GO:0019239//deaminase activity	GO:0009168//purine ribonucleoside monophosphate biosynthetic process;GO:0032264//IMP salvage
ENSIPUG00000021126	70	91	94	319	415	244	0.98	1.30	1.37	5.04	4.56	3.52	1.21666666666667	4.37333333333333	1.8457993508507	1.38792675122128e-16	9.87914507090797e-15	sema3fb	semaphorin 3F [Source:NCBI gene;Acc:108255067]	-	-	-	-	-	GO:0005515//protein binding	-
ENSIPUG00000003189	124	79	162	538	497	505	3.01	1.95	4.08	14.65	9.43	12.59	3.01333333333333	12.2233333333333	2.02020558829648	1.39909442016262e-16	9.91401470028141e-15	-	CD276 antigen-like [Source:NCBI gene;Acc:108263078]	-	-	-	-	GO:0016020//membrane;GO:0016021//integral component of membrane	-	-
ENSIPUG00000005912	114	144	117	339	444	592	2.70	3.52	2.93	9.16	8.35	14.63	3.05	10.7133333333333	1.81252628050368	1.50772518390941e-16	1.05598752303809e-14	syt4	synaptotagmin 4 [Source:NCBI gene;Acc:108267940]	-	-	-	-	GO:0016020//membrane;GO:0016021//integral component of membrane	-	GO:0006887//exocytosis
ENSIPUG00000017255	211	204	222	458	574	494	8.10	7.96	8.87	19.76	17.24	19.50	8.31	18.8333333333333	1.18036798469841	1.62126310054474e-16	1.12827519978037e-14	soat1	sterol O-acyltransferase 1 [Source:NCBI gene;Acc:108265920]	Metabolism	Lipid metabolism	ko00100//Steroid biosynthesis	K00637	GO:0005783//endoplasmic reticulum;GO:0005789//endoplasmic reticulum membrane;GO:0016020//membrane;GO:0016021//integral component of membrane	GO:0008374//O-acyltransferase activity;GO:0016740//transferase activity;GO:0016746//transferase activity, transferring acyl groups	-
ENSIPUG00000018663	960	813	618	1952	2588	1707	30.94	26.61	20.71	70.67	65.22	56.53	26.0866666666667	64.14	1.29791174426201	1.74055561687325e-16	1.20744829650521e-14	sema4ab	semaphorin-4A-like [Source:NCBI gene;Acc:108272624]	-	-	-	-	-	GO:0005515//protein binding	-
ENSIPUG00000016745	128	115	154	306	457	346	2.82	2.57	3.52	7.56	7.86	7.82	2.97	7.74666666666667	1.38311273188261	1.99084381636627e-16	1.37670629984923e-14	zc3h12b	zinc finger CCCH-type containing 12B [Source:NCBI gene;Acc:108259837]	-	-	-	-	-	GO:0046872//metal ion binding	-
ENSIPUG00000005086	858	985	656	2065	5059	2039	22.30	25.96	17.92	60.90	104.43	55.14	22.06	73.49	1.73611516062619	2.19185833895571e-16	1.50145731733104e-14	eps8a	epidermal growth factor receptor pathway substrate 8 [Source:NCBI gene;Acc:108279667]	-	-	-	-	-	GO:0003779//actin binding;GO:0005515//protein binding;GO:0035591//signaling adaptor activity	GO:0051016//barbed-end actin filament capping;GO:0051017//actin filament bundle assembly
MSTRG.10076	310	352	323	65	120	80	20.17	23.27	21.86	4.75	6.11	5.35	21.7666666666667	5.40333333333333	-2.01019890091625	2.31224508703636e-16	1.57405544055821e-14	--	PREDICTED: T-cell antigen CD7-like isoform X1 [Pygocentrus nattereri]	-	-	-	-	-	-	-
ENSIPUG00000002490	27	26	37	174	165	164	1.44	1.41	2.06	10.45	6.90	9.01	1.63666666666667	8.78666666666667	2.42455544069336	2.42569257076397e-16	1.64615633715324e-14	CCN1	cellular communication network factor 1 [Source:NCBI gene;Acc:108276451]	-	-	-	-	GO:0005576//extracellular region	GO:0005515//protein binding;GO:0005520//insulin-like growth factor binding	-
ENSIPUG00000000251	1343	1100	1516	365	542	501	28.77	23.94	33.78	8.79	9.08	11.03	28.83	9.63333333333333	-1.58146384482802	2.8435469790876e-16	1.91781446256241e-14	MPEG1	macrophage-expressed gene 1 protein-like [Source:NCBI gene;Acc:108265423]	-	-	-	-	-	-	-
ENSIPUG00000023707	1052	861	799	233	430	268	18.92	14.29	19.56	5.60	7.91	9.98	17.59	7.83	-1.16767127018092	4.65095591476642e-16	3.11756713648699e-14	f107a	fam107a [Source:NCBI gene;Acc:100528700]	-	-	-	-	-	-	-
ENSIPUG00000015944	218	209	175	362	652	537	8.86	8.63	7.40	16.53	20.73	22.44	8.29666666666667	19.9	1.26216470117113	4.74613711528497e-16	3.17163878419594e-14	acsl4b	acyl-CoA synthetase long chain family member 4b [Source:ZFIN;Acc:ZDB-GENE-030131-6493]	-	-	-	-	-	GO:0003824//catalytic activity	-
ENSIPUG00000013821	74	66	55	203	255	231	1.80	1.63	1.39	5.53	4.84	5.76	1.60666666666667	5.37666666666667	1.74264138692568	5.49069659913432e-16	3.65800920988668e-14	MFSD12	major facilitator superfamily domain containing 12 [Source:NCBI gene;Acc:108264970]	-	-	-	-	GO:0016020//membrane;GO:0016021//integral component of membrane	GO:0015293//symporter activity	GO:0008643//carbohydrate transport;GO:0055085//transmembrane transport
ENSIPUG00000013038	167	168	181	469	561	393	2.23	2.29	2.52	7.06	5.88	5.41	2.34666666666667	6.11666666666667	1.38213272909328	5.64013374882669e-16	3.74614597809607e-14	irak1	interleukin 1 receptor associated kinase 1 [Source:NCBI gene;Acc:108265822]	Environmental Information Processing;Organismal Systems	Signal transduction;Immune system	ko04010//MAPK signaling pathway;ko04620//Toll-like receptor signaling pathway	K04730;K04730	-	GO:0004672//protein kinase activity;GO:0004674//protein serine/threonine kinase activity;GO:0005515//protein binding;GO:0005524//ATP binding;GO:0016301//kinase activity	GO:0006468//protein phosphorylation;GO:0007165//signal transduction;GO:0016310//phosphorylation;GO:0070498//interleukin-1-mediated signaling pathway
ENSIPUG00000004983	204	161	178	430	509	462	2.68	2.14	2.43	6.34	5.22	6.23	2.41666666666667	5.93	1.29501361036486	7.55042114327522e-16	4.95470879347898e-14	dusp16	dual specificity phosphatase 16 [Source:NCBI gene;Acc:108279916]	Environmental Information Processing	Signal transduction	ko04010//MAPK signaling pathway	K04459	-	GO:0004725//protein tyrosine phosphatase activity;GO:0008138//protein tyrosine/serine/threonine phosphatase activity;GO:0016787//hydrolase activity;GO:0016791//phosphatase activity;GO:0017017//MAP kinase tyrosine/serine/threonine phosphatase activity	GO:0000188//inactivation of MAPK activity;GO:0006470//protein dephosphorylation;GO:0016311//dephosphorylation;GO:0035335//peptidyl-tyrosine dephosphorylation
ENSIPUG00000000070	151	180	147	527	785	366	6.32	7.65	6.39	24.86	26.17	16.88	6.78666666666667	22.6366666666667	1.73788647090833	7.82461528887271e-16	5.11926626624091e-14	-	tumor necrosis factor receptor superfamily member 6B-like [Source:NCBI gene;Acc:108256267]	Environmental Information Processing	Signaling molecules and interaction	ko04060//Cytokine-cytokine receptor interaction	K05143	-	GO:0005515//protein binding	-
MSTRG.12038	204	214	171	362	775	520	10.03	10.62	8.76	20.21	29.97	26.45	9.80333333333333	25.5433333333333	1.38160252147717	8.05254805697316e-16	5.25266507883515e-14	IMCEL2	PREDICTED: probable isoprenylcysteine alpha-carbonyl methylesterase ICMEL2 isoform X1 [Ictalurus punctatus]	-	-	-	-	-	GO:0003824//catalytic activity	GO:0034641//cellular nitrogen compound metabolic process;GO:0044281//small molecule metabolic process
ENSIPUG00000024775	345	305	308	665	861	625	6.21	5.58	5.77	13.45	12.12	11.56	5.85333333333333	12.3766666666667	1.08029247031939	8.90049112569917e-16	5.77132142666998e-14	nav1b	neuron navigator 1 [Source:NCBI gene;Acc:108271926]	-	-	-	-	-	-	GO:0022008//neurogenesis
ENSIPUG00000011706	376	395	460	869	1210	787	7.58	8.09	9.69	19.58	19.17	16.41	8.45333333333333	18.3866666666667	1.12106771137458	9.72639416087121e-16	6.28820015394549e-14	CCDC57	coiled-coil domain containing 57 [Source:NCBI gene;Acc:108274230]	-	-	-	-	-	-	-
ENSIPUG00000021638	895	619	604	183	230	149	12.76	8.97	8.95	2.94	2.56	2.18	10.2266666666667	2.56	-1.99812026678178	9.81555308787345e-16	6.32712289310356e-14	slc37a4a	solute carrier family 37 member 4 [Source:NCBI gene;Acc:108278010]	-	-	-	-	GO:0016020//membrane;GO:0016021//integral component of membrane	GO:0022857//transmembrane transporter activity	GO:0048545//response to steroid hormone;GO:0055085//transmembrane transport
ENSIPUG00000012787	374	365	355	773	1307	686	7.80	7.73	7.70	18.11	21.31	14.70	7.74333333333333	18.04	1.22017268516773	1.12329399595855e-15	7.219476588143e-14	bcl3	B-cell lymphoma 3 protein-like [Source:NCBI gene;Acc:108269240]	Organismal Systems	Immune system	ko04625//C-type lectin receptor signaling pathway	K09258	-	GO:0005515//protein binding	GO:0048545//response to steroid hormone
ENSIPUG00000018487	823	722	835	163	300	299	18.80	16.76	19.86	4.20	5.42	7.14	18.4733333333333	5.58666666666667	-1.72538456178206	1.14550684636292e-15	7.34064973804177e-14	arhgap11a	rho GTPase-activating protein 11A-like [Source:NCBI gene;Acc:108270194]	-	-	-	-	-	-	GO:0007165//signal transduction
ENSIPUG00000005229	1926	2107	1979	694	751	754	39.32	43.68	41.57	15.73	11.81	15.81	41.5233333333333	14.45	-1.52285276962208	1.20870610122592e-15	7.72299582572774e-14	smarca5	SWI/SNF related, matrix associated, actin dependent regulator of chromatin, subfamily a, member 5 [Source:NCBI gene;Acc:108263684]	-	-	-	-	GO:0005634//nucleus;GO:0016589//NURF complex	GO:0000166//nucleotide binding;GO:0003676//nucleic acid binding;GO:0003677//DNA binding;GO:0004386//helicase activity;GO:0005524//ATP binding;GO:0016787//hydrolase activity;GO:0016818//hydrolase activity, acting on acid anhydrides, in phosphorus-containing anhydrides;GO:0016887//ATPase activity;GO:0031491//nucleosome binding	GO:0003231//cardiac ventricle development;GO:0006325//chromatin organization;GO:0006338//chromatin remodeling;GO:0043044//ATP-dependent chromatin remodeling;GO:0060041//retina development in camera-type eye
MSTRG.20434	66	87	110	535	504	275	1.04	1.81	1.89	12.27	6.82	5.28	1.58	8.12333333333333	2.36214728682508	1.98872215504961e-15	1.25237915078225e-13	--	reverse transcriptase [Anguilla japonica]	-	-	-	-	-	-	-
ENSIPUG00000022856	4508	5034	5215	1651	2657	2318	74.80	84.85	89.98	30.77	34.48	39.52	83.21	34.9233333333333	-1.25256565209456	2.67035646043357e-15	1.67199511098551e-13	pdia6	protein disulfide isomerase family A member 6 [Source:NCBI gene;Acc:101154680]	Genetic Information Processing	Folding, sorting and degradation	ko04141//Protein processing in endoplasmic reticulum	K09584	GO:0005623//cell	GO:0003756//protein disulfide isomerase activity;GO:0016853//isomerase activity	GO:0045454//cell redox homeostasis
ENSIPUG00000013021	3495	3123	2668	4840	10244	6025	44.54	40.43	35.35	69.31	102.10	78.92	40.1066666666667	83.4433333333333	1.05695472444218	3.13063396012893e-15	1.95458895133535e-13	sqstm1	sequestosome 1 [Source:NCBI gene;Acc:108268580]	Cellular Processes;Cellular Processes;Cellular Processes	Cell growth and death;Cell growth and death;Transport and catabolism	ko04218//Cellular senescence;ko04217//Necroptosis;ko04137//Mitophagy - animal	K14381;K14381;K14381	-	GO:0005515//protein binding;GO:0008270//zinc ion binding;GO:0046872//metal ion binding	GO:0007409//axonogenesis;GO:0007626//locomotory behavior;GO:0010506//regulation of autophagy
ENSIPUG00000024823	91	94	101	232	330	252	6.29	6.60	7.26	18.00	17.83	17.89	6.71666666666667	17.9066666666667	1.41467946601211	3.28131450220983e-15	2.04282861829884e-13	s1pr1	sphingosine-1-phosphate receptor 1 [Source:NCBI gene;Acc:108271403]	Environmental Information Processing;Environmental Information Processing	Signaling molecules and interaction;Signal transduction	ko04080//Neuroactive ligand-receptor interaction;ko04068//FoxO signaling pathway	K04288;K04288	GO:0016020//membrane;GO:0016021//integral component of membrane	GO:0004930//G protein-coupled receptor activity;GO:0038036//sphingosine-1-phosphate receptor activity	GO:0003376//sphingosine-1-phosphate receptor signaling pathway;GO:0007165//signal transduction;GO:0007186//G protein-coupled receptor signaling pathway
ENSIPUG00000004880	43	67	91	415	622	213	2.67	4.22	5.87	28.94	30.19	13.59	4.25333333333333	24.24	2.51072387042924	3.36630542819323e-15	2.08978710843405e-13	si:dkey-25o1.7	C-C motif chemokine 19-like [Source:NCBI gene;Acc:108256200]	-	-	-	-	GO:0005576//extracellular region	GO:0008009//chemokine activity	GO:0006955//immune response;GO:0060326//cell chemotaxis
ENSIPUG00000024844	1980	1965	1938	646	1173	729	48.05	48.44	48.91	17.61	22.26	18.18	48.4666666666667	19.35	-1.32465929705403	3.42217285513196e-15	2.11360772320414e-13	klf2a	Krueppel-like factor 2 [Source:NCBI gene;Acc:108271322]	Environmental Information Processing;Environmental Information Processing	Signal transduction;Signal transduction	ko04371//Apelin signaling pathway;ko04068//FoxO signaling pathway	K17845;K17845	-	GO:0003676//nucleic acid binding;GO:0044212//transcription regulatory region DNA binding	GO:0001525//angiogenesis;GO:0003171//atrioventricular valve development;GO:0003181//atrioventricular valve morphogenesis;GO:0006809//nitric oxide biosynthetic process;GO:0042662//negative regulation of mesodermal cell fate specification;GO:0042665//regulation of ectodermal cell fate specification;GO:0061444//endocardial cushion cell development
ENSIPUG00000017711	1732	1832	1882	591	511	509	26.63	28.61	30.09	10.21	6.14	8.04	28.4433333333333	8.13	-1.80676328988163	3.76919359226111e-15	2.31360725781151e-13	mki67	marker of proliferation Ki-67 [Source:ZFIN;Acc:ZDB-GENE-030131-9771]	-	-	-	-	-	GO:0005515//protein binding	-
ENSIPUG00000024725	1210	1200	1152	313	371	166	38.59	38.87	38.20	11.21	9.25	5.44	38.5533333333333	8.63333333333333	-2.15886600420957	4.31474116514173e-15	2.64105669301616e-13	si:ch211-81n22.1	probable N-acetyltransferase camello [Source:NCBI gene;Acc:108271756]	Metabolism	Metabolism of other amino acids	ko00480//Glutathione metabolism	K20838	GO:0016020//membrane;GO:0016021//integral component of membrane	GO:0016740//transferase activity	-
ENSIPUG00000013850	544	302	331	59	86	92	12.16	6.86	7.70	1.48	1.50	2.11	8.90666666666667	1.69666666666667	-2.39218244639835	4.53691872127126e-15	2.76929463400054e-13	mmp11b	matrix metallopeptidase 11 [Source:NCBI gene;Acc:108279127]	-	-	-	-	GO:0031012//extracellular matrix	GO:0004222//metalloendopeptidase activity;GO:0008233//peptidase activity;GO:0008237//metallopeptidase activity;GO:0008270//zinc ion binding;GO:0016787//hydrolase activity;GO:0046872//metal ion binding	GO:0006508//proteolysis;GO:0007275//multicellular organism development
ENSIPUG00000001316	1032	1102	1126	324	566	463	28.01	30.39	31.79	9.88	12.02	12.92	30.0633333333333	11.6066666666667	-1.37305127760707	5.09315123185949e-15	3.10015433756528e-13	scamp4	secretory carrier-associated membrane protein 4-like [Source:NCBI gene;Acc:108270895]	-	-	-	-	GO:0016020//membrane;GO:0016021//integral component of membrane	-	GO:0015031//protein transport
ENSIPUG00000019594	580	514	383	124	120	99	24.72	22.25	16.98	5.94	4.00	4.34	21.3166666666667	4.76	-2.1629483797399	5.1497265889545e-15	3.11927264845083e-13	igfals	insulin-like growth factor-binding protein complex acid labile subunit [Source:NCBI gene;Acc:108257360]	-	-	-	-	-	GO:0005515//protein binding	-
ENSIPUG00000007141	218	282	243	494	733	529	13.72	18.03	15.90	34.93	36.08	34.22	15.8833333333333	35.0766666666667	1.1429979416673	5.31153208900038e-15	3.20628727096233e-13	nfil3-6	nuclear factor interleukin-3-regulated protein-like [Source:NCBI gene;Acc:108279453]	-	-	-	-	-	GO:0003700//DNA-binding transcription factor activity	GO:0006355//regulation of transcription, DNA-templated
ENSIPUG00000015010	1114	1114	1004	3464	3739	2068	38.37	38.98	35.96	134.05	100.72	73.21	37.77	102.66	1.4425614767704	6.74572863175932e-15	4.04966104563749e-13	nfkbiaa	NF-kappa-B inhibitor alpha-like [Source:NCBI gene;Acc:108258222]	Organismal Systems;Human Diseases;Cellular Processes;Organismal Systems;Organismal Systems;Organismal Systems;Organismal Systems;Organismal Systems	Immune system;Infectious diseases;Cell growth and death;Immune system;Immune system;Endocrine system;Immune system;Immune system	ko04621//NOD-like receptor signaling pathway;ko05168//Herpes simplex infection;ko04210//Apoptosis;ko04625//C-type lectin receptor signaling pathway;ko04620//Toll-like receptor signaling pathway;ko04920//Adipocytokine signaling pathway;ko04622//RIG-I-like receptor signaling pathway;ko04623//Cytosolic DNA-sensing pathway	K04734;K04734;K04734;K04734;K04734;K04734;K04734;K04734	-	GO:0005515//protein binding	GO:0009615//response to virus;GO:1901532//regulation of hematopoietic progenitor cell differentiation;GO:1901533//negative regulation of hematopoietic progenitor cell differentiation
ENSIPUG00000003765	827	813	755	259	336	323	11.26	11.25	10.69	3.96	3.58	4.52	11.0666666666667	4.02	-1.46095333433421	6.96803635215195e-15	4.17160895279666e-13	rbl1	RB transcriptional corepressor like 1 [Source:NCBI gene;Acc:108272598]	Cellular Processes;Cellular Processes;Environmental Information Processing	Cell growth and death;Cell growth and death;Signal transduction	ko04218//Cellular senescence;ko04110//Cell cycle;ko04350//TGF-beta signaling pathway	K04681;K04681;K04681	GO:0005634//nucleus;GO:0005667//transcription factor complex	-	GO:0006357//regulation of transcription by RNA polymerase II;GO:0051302//regulation of cell division;GO:0051726//regulation of cell cycle
ENSIPUG00000013089	595	443	376	1199	1447	1040	8.18	5.80	5.05	17.43	14.64	15.12	6.34333333333333	15.73	1.31020560986282	7.4222527418814e-15	4.40736594879327e-13	ssbp3a	single stranded DNA binding protein 3 [Source:NCBI gene;Acc:108280475]	-	-	-	-	-	GO:0003677//DNA binding;GO:0003697//single-stranded DNA binding;GO:0005515//protein binding	GO:0048936//peripheral nervous system neuron axonogenesis
ENSIPUG00000001280	1813	1489	1262	486	702	499	43.02	35.89	31.14	12.95	13.03	12.17	36.6833333333333	12.7166666666667	-1.52840418305702	7.89888753264172e-15	4.67768266567173e-13	slc5a9	solute carrier family 5 member 9 [Source:NCBI gene;Acc:108265873]	-	-	-	-	GO:0016020//membrane;GO:0016021//integral component of membrane	GO:0022857//transmembrane transporter activity	GO:0055085//transmembrane transport
ENSIPUG00000008867	1299	1610	1298	422	727	492	55.53	69.11	57.49	19.84	22.50	19.54	60.71	20.6266666666667	-1.55742347712287	8.01359961868857e-15	4.73231741434338e-13	-	junctional adhesion molecule-like [Source:NCBI gene;Acc:108280129]	-	-	-	-	GO:0016020//membrane;GO:0016021//integral component of membrane	-	-
ENSIPUG00000012949	5	17	10	69	174	114	0.45	1.54	0.93	6.92	12.14	10.45	0.973333333333333	9.83666666666667	3.33716364655199	8.0344579934166e-15	4.73231741434338e-13	igfbp1b	insulin-like growth factor-binding protein 1 [Source:NCBI gene;Acc:108268024]	-	-	-	-	GO:0005576//extracellular region	GO:0005520//insulin-like growth factor binding;GO:0031994//insulin-like growth factor I binding;GO:0031995//insulin-like growth factor II binding	-
ENSIPUG00000020536	306	236	271	58	91	61	3.83	3.00	3.56	0.83	0.90	0.80	3.46333333333333	0.843333333333333	-2.0379863642099	8.84165173236375e-15	5.17983307387701e-13	cep152	centrosomal protein 152 [Source:NCBI gene;Acc:108275391]	-	-	-	-	GO:0005815//microtubule organizing center;GO:0098536//deuterosome	-	GO:0007099//centriole replication;GO:0098535//de novo centriole assembly involved in multi-ciliated epithelial cell differentiation
ENSIPUG00000010610	220	164	202	364	575	453	2.89	2.19	2.76	5.38	5.91	6.12	2.61333333333333	5.80333333333333	1.15099064353589	9.99971511270332e-15	5.81153655964875e-13	-	-	-	-	-	-	GO:0070701//mucus layer	GO:0005515//protein binding	-
ENSIPUG00000011592	10	12	19	79	160	94	0.49	0.57	0.68	3.72	6.45	4.67	0.58	4.94666666666667	3.09233188077208	1.10408116045743e-14	6.38264061331105e-13	creb5a	cyclic AMP-responsive element-binding protein 5-like [Source:NCBI gene;Acc:108257012]	Organismal Systems	Circulatory system	ko04261//Adrenergic signaling in cardiomyocytes	K09047	-	GO:0003676//nucleic acid binding;GO:0003700//DNA-binding transcription factor activity	GO:0006355//regulation of transcription, DNA-templated
ENSIPUG00000010996	290	312	364	54	121	63	6.54	7.14	8.53	1.37	2.13	1.46	7.40333333333333	1.65333333333333	-2.16279736716011	1.34120742342197e-14	7.7329985795823e-13	-	tripartite motif-containing protein 16-like [Source:NCBI gene;Acc:108257761]	-	-	-	-	-	GO:0005515//protein binding;GO:0008270//zinc ion binding;GO:0046872//metal ion binding	-
ENSIPUG00000011458	27	23	19	124	167	101	0.38	0.33	0.28	1.95	1.83	1.45	0.33	1.74333333333333	2.40131051616733	1.39995125124554e-14	8.05045651110987e-13	pcsk1	proprotein convertase subtilisin/kexin type 1 [Source:NCBI gene;Acc:108279303]	-	-	-	-	-	GO:0004252//serine-type endopeptidase activity;GO:0008233//peptidase activity;GO:0008236//serine-type peptidase activity;GO:0016787//hydrolase activity	GO:0006508//proteolysis
ENSIPUG00000015320	329	386	365	771	984	686	9.72	11.58	11.20	25.49	22.70	20.77	10.8333333333333	22.9866666666667	1.08532005628593	2.00518376910761e-14	1.14704910268428e-12	sh2d3cb	SH2 domain containing 3C [Source:NCBI gene;Acc:108256014]	-	-	-	-	-	GO:0005085//guanyl-nucleotide exchange factor activity	GO:0007264//small GTPase mediated signal transduction
ENSIPUG00000004318	2095	1896	1892	787	1137	828	14.71	13.52	13.81	6.21	6.24	5.97	14.0133333333333	6.14	-1.19048960787084	2.38574941159695e-14	1.35411418551212e-12	wdr81	WD repeat domain 81 [Source:NCBI gene;Acc:108277903]	-	-	-	-	-	GO:0005515//protein binding	-
ENSIPUG00000021817	205	140	158	346	585	392	4.73	3.28	3.79	8.97	10.55	9.29	3.93333333333333	9.60333333333333	1.28778280091067	2.40149309332212e-14	1.35951883614702e-12	itga2.2	integrin subunit alpha 2 [Source:NCBI gene;Acc:108276854]	Cellular Processes;Cellular Processes;Cellular Processes;Environmental Information Processing	Cell motility;Cellular community - eukaryotes;Transport and catabolism;Signaling molecules and interaction	ko04810//Regulation of actin cytoskeleton;ko04510//Focal adhesion;ko04145//Phagosome;ko04512//ECM-receptor interaction	K06481;K06481;K06481;K06481	GO:0008305//integrin complex	-	GO:0007155//cell adhesion
ENSIPUG00000010362	2494	2885	2544	836	1330	694	41.06	48.24	43.55	15.46	17.12	11.74	44.2833333333333	14.7733333333333	-1.58376844132868	2.45062503061422e-14	1.38374827310031e-12	haao	3-hydroxyanthranilate 3,4-dioxygenase [Source:NCBI gene;Acc:100529041]	Metabolism;Metabolism	Global and overview maps;Amino acid metabolism	ko01100//Metabolic pathways;ko00380//Tryptophan metabolism	K00452;K00452	GO:0005737//cytoplasm	GO:0000334//3-hydroxyanthranilate 3,4-dioxygenase activity;GO:0005506//iron ion binding;GO:0008198//ferrous iron binding;GO:0016491//oxidoreductase activity;GO:0046872//metal ion binding;GO:0051213//dioxygenase activity	GO:0006569//tryptophan catabolic process;GO:0009435//NAD biosynthetic process;GO:0019363//pyridine nucleotide biosynthetic process;GO:0019805//quinolinate biosynthetic process;GO:0034354//'de novo' NAD biosynthetic process from tryptophan;GO:0043420//anthranilate metabolic process;GO:0055114//oxidation-reduction process
ENSIPUG00000003079	303	284	270	587	669	678	6.56	6.28	5.81	14.23	11.28	14.99	6.21666666666667	13.5	1.11874627751675	3.31298296818618e-14	1.85628984155909e-12	zgc:91849	immunoglobulin superfamily member 2-like [Source:NCBI gene;Acc:108266368]	-	-	-	-	GO:0016020//membrane;GO:0016021//integral component of membrane	-	-
ENSIPUG00000004566	471	364	483	111	166	145	5.42	4.25	5.78	1.43	1.49	1.71	5.15	1.54333333333333	-1.7385227395315	4.18423072678399e-14	2.33846060976173e-12	zgc:86764	protein regulator of cytokinesis 1-like [Source:NCBI gene;Acc:108278439]	-	-	-	-	-	GO:0008017//microtubule binding	GO:0000226//microtubule cytoskeleton organization
ENSIPUG00000004334	181	255	167	441	617	586	3.05	4.35	2.92	8.32	8.10	10.11	3.44	8.84333333333333	1.36218170480544	4.83975982726178e-14	2.69105424288357e-12	runx2a	runt related transcription factor 2 [Source:NCBI gene;Acc:108270157]	-	-	-	-	GO:0005634//nucleus	GO:0003677//DNA binding;GO:0003700//DNA-binding transcription factor activity;GO:0005524//ATP binding	GO:0006355//regulation of transcription, DNA-templated;GO:0045893//positive regulation of transcription, DNA-templated
ENSIPUG00000021891	91	80	49	266	353	223	11.54	10.31	6.46	37.90	35.01	29.06	9.43666666666667	33.99	1.84876111335708	4.97352626351734e-14	2.75841360178632e-12	klf9	Kruppel like factor 9 [Source:NCBI gene;Acc:108255933]	-	-	-	-	-	GO:0003676//nucleic acid binding	GO:0042098//T cell proliferation;GO:0043249//erythrocyte maturation
ENSIPUG00000021702	1464	1318	1476	435	595	642	55.12	50.41	57.79	18.40	17.52	24.84	54.44	20.2533333333333	-1.42650769772307	5.000142887166e-14	2.76615499671776e-12	rbbp4	RB binding protein 4, chromatin remodeling factor [Source:NCBI gene;Acc:108257363]	Cellular Processes	Cell growth and death	ko04218//Cellular senescence	K10752	GO:0005634//nucleus	GO:0003676//nucleic acid binding;GO:0005515//protein binding	-
ENSIPUG00000012192	185	198	153	317	578	523	2.27	2.45	1.94	4.36	5.53	6.56	2.22	5.48333333333333	1.30449350155134	5.78547493346428e-14	3.19253025873893e-12	si:ch1073-440b2.1	LON peptidase N-terminal domain and ring finger 2 [Source:NCBI gene;Acc:108258935]	-	-	-	-	-	GO:0005515//protein binding;GO:0046872//metal ion binding	-
ENSIPUG00000007350	1791	1215	1325	468	553	396	15.67	10.80	12.06	4.60	3.78	3.56	12.8433333333333	3.98	-1.69017934939474	6.1475628649559e-14	3.37529004334212e-12	wu:fi04e12	desmoplakin-like [Source:NCBI gene;Acc:108279784]	-	-	-	-	GO:0005856//cytoskeleton;GO:0030054//cell junction	GO:0050839//cell adhesion molecule binding	GO:0098609//cell-cell adhesion
ENSIPUG00000019564	71	63	36	363	259	248	1.96	1.77	1.03	11.39	5.59	7.04	1.58666666666667	8.00666666666667	2.33520267239769	6.32787283439799e-14	3.45691692943162e-12	smad6a	mothers against decapentaplegic homolog 6-like [Source:NCBI gene;Acc:108259646]	Environmental Information Processing	Signal transduction	ko04350//TGF-beta signaling pathway	K04677	GO:0005622//intracellular;GO:0005634//nucleus;GO:0005667//transcription factor complex;GO:0005737//cytoplasm	GO:0003677//DNA binding;GO:0003700//DNA-binding transcription factor activity;GO:0005515//protein binding	GO:0006355//regulation of transcription, DNA-templated;GO:0007179//transforming growth factor beta receptor signaling pathway;GO:0007507//heart development;GO:0030514//negative regulation of BMP signaling pathway;GO:0060394//negative regulation of pathway-restricted SMAD protein phosphorylation
ENSIPUG00000014543	134	95	90	259	524	279	4.69	3.38	3.28	10.19	14.35	10.04	3.78333333333333	11.5266666666667	1.60724557146401	7.03755645661238e-14	3.83502951845122e-12	SMURF2 (1 of many)	SMAD specific E3 ubiquitin protein ligase 2 [Source:NCBI gene;Acc:108273115]	Cellular Processes;Genetic Information Processing;Environmental Information Processing;Environmental Information Processing	Transport and catabolism;Folding, sorting and degradation;Signal transduction;Signal transduction	ko04144//Endocytosis;ko04120//Ubiquitin mediated proteolysis;ko04350//TGF-beta signaling pathway;ko04340//Hedgehog signaling pathway	K04678;K04678;K04678;K04678	-	GO:0004842//ubiquitin-protein transferase activity;GO:0005515//protein binding;GO:0061630//ubiquitin protein ligase activity	GO:0006511//ubiquitin-dependent protein catabolic process
ENSIPUG00000007147	367	400	514	730	1137	1048	5.41	5.99	7.88	12.09	13.11	15.87	6.42666666666667	13.69	1.09097989574909	7.12249079825133e-14	3.87165843093005e-12	stk11	serine/threonine kinase 11 [Source:NCBI gene;Acc:108280802]	Cellular Processes;Environmental Information Processing;Environmental Information Processing;Cellular Processes;Organismal Systems	Cellular community - eukaryotes;Signal transduction;Signal transduction;Transport and catabolism;Endocrine system	ko04530//Tight junction;ko04150//mTOR signaling pathway;ko04068//FoxO signaling pathway;ko04140//Autophagy - animal;ko04920//Adipocytokine signaling pathway	K07298;K07298;K07298;K07298;K07298	-	GO:0000166//nucleotide binding;GO:0004672//protein kinase activity;GO:0004674//protein serine/threonine kinase activity;GO:0005524//ATP binding;GO:0016301//kinase activity;GO:0030295//protein kinase activator activity	GO:0001558//regulation of cell growth;GO:0006468//protein phosphorylation;GO:0010506//regulation of autophagy;GO:0016310//phosphorylation;GO:0030010//establishment of cell polarity;GO:0032147//activation of protein kinase activity;GO:0042593//glucose homeostasis;GO:0048565//digestive tract development;GO:0060575//intestinal epithelial cell differentiation;GO:0097009//energy homeostasis
ENSIPUG00000003345	288	365	366	60	122	98	5.72	7.37	7.56	1.34	1.90	2.00	6.88333333333333	1.74666666666667	-1.97850306476935	7.46033744394073e-14	4.03523004517309e-12	suv39h1b	histone-lysine N-methyltransferase SUV39H1-like [Source:NCBI gene;Acc:108265881]	Metabolism	Amino acid metabolism	ko00310//Lysine degradation	K11419	GO:0005634//nucleus;GO:0005694//chromosome	GO:0005515//protein binding;GO:0008168//methyltransferase activity;GO:0008270//zinc ion binding;GO:0016740//transferase activity;GO:0018024//histone-lysine N-methyltransferase activity;GO:0046872//metal ion binding	GO:0002244//hematopoietic progenitor cell differentiation;GO:0006325//chromatin organization;GO:0032259//methylation;GO:0034968//histone lysine methylation
ENSIPUG00000021675	219	158	149	405	495	492	3.96	2.87	2.72	7.99	7.28	8.57	3.18333333333333	7.94666666666667	1.31981159753905	8.72533235352006e-14	4.70780154541038e-12	si:ch211-176g13.8	F-BAR and double SH3 domains protein 2-like [Source:NCBI gene;Acc:108276817]	-	-	-	-	-	GO:0005515//protein binding	-
ENSIPUG00000000537	516	396	485	998	1183	891	8.23	6.35	8.26	18.66	15.11	14.79	7.61333333333333	16.1866666666667	1.08820577089284	8.88437348265711e-14	4.78180614145377e-12	si:ch73-63e15.2	protein strawberry notch homolog 2-like [Source:NCBI gene;Acc:108271013]	-	-	-	-	-	-	GO:0006355//regulation of transcription, DNA-templated;GO:0050727//regulation of inflammatory response
ENSIPUG00000022237	65	79	64	218	239	228	4.65	5.75	4.77	17.54	13.38	16.78	5.05666666666667	15.9	1.65276818064584	9.37230039647056e-14	5.01969382999203e-12	-	proteinase-activated receptor 3-like [Source:NCBI gene;Acc:108278684]	Environmental Information Processing	Signaling molecules and interaction	ko04080//Neuroactive ligand-receptor interaction	K04235	GO:0016021//integral component of membrane	GO:0004930//G protein-coupled receptor activity;GO:0015057//thrombin-activated receptor activity	GO:0007186//G protein-coupled receptor signaling pathway;GO:0007596//blood coagulation;GO:0070493//thrombin-activated receptor signaling pathway
ENSIPUG00000004930	5356	5239	5830	2279	2818	2110	125.60	124.79	142.17	60.04	51.68	50.85	130.853333333333	54.19	-1.27185212356104	1.02526711560292e-13	5.47778411006236e-12	alox5a	arachidonate 5-lipoxygenase [Source:NCBI gene;Acc:108263823]	Metabolism;Metabolism	Global and overview maps;Lipid metabolism	ko01100//Metabolic pathways;ko00590//Arachidonic acid metabolism	K00461;K00461	-	GO:0004051//arachidonate 5-lipoxygenase activity;GO:0004464//leukotriene-C4 synthase activity;GO:0005506//iron ion binding;GO:0005515//protein binding;GO:0008391//arachidonic acid monooxygenase activity;GO:0016491//oxidoreductase activity;GO:0016702//oxidoreductase activity, acting on single donors with incorporation of molecular oxygen, incorporation of two atoms of oxygen;GO:0046872//metal ion …	GO:0019369//arachidonic acid metabolic process;GO:0055114//oxidation-reduction process
ENSIPUG00000023851	4693	4771	4618	1920	2936	1933	84.32	87.07	86.29	38.76	41.25	35.69	85.8933333333333	38.5666666666667	-1.15519170138796	1.05221966384134e-13	5.60807416933193e-12	ggact.3	gamma-glutamylamine cyclotransferase [Source:NCBI gene;Acc:100528289]	-	-	-	-	GO:0016020//membrane;GO:0016021//integral component of membrane	GO:0016740//transferase activity;GO:0061929//gamma-glutamylaminecyclotransferase activity	-
ENSIPUG00000020346	328	252	219	45	83	66	8.54	6.66	5.93	1.32	1.69	1.77	7.04333333333333	1.59333333333333	-2.14421024395419	1.20097481641215e-13	6.35488671324452e-12	gba3	cytosolic beta-glucosidase-like [Source:NCBI gene;Acc:108267130]	Metabolism;Metabolism	Global and overview maps;Carbohydrate metabolism	ko01100//Metabolic pathways;ko00500//Starch and sucrose metabolism	K05350;K05350	-	GO:0004553//hydrolase activity, hydrolyzing O-glycosyl compounds;GO:0016787//hydrolase activity;GO:0016798//hydrolase activity, acting on glycosyl bonds	GO:0005975//carbohydrate metabolic process;GO:0008152//metabolic process
ENSIPUG00000018891	1556	1465	1312	480	804	661	10.94	10.46	9.59	3.79	4.42	4.78	10.33	4.33	-1.25440132413833	1.61490105583039e-13	8.46254625227952e-12	-	uncharacterized LOC108276748 [Source:NCBI gene;Acc:108276748]	-	-	-	-	-	GO:0003676//nucleic acid binding;GO:0003677//DNA binding	-
ENSIPUG00000019399	16	17	14	177	270	59	0.47	0.51	0.43	5.84	6.21	1.78	0.47	4.61	3.2940340887517	1.65543471801628e-13	8.65420082729468e-12	PTGIS	prostacyclin synthase-like [Source:NCBI gene;Acc:108271893]	Metabolism;Metabolism	Global and overview maps;Lipid metabolism	ko01100//Metabolic pathways;ko00590//Arachidonic acid metabolism	K01831;K01831	GO:0005783//endoplasmic reticulum;GO:0005789//endoplasmic reticulum membrane;GO:0016020//membrane	GO:0004497//monooxygenase activity;GO:0005506//iron ion binding;GO:0008116//prostaglandin-I synthase activity;GO:0016705//oxidoreductase activity, acting on paired donors, with incorporation or reduction of molecular oxygen;GO:0020037//heme binding;GO:0046872//metal ion binding	GO:0001516//prostaglandin biosynthetic process;GO:0055114//oxidation-reduction process
ENSIPUG00000019740	9	23	14	110	148	89	1.55	4.02	2.51	21.28	19.93	15.75	2.69333333333333	18.9866666666667	2.81752194821461	1.76796976611395e-13	9.22044757258283e-12	CSDC2 (1 of many)	cold shock domain-containing protein C2-like [Source:NCBI gene;Acc:108272855]	-	-	-	-	-	GO:0003676//nucleic acid binding	-
ENSIPUG00000023801	1199	793	817	275	385	256	61.37	41.23	43.49	15.81	15.41	13.47	48.6966666666667	14.8966666666667	-1.70883347782243	1.89926780269008e-13	9.88161905342465e-12	slc10a2	solute carrier family 10 member 2 [Source:NCBI gene;Acc:108266995]	-	-	-	-	GO:0016020//membrane;GO:0016021//integral component of membrane;GO:0016324//apical plasma membrane	GO:0008508//bile acid:sodium symporter activity	GO:0015721//bile acid and bile salt transport;GO:0015850//organic hydroxy compound transport
ENSIPUG00000002207	106	147	125	269	430	310	7.28	10.26	8.93	20.76	23.10	21.89	8.82333333333333	21.9166666666667	1.31263269957163	2.19156577279746e-13	1.13753195408955e-11	zgc:163121	glutamate decarboxylase 1-like [Source:NCBI gene;Acc:108280641]	Metabolism;Metabolism;Metabolism;Metabolism;Metabolism	Global and overview maps;Amino acid metabolism;Metabolism of other amino acids;Carbohydrate metabolism;Metabolism of other amino acids	ko01100//Metabolic pathways;ko00250//Alanine, aspartate and glutamate metabolism;ko00410//beta-Alanine metabolism;ko00650//Butanoate metabolism;ko00430//Taurine and hypotaurine metabolism	K01580;K01580;K01580;K01580;K01580	-	GO:0003824//catalytic activity;GO:0016831//carboxy-lyase activity;GO:0030170//pyridoxal phosphate binding	GO:0019752//carboxylic acid metabolic process
ENSIPUG00000021693	167	144	187	327	467	369	6.40	5.61	7.46	14.09	14.01	14.54	6.49	14.2133333333333	1.13095455403888	2.46029495547594e-13	1.27097790465864e-11	ical1	islet cell autoantigen 1-like protein [Source:NCBI gene;Acc:108272898]	-	-	-	-	-	GO:0019904//protein domain specific binding	-
ENSIPUG00000019297	443	336	485	72	165	120	21.43	16.51	24.39	3.91	6.24	5.96	20.7766666666667	5.37	-1.95197021870432	2.5607585092727e-13	1.3197569562412e-11	cyp1c1	cytochrome P450, family 1, subfamily C, polypeptide 1 [Source:ZFIN;Acc:ZDB-GENE-050522-501]	-	-	-	-	-	GO:0005506//iron ion binding;GO:0008389//coumarin 7-hydroxylase activity;GO:0016705//oxidoreductase activity, acting on paired donors, with incorporation or reduction of molecular oxygen;GO:0020037//heme binding;GO:0034811//benzo(a)pyrene 9,10-dioxygenase activity;GO:0034813//benzo(a)pyrene 7,8-dioxygenase activity;GO:0050649//testosterone 6-beta-hydroxylase activity	GO:0055114//oxidation-reduction process
ENSIPUG00000004607	922	907	815	330	415	332	14.86	14.81	13.38	5.88	4.99	5.47	14.35	5.44666666666667	-1.39760525413852	2.95523716304433e-13	1.51591179546584e-11	inpp4aa	inositol polyphosphate-4-phosphatase type I A [Source:NCBI gene;Acc:108266600]	Metabolism;Environmental Information Processing;Metabolism	Global and overview maps;Signal transduction;Carbohydrate metabolism	ko01100//Metabolic pathways;ko04070//Phosphatidylinositol signaling system;ko00562//Inositol phosphate metabolism	K01109;K01109;K01109	-	GO:0016316//phosphatidylinositol-3,4-bisphosphate 4-phosphatase activity	GO:0036092//phosphatidylinositol-3-phosphate biosynthetic process
ENSIPUG00000021760	413	411	403	715	1410	733	23.04	23.33	23.49	44.95	61.56	41.98	23.2866666666667	49.4966666666667	1.08782722872819	3.03318127922232e-13	1.55225005418188e-11	tmbim1a	transmembrane BAX inhibitor motif containing 1 [Source:NCBI gene;Acc:108273080]	-	-	-	-	GO:0016020//membrane;GO:0016021//integral component of membrane	-	-
ENSIPUG00000011383	315	222	182	41	57	52	20.55	14.71	12.35	3.01	2.89	3.49	15.87	3.13	-2.34206756590256	3.10917064450173e-13	1.58742048887037e-11	sdsl	serine dehydratase like [Source:NCBI gene;Acc:100528564]	Metabolism;Metabolism;Metabolism;Metabolism;Metabolism;Metabolism	Global and overview maps;Global and overview maps;Global and overview maps;Amino acid metabolism;Amino acid metabolism;Amino acid metabolism	ko01100//Metabolic pathways;ko01200//Carbon metabolism;ko01230//Biosynthesis of amino acids;ko00270//Cysteine and methionine metabolism;ko00260//Glycine, serine and threonine metabolism;ko00290//Valine, leucine and isoleucine biosynthesis	K17989;K17989;K17989;K17989;K17989;K17989	-	GO:0030170//pyridoxal phosphate binding	GO:0006520//cellular amino acid metabolic process
ENSIPUG00000000469	432	398	519	122	172	158	4.09	3.85	5.11	1.28	1.35	1.54	4.35	1.39	-1.64593051801258	3.4687301114259e-13	1.76276024174136e-11	dnmt3ba	DNA (cytosine-5)-methyltransferase 3A-like [Source:NCBI gene;Acc:108265819]	Metabolism;Metabolism	Global and overview maps;Amino acid metabolism	ko01100//Metabolic pathways;ko00270//Cysteine and methionine metabolism	K17399;K17399	-	GO:0005515//protein binding;GO:0008168//methyltransferase activity;GO:0016740//transferase activity	GO:0006306//DNA methylation;GO:0032259//methylation
ENSIPUG00000007993	1564	1552	1612	517	973	589	13.58	13.68	14.55	5.04	6.60	5.25	13.9366666666667	5.63	-1.30767871524276	3.55921506883191e-13	1.80454681401659e-11	si:dkey-185m8.2	trichohyalin-like [Source:NCBI gene;Acc:108267978]	-	-	-	-	-	GO:0005525//GTP binding	-
ENSIPUG00000011582	390	465	584	1189	1417	972	14.08	17.05	21.93	48.23	40.01	36.06	17.6866666666667	41.4333333333333	1.22812971571115	3.59143074048826e-13	1.81666538289698e-11	grasp	general receptor for phosphoinositides 1-associated scaffold protein-like [Source:NCBI gene;Acc:108276402]	-	-	-	-	-	GO:0005515//protein binding	-
ENSIPUG00000004897	148	225	204	648	803	421	7.37	11.38	10.56	36.24	31.26	21.54	9.77	29.68	1.60306062465242	3.98743285888011e-13	1.99847208330845e-11	serpine1	Ictalurus punctatus serpin family E member 1 (serpine1), mRNA. [Source:RefSeq mRNA;Acc:NM_001329324]	Cellular Processes;Environmental Information Processing;Human Diseases;Cellular Processes	Cell growth and death;Signal transduction;Endocrine and metabolic diseases;Cell growth and death	ko04218//Cellular senescence;ko04371//Apelin signaling pathway;ko04933//AGE-RAGE signaling pathway in diabetic complications;ko04115//p53 signaling pathway	K03982;K03982;K03982;K03982	GO:0005615//extracellular space	GO:0004867//serine-type endopeptidase inhibitor activity	GO:0010757//negative regulation of plasminogen activation;GO:0010951//negative regulation of endopeptidase activity
ENSIPUG00000004712	1450	2198	2082	4013	11192	4287	102.10	157.21	152.45	317.46	616.29	310.22	137.253333333333	414.656666666667	1.59507610059823	4.39756047150434e-13	2.19898149710098e-11	si:ch73-86n18.1	C-type lectin domain family 4 member E-like [Source:NCBI gene;Acc:108266148]	-	-	-	-	GO:0016020//membrane;GO:0016021//integral component of membrane	GO:0030246//carbohydrate binding	-
ENSIPUG00000005470	32	51	35	156	298	129	2.30	3.73	2.62	12.61	16.76	9.54	2.88333333333333	12.97	2.16936894244877	4.58205561746972e-13	2.28600637792119e-11	fhl3	four and a half LIM domains 3 [Source:NCBI gene;Acc:100528703]	-	-	-	-	-	GO:0046872//metal ion binding	-
ENSIPUG00000012739	1134	1078	1235	390	515	524	31.20	27.50	32.27	10.89	11.87	14.68	30.3233333333333	12.48	-1.28081041822517	6.09631666512489e-13	3.00037639113309e-11	dnajb11	DnaJ heat shock protein family (Hsp40) member B11 [Source:NCBI gene;Acc:108266845]	Genetic Information Processing	Folding, sorting and degradation	ko04141//Protein processing in endoplasmic reticulum	K09517	-	GO:0051082//unfolded protein binding	GO:0006457//protein folding
ENSIPUG00000011388	45	42	37	150	236	122	3.69	3.43	3.10	13.50	15.92	10.10	3.40666666666667	13.1733333333333	1.95118775064705	6.31434236354101e-13	3.10069683883367e-11	-	microfibril-associated glycoprotein 4-like [Source:NCBI gene;Acc:108258789]	-	-	-	-	-	-	-
MSTRG.12311	267	297	290	41	107	76	6.75	7.63	7.63	1.16	2.12	1.98	7.33666666666667	1.75333333333333	-2.06502444059926	6.37351249975155e-13	3.12273531714284e-11	CMKLR1	PREDICTED: chemokine-like receptor 1 [Ictalurus punctatus]	-	-	-	-	GO:0016020//membrane	GO:0060089//molecular transducer activity	GO:0007165//signal transduction;GO:0042221//response to chemical
ENSIPUG00000004106	48	44	53	150	198	150	0.82	0.76	0.94	2.88	2.65	2.63	0.84	2.72	1.69514541847158	6.69243339301863e-13	3.27165670031864e-11	bmp16	bone morphogenetic protein 2-like [Source:NCBI gene;Acc:108264167]	Environmental Information Processing;Environmental Information Processing	Signaling molecules and interaction;Signal transduction	ko04060//Cytokine-cytokine receptor interaction;ko04350//TGF-beta signaling pathway	K21283;K21283	GO:0005576//extracellular region	GO:0008083//growth factor activity	GO:0010469//regulation of signaling receptor activity;GO:0030513//positive regulation of BMP signaling pathway
ENSIPUG00000021103	858	799	842	268	205	204	23.23	21.98	23.71	8.15	4.34	5.68	22.9733333333333	6.05666666666667	-1.92336428199083	6.90023359315046e-13	3.36571215351616e-11	dck	deoxycytidine kinase [Source:NCBI gene;Acc:108279081]	Metabolism;Metabolism;Metabolism	Global and overview maps;Nucleotide metabolism;Nucleotide metabolism	ko01100//Metabolic pathways;ko00230//Purine metabolism;ko00240//Pyrimidine metabolism	K00893;K00893;K00893	-	-	-
ENSIPUG00000022109	1431	1288	1123	440	715	454	17.97	16.43	14.66	6.21	7.02	5.86	16.3533333333333	6.36333333333333	-1.36173013115366	7.95779342693161e-13	3.84720579569269e-11	mctp2b	multiple C2 and transmembrane domain-containing protein 2-like [Source:NCBI gene;Acc:108271124]	-	-	-	-	GO:0016020//membrane;GO:0016021//integral component of membrane	-	-
ENSIPUG00000012274	140	132	116	235	449	306	3.29	3.15	2.83	6.20	8.24	7.38	3.09	7.27333333333333	1.23500985769808	8.068224025407e-13	3.88698407243463e-11	-	SH2 domain-containing protein 4A-like [Source:NCBI gene;Acc:108275394]	-	-	-	-	-	-	-
ENSIPUG00000003492	26	22	21	242	109	154	0.15	0.13	0.13	1.59	0.50	0.93	0.136666666666667	1.00666666666667	2.880852734707	8.35714967096358e-13	4.01363592549223e-11	lrp1ba	low density lipoprotein receptor-related protein 1Ba [Source:ZFIN;Acc:ZDB-GENE-050208-608]	-	-	-	-	-	GO:0005509//calcium ion binding;GO:0005515//protein binding	-
ENSIPUG00000019883	1462	1757	1914	575	943	699	20.05	24.47	27.29	8.86	10.11	9.85	23.9366666666667	9.60666666666667	-1.3171144270014	1.11602306738999e-12	5.31314511298605e-11	nr1h3	nuclear receptor subfamily 1 group H member 3 [Source:NCBI gene;Acc:108259587]	Organismal Systems	Endocrine system	ko03320//PPAR signaling pathway	K08536	GO:0005634//nucleus	GO:0003677//DNA binding;GO:0003700//DNA-binding transcription factor activity;GO:0003707//steroid hormone receptor activity;GO:0004879//nuclear receptor activity;GO:0008270//zinc ion binding;GO:0043565//sequence-specific DNA binding;GO:0046872//metal ion binding	GO:0006355//regulation of transcription, DNA-templated;GO:0006357//regulation of transcription by RNA polymerase II;GO:0030522//intracellular receptor signaling pathway;GO:0043010//camera-type eye development;GO:0043401//steroid hormone mediated signaling pathway;GO:1904729//regulation of intestinal lipid absorption
ENSIPUG00000004943	363	515	468	724	1709	1051	38.33	55.52	51.37	87.09	141.31	113.84	48.4066666666667	114.08	1.23676822964132	1.27088469684755e-12	6.0111195661283e-11	zgc:152863	sushi domain-containing protein 6-like [Source:NCBI gene;Acc:108277831]	-	-	-	-	GO:0016020//membrane;GO:0016021//integral component of membrane	-	-
ENSIPUG00000018231	895	693	578	2261	2214	1473	17.66	13.89	11.86	50.13	34.17	29.87	14.47	38.0566666666667	1.39508428151661	1.27689931689673e-12	6.02652351464953e-11	bhlhe41	basic helix-loop-helix family member e41 [Source:NCBI gene;Acc:108264310]	-	-	-	-	GO:0005634//nucleus	GO:0003677//DNA binding;GO:0046983//protein dimerization activity	GO:0006355//regulation of transcription, DNA-templated;GO:0009409//response to cold;GO:0030431//sleep;GO:0045892//negative regulation of transcription, DNA-templated
ENSIPUG00000003204	1252	1267	1225	452	782	532	22.04	22.66	22.43	8.94	10.77	9.62	22.3766666666667	9.77666666666667	-1.19458057131878	1.29024491643091e-12	6.07638618832935e-11	dnajc3b	dnaJ homolog subfamily C member 3-like [Source:NCBI gene;Acc:108267637]	Genetic Information Processing	Folding, sorting and degradation	ko04141//Protein processing in endoplasmic reticulum	K09523	-	GO:0005515//protein binding	-
ENSIPUG00000002623	515	673	736	1182	3124	1411	12.36	16.41	18.37	31.87	58.64	34.80	15.7133333333333	41.77	1.41047788563378	1.38572740923299e-12	6.51202480571168e-11	si:dkey-79d12.5	maternal B9.15 protein-like [Source:NCBI gene;Acc:108271012]	Genetic Information Processing	Folding, sorting and degradation	ko03018//RNA degradation	K14443	-	-	-
ENSIPUG00000011932	602	537	411	1102	1460	953	10.46	9.48	7.43	21.51	19.84	17.02	9.12333333333333	19.4566666666667	1.09263163351729	1.39519988706263e-12	6.54246951332461e-11	dop1b	DOP1 leucine zipper like protein B [Source:ZFIN;Acc:ZDB-GENE-040426-1195]	-	-	-	-	-	-	GO:0006895//Golgi to endosome transport
ENSIPUG00000002112	1594	1560	1373	566	905	694	35.46	36.27	31.89	14.70	15.95	15.23	34.54	15.2933333333333	-1.17536519223426	1.45979170403837e-12	6.83069985367163e-11	cpt2	carnitine palmitoyltransferase 2 [Source:NCBI gene;Acc:108265663]	Organismal Systems;Metabolism;Metabolism	Endocrine system;Global and overview maps;Lipid metabolism	ko03320//PPAR signaling pathway;ko01212//Fatty acid metabolism;ko00071//Fatty acid degradation	K08766;K08766;K08766	-	GO:0016740//transferase activity;GO:0016746//transferase activity, transferring acyl groups	-
ENSIPUG00000001884	179	179	192	36	58	44	4.81	4.88	5.36	1.09	1.22	1.21	5.01666666666667	1.17333333333333	-2.09611615300977	1.55693832727704e-12	7.23876943141657e-11	soul4	heme-binding protein 1-like [Source:NCBI gene;Acc:108270966]	-	-	-	-	-	-	-
ENSIPUG00000002726	195	115	129	361	472	372	1.95	1.17	1.34	4.07	3.70	3.83	1.48666666666667	3.86666666666667	1.37900919009463	1.65699764626542e-12	7.66185126232386e-11	nhsa	Nance-Horan syndrome protein-like [Source:NCBI gene;Acc:108275756]	-	-	-	-	-	-	-
ENSIPUG00000021660	149	128	110	311	500	271	6.23	5.40	4.71	14.56	16.20	11.60	5.44666666666667	14.12	1.37429460584665	1.65845489981658e-12	7.66185126232386e-11	mboat2a	membrane-bound O-acyltransferase domain-containing protein 2-like [Source:NCBI gene;Acc:108269814]	Metabolism;Metabolism;Metabolism	Global and overview maps;Lipid metabolism;Lipid metabolism	ko01100//Metabolic pathways;ko00564//Glycerophospholipid metabolism;ko00561//Glycerolipid metabolism	K13517;K13517;K13517	GO:0016020//membrane;GO:0016021//integral component of membrane	GO:0016740//transferase activity;GO:0016746//transferase activity, transferring acyl groups	-
ENSIPUG00000005791	244	223	250	510	610	457	10.51	9.76	11.20	24.68	20.55	20.23	10.49	21.82	1.05663642374634	1.68744712397217e-12	7.77934484241348e-11	traf2a	TNF receptor-associated factor 2-like [Source:NCBI gene;Acc:108255825]	Environmental Information Processing;Organismal Systems;Human Diseases;Genetic Information Processing;Cellular Processes;Cellular Processes;Organismal Systems;Organismal Systems	Signal transduction;Immune system;Infectious diseases;Folding, sorting and degradation;Cell growth and death;Cell growth and death;Endocrine system;Immune system	ko04010//MAPK signaling pathway;ko04621//NOD-like receptor signaling pathway;ko05168//Herpes simplex infection;ko04141//Protein processing in endoplasmic reticulum;ko04210//Apoptosis;ko04217//Necroptosis;ko04920//Adipocytokine signaling pathway;ko04622//RIG-I-like receptor signaling pathway	K03173;K03173;K03173;K03173;K03173;K03173;K03173;K03173	-	GO:0005515//protein binding;GO:0008270//zinc ion binding;GO:0046872//metal ion binding	GO:0007165//signal transduction;GO:0042981//regulation of apoptotic process
ENSIPUG00000017932	255	286	414	628	890	850	8.22	9.36	13.87	22.74	22.43	28.15	10.4833333333333	24.44	1.22114676877324	1.75024753186652e-12	8.05187559291521e-11	nocta	nocturnin [Source:NCBI gene;Acc:108268604]	-	-	-	-	-	GO:0004535//poly(A)-specific ribonuclease activity	GO:0007623//circadian rhythm;GO:0032922//circadian regulation of gene expression;GO:0090503//RNA phosphodiester bond hydrolysis, exonucleolytic
ENSIPUG00000020729	519	539	494	179	198	152	29.77	31.36	29.45	11.55	8.87	8.97	30.1933333333333	9.79666666666667	-1.62386718039878	1.8057389533963e-12	8.28970748101175e-11	zgc:110540	deoxycytidine kinase-like [Source:NCBI gene;Acc:108278442]	Metabolism;Metabolism;Metabolism	Global and overview maps;Nucleotide metabolism;Nucleotide metabolism	ko01100//Metabolic pathways;ko00230//Purine metabolism;ko00240//Pyrimidine metabolism	K00893;K00893;K00893	-	GO:0005524//ATP binding;GO:0019206//nucleoside kinase activity	GO:0006139//nucleobase-containing compound metabolic process
ENSIPUG00000010345	2969	3366	2719	7789	8718	5109	58.48	67.35	55.70	172.38	134.30	103.43	60.51	136.703333333333	1.17580293183405	1.83629496645428e-12	8.41230977085091e-11	ZFP36L2 (1 of many)	ZFP36 ring finger protein like 2 [Source:NCBI gene;Acc:108262909]	Cellular Processes	Cell growth and death	ko04218//Cellular senescence	K18753	-	GO:0046872//metal ion binding	-
ENSIPUG00000000741	97	142	205	8	27	6	6.82	10.14	14.99	0.61	1.48	0.45	10.65	0.846666666666667	-3.65291552906219	1.84451307033129e-12	8.43228025374044e-11	cxcr5	C-X-C motif chemokine receptor 5 [Source:NCBI gene;Acc:108264014]	Environmental Information Processing	Signaling molecules and interaction	ko04060//Cytokine-cytokine receptor interaction	K04190	GO:0016020//membrane;GO:0016021//integral component of membrane	GO:0004930//G protein-coupled receptor activity;GO:0004950//chemokine receptor activity	GO:0006935//chemotaxis;GO:0007165//signal transduction;GO:0007186//G protein-coupled receptor signaling pathway;GO:0050767//regulation of neurogenesis;GO:0070098//chemokine-mediated signaling pathway
ENSIPUG00000016107	36	38	66	326	204	209	0.72	0.77	1.38	7.34	3.20	4.30	0.956666666666667	4.94666666666667	2.37036844994512	2.04336112700557e-12	9.32182199317863e-11	JDP2 (1 of many)	jun dimerization protein 2-like [Source:NCBI gene;Acc:108255388]	-	-	-	-	-	GO:0003677//DNA binding;GO:0003700//DNA-binding transcription factor activity	GO:0006355//regulation of transcription, DNA-templated;GO:0006357//regulation of transcription by RNA polymerase II
ENSIPUG00000013036	294	207	231	52	79	66	3.32	2.06	2.34	0.58	0.66	0.60	2.57333333333333	0.613333333333333	-2.06889508121107	2.12179291284512e-12	9.6594622357274e-11	-	ADAM metallopeptidase with thrombospondin type 1 motif 7 [Source:NCBI gene;Acc:108271311]	-	-	-	-	-	GO:0004222//metalloendopeptidase activity;GO:0008233//peptidase activity;GO:0008237//metallopeptidase activity	GO:0006508//proteolysis;GO:0007229//integrin-mediated signaling pathway
ENSIPUG00000002303	134	79	131	274	389	314	2.08	1.25	2.12	4.79	4.73	5.02	1.81666666666667	4.84666666666667	1.4156991342553	2.14538710155773e-12	9.74656942686894e-11	grid2ipb	delphilin-like [Source:NCBI gene;Acc:108274076]	-	-	-	-	-	GO:0005515//protein binding	-
ENSIPUG00000024370	27	31	31	123	147	110	0.45	0.53	0.54	2.31	1.92	1.89	0.506666666666667	2.04	2.00946032924907	2.21892270301693e-12	1.00597300635531e-10	si:dkey-91m3.1	MyoD family inhibitor [Source:NCBI gene;Acc:108255218]	-	-	-	-	-	-	-
ENSIPUG00000006093	101	105	103	259	280	302	1.20	1.26	1.27	3.45	2.60	3.67	1.24333333333333	3.24	1.38178068335055	2.22564011753041e-12	1.00692935503674e-10	EBF1 (1 of many)	transcription factor COE1-like [Source:NCBI gene;Acc:108279013]	-	-	-	-	GO:0005634//nucleus	GO:0003677//DNA binding;GO:0003700//DNA-binding transcription factor activity;GO:0046872//metal ion binding;GO:0046983//protein dimerization activity	GO:0006355//regulation of transcription, DNA-templated;GO:0007275//multicellular organism development
ENSIPUG00000016612	55	60	59	148	200	204	4.67	5.18	5.21	14.13	13.29	17.81	5.02	15.0766666666667	1.58655822595949	2.23447402040983e-12	1.00883732012387e-10	znf414	zinc finger protein 414 [Source:NCBI gene;Acc:108278141]	-	-	-	-	-	GO:0003676//nucleic acid binding	-
ENSIPUG00000010501	1307	1337	1586	548	730	575	64.73	67.25	81.74	30.45	28.35	29.27	71.24	29.3566666666667	-1.27899935127202	2.30451343603876e-12	1.03831397122307e-10	creld2	cysteine rich with EGF like domains 2 [Source:NCBI gene;Acc:100528401]	-	-	-	-	-	GO:0005509//calcium ion binding	-
ENSIPUG00000020877	354	397	438	88	112	142	11.18	12.73	14.38	3.12	2.77	4.61	12.7633333333333	3.5	-1.86657833229667	2.48564795540597e-12	1.11532605999037e-10	ccne2	G1/S-specific cyclin-E2-like [Source:NCBI gene;Acc:108275335]	Cellular Processes;Cellular Processes;Cellular Processes;Cellular Processes	Cell growth and death;Cell growth and death;Cell growth and death;Cell growth and death	ko04218//Cellular senescence;ko04110//Cell cycle;ko04114//Oocyte meiosis;ko04115//p53 signaling pathway	K06626;K06626;K06626;K06626	GO:0005634//nucleus	-	GO:0000082//G1/S transition of mitotic cell cycle;GO:0051726//regulation of cell cycle
ENSIPUG00000005975	749	784	747	150	387	259	17.95	19.09	18.62	4.04	7.25	6.38	18.5533333333333	5.89	-1.65533886877999	2.5281282932569e-12	1.13087886709008e-10	pym1	PYM homolog 1, exon junction complex associated factor [Source:NCBI gene;Acc:108266056]	Genetic Information Processing;Genetic Information Processing	Translation;Translation	ko03013//RNA transport;ko03015//mRNA surveillance pathway	K14294;K14294	-	-	GO:1903259//exon-exon junction complex disassembly
ENSIPUG00000007624	1012	1503	1887	3931	3926	3788	47.95	72.33	92.97	209.24	145.46	184.44	71.0833333333333	179.713333333333	1.33811420876157	2.59522494854386e-12	1.15736439950164e-10	gadd45b	growth arrest and DNA damage inducible beta [Source:NCBI gene;Acc:100528927]	Environmental Information Processing;Cellular Processes;Cellular Processes;Environmental Information Processing;Cellular Processes;Cellular Processes	Signal transduction;Cell growth and death;Cell growth and death;Signal transduction;Cell growth and death;Cell growth and death	ko04010//MAPK signaling pathway;ko04218//Cellular senescence;ko04210//Apoptosis;ko04068//FoxO signaling pathway;ko04110//Cell cycle;ko04115//p53 signaling pathway	K04402;K04402;K04402;K04402;K04402;K04402	GO:0005634//nucleus	-	GO:0001756//somitogenesis;GO:0046686//response to cadmium ion;GO:0051597//response to methylmercury;GO:0051726//regulation of cell cycle
ENSIPUG00000010358	768	689	592	238	290	247	10.33	9.41	8.28	3.60	3.05	3.41	9.34	3.35333333333333	-1.47782665062529	3.06710198260566e-12	1.35398611159392e-10	casp8ap2	caspase 8 associated protein 2 [Source:NCBI gene;Acc:108256671]	-	-	-	-	-	GO:0003677//DNA binding	GO:0097190//apoptotic signaling pathway
ENSIPUG00000010360	421	426	431	101	216	135	4.93	5.11	5.26	1.33	1.98	1.61	5.1	1.64	-1.63680143224077	3.14125281346726e-12	1.38392452580417e-10	kif3b	kinesin family member 3B [Source:NCBI gene;Acc:108276137]	-	-	-	-	GO:0005871//kinesin complex;GO:0005874//microtubule	GO:0000166//nucleotide binding;GO:0003774//motor activity;GO:0003777//microtubule motor activity;GO:0005524//ATP binding;GO:0008017//microtubule binding	GO:0007018//microtubule-based movement;GO:0035845//photoreceptor cell outer segment organization;GO:0043584//nose development;GO:0046530//photoreceptor cell differentiation;GO:0048793//pronephros development;GO:0048839//inner ear development;GO:0048884//neuromast development;GO:0060041//retina development in camera-type eye;GO:0060042//retina morphogenesis in camera-type eye;GO:0060271//cilium as…
ENSIPUG00000025064	148	126	102	16	28	15	11.90	10.29	8.53	1.45	1.76	1.24	10.24	1.48333333333333	-2.7873009748674	3.18386029166945e-12	1.39987354312999e-10	znf367	zinc finger protein 367 [Source:NCBI gene;Acc:108266049]	-	-	-	-	-	GO:0003676//nucleic acid binding	-
ENSIPUG00000002855	127	139	108	236	471	292	14.01	15.58	12.39	29.26	40.64	33.11	13.9933333333333	34.3366666666667	1.29501032634654	3.24990637841384e-12	1.42318545453104e-10	-	RAS like proto-oncogene A [Source:NCBI gene;Acc:108280580]	-	-	-	-	GO:0005886//plasma membrane;GO:0016020//membrane	GO:0000166//nucleotide binding;GO:0003924//GTPase activity;GO:0005525//GTP binding	GO:0007165//signal transduction;GO:0007265//Ras protein signal transduction
ENSIPUG00000000249	116	121	122	12	28	20	4.99	5.29	5.46	0.58	0.94	0.88	5.24666666666667	0.8	-2.71332922989897	3.42038261705708e-12	1.4918602983619e-10	prf1.5	perforin-1-like [Source:NCBI gene;Acc:108265013]	Cellular Processes	Cell growth and death	ko04210//Apoptosis	K07818	-	-	-
ENSIPUG00000011720	1018	957	817	2037	2435	1552	11.14	10.63	9.25	24.97	20.81	17.42	10.34	21.0666666666667	1.02672587202838	3.51085837956903e-12	1.52827245638132e-10	shroom1	protein Shroom3-like [Source:NCBI gene;Acc:108278666]	-	-	-	-	-	GO:0003779//actin binding;GO:0051015//actin filament binding	-
ENSIPUG00000012297	705	529	606	203	224	148	27.27	20.78	24.38	8.82	6.78	5.88	24.1433333333333	7.16	-1.75359338197791	3.963687241573e-12	1.72195812331716e-10	-	vitamin K-dependent protein C-like [Source:NCBI gene;Acc:108280513]	-	-	-	-	GO:0005576//extracellular region	GO:0004252//serine-type endopeptidase activity;GO:0005509//calcium ion binding;GO:0008233//peptidase activity;GO:0008236//serine-type peptidase activity;GO:0016787//hydrolase activity	GO:0006508//proteolysis;GO:0007596//blood coagulation
ENSIPUG00000008329	213	258	296	485	711	503	5.41	6.66	7.82	13.85	14.13	13.14	6.63	13.7066666666667	1.04779698836014	4.12395470907472e-12	1.7844882832218e-10	plk2b	polo like kinase 2 [Source:NCBI gene;Acc:108265524]	Environmental Information Processing	Signal transduction	ko04068//FoxO signaling pathway	K08861	-	GO:0000166//nucleotide binding;GO:0004672//protein kinase activity;GO:0004674//protein serine/threonine kinase activity;GO:0005515//protein binding;GO:0005524//ATP binding;GO:0016301//kinase activity;GO:0016740//transferase activity	GO:0002040//sprouting angiogenesis;GO:0006468//protein phosphorylation;GO:0016310//phosphorylation
ENSIPUG00000008083	1944	2082	1937	832	1130	786	33.62	36.58	34.84	16.17	15.28	13.97	35.0133333333333	15.14	-1.209539210186	4.55777164395624e-12	1.96830881351249e-10	-	ras and Rab interactor 2-like [Source:NCBI gene;Acc:108280669]	-	-	-	-	-	-	-
ENSIPUG00000006586	4959	5077	5122	2290	2974	2470	110.24	114.64	118.40	57.19	51.70	56.43	114.426666666667	55.1066666666667	-1.05412453737385	4.5790131641146e-12	1.97358176848584e-10	pdia4	protein disulfide isomerase family A member 4 [Source:NCBI gene;Acc:108256621]	Genetic Information Processing	Folding, sorting and degradation	ko04141//Protein processing in endoplasmic reticulum	K09582	GO:0005783//endoplasmic reticulum;GO:0005788//endoplasmic reticulum lumen	GO:0003756//protein disulfide isomerase activity;GO:0016853//isomerase activity	GO:0045454//cell redox homeostasis
ENSIPUG00000008541	1020	1177	1008	335	592	475	37.65	44.07	38.57	14.11	16.88	18.02	40.0966666666667	16.3366666666667	-1.2953686608942	4.85997079160418e-12	2.09055279012076e-10	asnsd1	asparagine synthetase domain containing 1 [Source:NCBI gene;Acc:108266705]	-	-	-	-	-	GO:0004066//asparagine synthase (glutamine-hydrolyzing) activity	GO:0006529//asparagine biosynthetic process
ENSIPUG00000004643	95	101	157	16	15	10	2.66	2.71	4.31	0.47	0.31	0.27	3.22666666666667	0.35	-3.20461771960847	4.96349557254591e-12	2.13089008352207e-10	-	-	-	-	-	-	-	-	-
ENSIPUG00000015717	2557	2318	2245	1022	1488	1129	22.69	20.89	20.72	10.22	10.33	10.30	21.4333333333333	10.2833333333333	-1.05954824817853	5.26733377149776e-12	2.25689759950528e-10	ahctf1	AT-hook containing transcription factor 1 [Source:NCBI gene;Acc:108270161]	-	-	-	-	-	-	GO:0048565//digestive tract development;GO:0051292//nuclear pore complex assembly
ENSIPUG00000005736	154	178	162	34	44	36	3.89	4.56	4.25	0.96	0.87	0.93	4.23333333333333	0.92	-2.20208832488136	5.60934152925105e-12	2.39404943549207e-10	slc52a3	solute carrier family 52 member 3 [Source:NCBI gene;Acc:108265422]	-	-	-	-	GO:0005887//integral component of plasma membrane;GO:0016020//membrane;GO:0016021//integral component of membrane	GO:0032217//riboflavin transmembrane transporter activity	GO:0032218//riboflavin transport
ENSIPUG00000004537	204	209	308	573	752	501	5.33	5.54	8.37	16.81	15.36	13.45	6.41333333333333	15.2066666666667	1.2455576475421	5.6732433769757e-12	2.41660261742052e-10	pmp22b	peripheral myelin protein 22 [Source:NCBI gene;Acc:108274242]	-	-	-	-	GO:0016020//membrane;GO:0016021//integral component of membrane	-	-
ENSIPUG00000023444	452	353	405	119	146	146	7.33	5.82	6.83	2.17	1.85	2.43	6.66	2.15	-1.6311855174818	6.17061902270368e-12	2.60813088750717e-10	asmtl	acetylserotonin O-methyltransferase like [Source:NCBI gene;Acc:108266971]	-	-	-	-	-	GO:0008168//methyltransferase activity;GO:0008171//O-methyltransferase activity;GO:0016740//transferase activity;GO:0047429//nucleoside-triphosphate diphosphatase activity	GO:0032259//methylation
ENSIPUG00000013554	143	198	410	4204	4511	2067	3.14	4.42	9.38	103.90	77.60	46.74	5.64666666666667	76.08	3.75204587224952	6.20297279716881e-12	2.6167444317323e-10	il1b	interleukin 1, beta [Source:NCBI gene;Acc:100304697]	Environmental Information Processing;Environmental Information Processing;Organismal Systems;Human Diseases;Cellular Processes;Human Diseases;Organismal Systems;Organismal Systems;Human Diseases;Organismal Systems	Signal transduction;Signaling molecules and interaction;Immune system;Infectious diseases;Cell growth and death;Endocrine and metabolic diseases;Immune system;Immune system;Infectious diseases;Immune system	ko04010//MAPK signaling pathway;ko04060//Cytokine-cytokine receptor interaction;ko04621//NOD-like receptor signaling pathway;ko05168//Herpes simplex infection;ko04217//Necroptosis;ko04933//AGE-RAGE signaling pathway in diabetic complications;ko04625//C-type lectin receptor signaling pathway;ko04620//Toll-like receptor signaling pathway;ko05132//Salmonella infection;ko04623//Cytosolic DNA-sensing …	K04519;K04519;K04519;K04519;K04519;K04519;K04519;K04519;K04519;K04519	GO:0005576//extracellular region;GO:0005615//extracellular space	GO:0005125//cytokine activity;GO:0005149//interleukin-1 receptor binding	GO:0006954//inflammatory response;GO:0006955//immune response;GO:0010469//regulation of signaling receptor activity
ENSIPUG00000005374	12650	13211	12030	5508	6350	5765	395.64	419.70	391.27	193.54	155.31	185.30	402.203333333333	178.05	-1.17564260258958	7.01277587872767e-12	2.94698420196071e-10	calr3b	calreticulin-like [Source:NCBI gene;Acc:108280796]	Genetic Information Processing;Cellular Processes	Folding, sorting and degradation;Transport and catabolism	ko04141//Protein processing in endoplasmic reticulum;ko04145//Phagosome	K08057;K08057	GO:0005783//endoplasmic reticulum	GO:0005509//calcium ion binding;GO:0005515//protein binding;GO:0046872//metal ion binding;GO:0051082//unfolded protein binding	GO:0006457//protein folding
ENSIPUG00000017127	182	196	160	452	496	373	3.58	3.91	3.27	9.98	7.62	7.54	3.58666666666667	8.38	1.22430657186388	7.93278151744513e-12	3.32082646971669e-10	skilb	ski-like protein [Source:NCBI gene;Acc:108256440]	-	-	-	-	-	GO:0046332//SMAD binding	GO:0000122//negative regulation of transcription by RNA polymerase II;GO:0030512//negative regulation of transforming growth factor beta receptor signaling pathway
ENSIPUG00000012408	231	175	171	432	496	422	7.74	5.95	5.96	16.26	12.99	14.53	6.55	14.5933333333333	1.15574264203497	8.18610223492642e-12	3.42031942710539e-10	EZH1	enhancer of zeste 1 polycomb repressive complex 2 subunit [Source:NCBI gene;Acc:108279279]	Metabolism	Amino acid metabolism	ko00310//Lysine degradation	K17451	-	GO:0005515//protein binding;GO:0008168//methyltransferase activity;GO:0016740//transferase activity;GO:0018024//histone-lysine N-methyltransferase activity	GO:0032259//methylation;GO:0070734//histone H3-K27 methylation
ENSIPUG00000005799	1595	1337	1303	540	731	659	25.23	21.49	21.43	9.60	9.05	10.72	22.7166666666667	9.79	-1.21437039136772	8.54898038043137e-12	3.56512059681653e-10	apex1	apurinic/apyrimidinic endodeoxyribonuclease 1 [Source:NCBI gene;Acc:108279796]	Genetic Information Processing	Replication and repair	ko03410//Base excision repair	K10771	GO:0005622//intracellular;GO:0005634//nucleus;GO:0005737//cytoplasm;GO:0005739//mitochondrion	GO:0003677//DNA binding;GO:0004518//nuclease activity;GO:0004519//endonuclease activity;GO:0016787//hydrolase activity;GO:0016829//lyase activity;GO:0046872//metal ion binding;GO:0140078//class I DNA-(apurinic or apyrimidinic site) endonuclease activity	GO:0006281//DNA repair;GO:0006974//cellular response to DNA damage stimulus;GO:0090305//nucleic acid phosphodiester bond hydrolysis
ENSIPUG00000016626	2522	3099	3328	922	1762	1002	29.54	36.86	40.52	12.07	16.08	11.98	35.64	13.3766666666667	-1.41377868146308	9.18430796980087e-12	3.81550375962146e-10	camk2b2	calcium/calmodulin dependent protein kinase II beta [Source:NCBI gene;Acc:108277079]	Environmental Information Processing;Organismal Systems;Environmental Information Processing;Cellular Processes;Organismal Systems;Cellular Processes;Organismal Systems;Environmental Information Processing	Signal transduction;Circulatory system;Signal transduction;Cell growth and death;Endocrine system;Cell growth and death;Endocrine system;Signal transduction	ko04020//Calcium signaling pathway;ko04261//Adrenergic signaling in cardiomyocytes;ko04310//Wnt signaling pathway;ko04217//Necroptosis;ko04916//Melanogenesis;ko04114//Oocyte meiosis;ko04912//GnRH signaling pathway;ko04012//ErbB signaling pathway	K04515;K04515;K04515;K04515;K04515;K04515;K04515;K04515	-	GO:0000166//nucleotide binding;GO:0004672//protein kinase activity;GO:0004674//protein serine/threonine kinase activity;GO:0004683//calmodulin-dependent protein kinase activity;GO:0005516//calmodulin binding;GO:0005524//ATP binding;GO:0016301//kinase activity	GO:0003007//heart morphogenesis;GO:0003146//heart jogging;GO:0006468//protein phosphorylation;GO:0016310//phosphorylation;GO:0035118//embryonic pectoral fin morphogenesis;GO:0046777//protein autophosphorylation
ENSIPUG00000006410	492	766	661	1232	2137	1192	5.02	7.94	7.02	14.12	17.05	12.49	6.66	14.5533333333333	1.12775554719837	1.18615493886927e-11	4.89978406884147e-10	ABCA1 (1 of many)	ATP-binding cassette sub-family A member 1-like [Source:NCBI gene;Acc:108275029]	Environmental Information Processing	Membrane transport	ko02010//ABC transporters	K05641	GO:0016020//membrane;GO:0016021//integral component of membrane	GO:0000166//nucleotide binding;GO:0005524//ATP binding;GO:0016887//ATPase activity;GO:0042626//ATPase activity, coupled to transmembrane movement of substances	GO:0055085//transmembrane transport
ENSIPUG00000015349	424	417	449	132	183	177	8.21	8.21	9.05	2.87	2.77	3.52	8.49	3.05333333333333	-1.47537945617725	1.41248177914192e-11	5.74777501635181e-10	fancb	FA complementation group B [Source:NCBI gene;Acc:108266873]	Genetic Information Processing	Replication and repair	ko03460//Fanconi anemia pathway	K10889	GO:0043240//Fanconi anaemia nuclear complex	-	GO:0036297//interstrand cross-link repair
ENSIPUG00000011375	1386	1860	2421	3206	7151	4082	39.58	53.96	71.92	102.88	159.74	119.84	55.1533333333333	127.486666666667	1.20882638258143	1.4162505697342e-11	5.75239915424382e-10	-	microfibril-associated glycoprotein 4-like [Source:NCBI gene;Acc:108258806]	-	-	-	-	-	-	-
ENSIPUG00000004032	1372	1303	1219	460	788	637	26.43	25.54	24.34	9.89	11.90	12.56	25.4366666666667	11.45	-1.15156202754568	1.51110846963507e-11	6.11495227378993e-10	adam15	ADAM metallopeptidase domain 15 [Source:NCBI gene;Acc:108269169]	-	-	-	-	GO:0016020//membrane;GO:0016021//integral component of membrane	GO:0004222//metalloendopeptidase activity;GO:0008237//metallopeptidase activity	GO:0006508//proteolysis;GO:0007229//integrin-mediated signaling pathway
ENSIPUG00000018773	319	325	280	46	67	104	13.60	14.08	12.42	2.20	2.23	4.56	13.3666666666667	2.99666666666667	-2.15720921582784	1.52283338394667e-11	6.15100833752359e-10	mogat2	monoacylglycerol O-acyltransferase 2 [Source:NCBI gene;Acc:108277044]	Metabolism	Lipid metabolism	ko00561//Glycerolipid metabolism	K14457	GO:0016020//membrane;GO:0016021//integral component of membrane	GO:0016740//transferase activity;GO:0016746//transferase activity, transferring acyl groups;GO:0016747//transferase activity, transferring acyl groups other than amino-acyl groups	GO:0001878//response to yeast
ENSIPUG00000020077	28	25	25	83	154	101	1.13	1.02	1.05	3.75	4.85	4.18	1.06666666666667	4.26	1.99774402605963	1.56433203300186e-11	6.30697114117282e-10	si:ch211-247j9.1	rho GTPase-activating protein 24-like [Source:NCBI gene;Acc:108278616]	-	-	-	-	-	-	GO:0007165//signal transduction
ENSIPUG00000007042	121	115	127	220	361	260	6.46	6.54	7.32	14.65	16.89	15.99	6.77333333333333	15.8433333333333	1.22593799953017	1.5968242402062e-11	6.42611478765853e-10	-	OTU deubiquitinase, ubiquitin aldehyde binding 2 [Source:NCBI gene;Acc:108270004]	-	-	-	-	-	GO:0016787//hydrolase activity	GO:0016579//protein deubiquitination
ENSIPUG00000022261	8355	11305	11057	17519	32883	16743	164.65	195.84	201.34	368.37	482.17	317.54	187.276666666667	389.36	1.05593351843575	1.8394334587936e-11	7.38884190102164e-10	steap4	STEAP4 metalloreductase [Source:NCBI gene;Acc:108256543]	-	-	-	-	GO:0016020//membrane;GO:0016021//integral component of membrane	-	-
ENSIPUG00000012069	675	714	840	263	320	300	22.87	24.57	29.60	10.01	8.48	10.45	25.68	9.64666666666667	-1.41254278131173	1.91798507189422e-11	7.67615563938323e-10	dnajc9	DnaJ heat shock protein family (Hsp40) member C9 [Source:NCBI gene;Acc:100528137]	-	-	-	-	-	-	-
ENSIPUG00000011025	54	77	39	295	275	171	4.83	7.00	3.63	29.64	19.23	15.72	5.15333333333333	21.53	2.06277050096354	2.00563310535343e-11	7.99764500331808e-10	zgc:153733	sesquipedalian-1-like [Source:NCBI gene;Acc:108275998]	-	-	-	-	-	-	-
ENSIPUG00000007754	835	770	843	329	421	341	9.86	9.24	10.35	4.37	3.89	4.14	9.81666666666667	4.13333333333333	-1.24792751344359	2.06937272353199e-11	8.23678192251748e-10	-	ATPase phospholipid transporting 10D (putative) [Source:NCBI gene;Acc:108263430]	-	-	-	-	GO:0016020//membrane;GO:0016021//integral component of membrane	GO:0000166//nucleotide binding;GO:0000287//magnesium ion binding;GO:0004012//phospholipid-translocating ATPase activity;GO:0005524//ATP binding	GO:0015914//phospholipid transport;GO:0045332//phospholipid translocation
ENSIPUG00000022558	2219	2269	1638	4316	5498	3352	35.46	36.82	27.21	77.48	68.69	55.05	33.1633333333333	67.0733333333333	1.01615027806021	2.12455397553528e-11	8.42572658319364e-10	cthl	cystathionine gamma-lyase [Source:NCBI gene;Acc:108271847]	Metabolism;Metabolism;Metabolism;Metabolism;Metabolism	Global and overview maps;Global and overview maps;Amino acid metabolism;Amino acid metabolism;Metabolism of other amino acids	ko01100//Metabolic pathways;ko01230//Biosynthesis of amino acids;ko00270//Cysteine and methionine metabolism;ko00260//Glycine, serine and threonine metabolism;ko00450//Selenocompound metabolism	K01758;K01758;K01758;K01758;K01758	-	GO:0003824//catalytic activity;GO:0016829//lyase activity;GO:0030170//pyridoxal phosphate binding	-
ENSIPUG00000007760	34	30	33	96	176	108	1.48	1.33	1.49	4.69	5.99	4.83	1.43333333333333	5.17	1.85079012144663	2.1387424788811e-11	8.45132018960392e-10	lmcd1	LIM and cysteine rich domains 1 [Source:NCBI gene;Acc:108254902]	-	-	-	-	-	GO:0008270//zinc ion binding;GO:0046872//metal ion binding	-
ENSIPUG00000000625	217	198	224	44	86	54	7.58	7.04	8.15	1.71	2.35	1.94	7.59	2	-1.92409988564074	2.22051092965035e-11	8.74281168193143e-10	-	C-C chemokine receptor type 5-like [Source:NCBI gene;Acc:108271017]	-	-	-	-	GO:0016020//membrane;GO:0016021//integral component of membrane	GO:0004930//G protein-coupled receptor activity;GO:0004950//chemokine receptor activity	GO:0006935//chemotaxis;GO:0007165//signal transduction;GO:0007186//G protein-coupled receptor signaling pathway;GO:0070098//chemokine-mediated signaling pathway
ENSIPUG00000020311	1759	1717	1634	589	1115	664	26.20	25.98	25.31	9.86	12.99	10.17	25.83	11.0066666666667	-1.23067002392589	2.26564700071808e-11	8.90448170138337e-10	agpat3	1-acylglycerol-3-phosphate O-acyltransferase 3 [Source:NCBI gene;Acc:100528239]	Metabolism;Metabolism;Metabolism	Global and overview maps;Lipid metabolism;Lipid metabolism	ko01100//Metabolic pathways;ko00564//Glycerophospholipid metabolism;ko00561//Glycerolipid metabolism	K13523;K13523;K13523	GO:0016020//membrane;GO:0016021//integral component of membrane	GO:0016740//transferase activity;GO:0016746//transferase activity, transferring acyl groups	-
ENSIPUG00000010889	1819	1452	1223	534	750	530	30.13	24.43	21.07	9.94	9.71	9.02	25.21	9.55666666666667	-1.39941671433917	2.29089096881039e-11	8.98753131964896e-10	si:dkey-121j17.5	cGMP-dependent protein kinase 1-like [Source:NCBI gene;Acc:108261320]	Cellular Processes	Cellular community - eukaryotes	ko04540//Gap junction	K19477	-	GO:0000166//nucleotide binding;GO:0004672//protein kinase activity;GO:0004674//protein serine/threonine kinase activity;GO:0004692//cGMP-dependent protein kinase activity;GO:0005524//ATP binding;GO:0016301//kinase activity;GO:0016740//transferase activity;GO:0030553//cGMP binding	GO:0006468//protein phosphorylation;GO:0016310//phosphorylation
ENSIPUG00000017172	1592	1659	1898	478	967	782	45.22	47.87	56.07	15.25	21.48	22.83	49.72	19.8533333333333	-1.32444504319154	2.42978224475229e-11	9.51534079073961e-10	arpc4	actin-related protein 2/3 complex subunit 4 [Source:NCBI gene;Acc:108271867]	Cellular Processes;Cellular Processes;Human Diseases	Transport and catabolism;Cell motility;Infectious diseases	ko04144//Endocytosis;ko04810//Regulation of actin cytoskeleton;ko05132//Salmonella infection	K05755;K05755;K05755	GO:0005737//cytoplasm;GO:0005856//cytoskeleton;GO:0005885//Arp2/3 protein complex;GO:0015629//actin cytoskeleton	GO:0003779//actin binding	GO:0030041//actin filament polymerization;GO:0030833//regulation of actin filament polymerization;GO:0034314//Arp2/3 complex-mediated actin nucleation
ENSIPUG00000012622	643	640	722	223	289	297	6.68	6.75	7.80	2.60	2.35	3.17	7.07666666666667	2.70666666666667	-1.3865527387202	2.44196760788148e-11	9.54595280275959e-10	timeless	timeless circadian regulator [Source:NCBI gene;Acc:108255266]	-	-	-	-	-	-	-
ENSIPUG00000006071	117	90	99	212	283	276	2.09	1.55	1.74	4.03	3.80	4.80	1.79333333333333	4.21	1.23117656123093	2.57072442690406e-11	1.00313339601263e-09	samd4a	sterile alpha motif domain containing 4A [Source:NCBI gene;Acc:108269773]	-	-	-	-	-	GO:0003723//RNA binding;GO:0005515//protein binding;GO:0030371//translation repressor activity	GO:0017148//negative regulation of translation;GO:0043488//regulation of mRNA stability
ENSIPUG00000023000	300	305	324	65	100	117	9.42	9.73	10.58	2.29	2.45	3.77	9.91	2.83666666666667	-1.80468842622168	2.68896999692409e-11	1.04740414211738e-09	trip13	thyroid hormone receptor interactor 13 [Source:NCBI gene;Acc:108256533]	-	-	-	-	-	GO:0000166//nucleotide binding;GO:0005524//ATP binding	-
ENSIPUG00000011794	8153	9854	6409	2694	3080	1596	234.20	287.53	191.46	86.94	69.19	47.12	237.73	67.75	-1.81103112204293	2.73183146565405e-11	1.06031938166026e-09	cyp2k18	cytochrome P450 2K4-like [Source:NCBI gene;Acc:108276786]	-	-	-	-	GO:0016020//membrane;GO:0016021//integral component of membrane	GO:0004497//monooxygenase activity;GO:0005506//iron ion binding;GO:0016491//oxidoreductase activity;GO:0016705//oxidoreductase activity, acting on paired donors, with incorporation or reduction of molecular oxygen;GO:0016712//oxidoreductase activity, acting on paired donors, with incorporation or reduction of molecular oxygen, reduced flavin or flavoprotein as one donor, and incorporation of one …	GO:0055114//oxidation-reduction process
ENSIPUG00000021709	63	66	39	149	277	164	1.07	1.12	0.68	2.80	3.60	2.84	0.956666666666667	3.08	1.68684211474037	2.75660829252404e-11	1.0680390852524e-09	dip2bb	disco-interacting protein 2 homolog B-A-like [Source:NCBI gene;Acc:108271748]	-	-	-	-	-	GO:0003824//catalytic activity	-
ENSIPUG00000004209	9	17	12	117	105	65	0.17	0.39	0.39	3.15	2.63	1.52	0.316666666666667	2.43333333333333	2.94189704543643	2.80013370904774e-11	1.08151118626514e-09	zgc:162183	sphingomyelin synthase-related protein 1-like [Source:NCBI gene;Acc:108269803]	-	-	-	-	GO:0016020//membrane;GO:0016021//integral component of membrane	GO:0005515//protein binding	-
ENSIPUG00000001927	34	36	19	101	198	112	0.63	0.68	0.37	2.10	2.86	2.13	0.56	2.36333333333333	2.07732439446075	2.80127828769022e-11	1.08151118626514e-09	plek2	pleckstrin 2 [Source:NCBI gene;Acc:108263763]	-	-	-	-	-	-	GO:0035556//intracellular signal transduction
ENSIPUG00000023979	64	64	59	205	192	193	3.67	3.73	3.49	13.12	8.56	11.33	3.63	11.0033333333333	1.59989918450562	2.8211310259347e-11	1.08725494142372e-09	-	-	-	-	-	-	-	-	-
ENSIPUG00000009028	525	475	469	138	271	166	3.72	3.42	3.46	1.10	1.50	1.21	3.53333333333333	1.27	-1.47620136195724	3.03297467922995e-11	1.16479020545752e-09	-	uncharacterized LOC108280634 [Source:NCBI gene;Acc:108280634]	Metabolism	Amino acid metabolism	ko00310//Lysine degradation	K11429	-	GO:0005515//protein binding;GO:0008168//methyltransferase activity;GO:0016740//transferase activity;GO:0018024//histone-lysine N-methyltransferase activity;GO:0042799//histone methyltransferase activity (H4-K20 specific)	GO:0032259//methylation;GO:0034773//histone H4-K20 trimethylation
ENSIPUG00000016010	724	672	618	248	262	186	8.82	8.32	7.83	3.40	2.50	2.33	8.32333333333333	2.74333333333333	-1.60123148550659	3.42514307933144e-11	1.30621686857855e-09	atad5a	ATPase family, AAA domain containing 5 [Source:NCBI gene;Acc:108257410]	-	-	-	-	-	GO:0005524//ATP binding	-
ENSIPUG00000023132	212	164	274	378	662	665	19.94	15.68	26.80	39.95	48.69	64.29	20.8066666666667	50.9766666666667	1.29279118295411	3.44573700836984e-11	1.31178127363933e-09	pitpnaa	phosphatidylinositol transfer protein alpha [Source:NCBI gene;Acc:108277750]	-	-	-	-	GO:0005622//intracellular;GO:0005634//nucleus;GO:0005829//cytosol	GO:0005548//phospholipid transporter activity	GO:0007409//axonogenesis;GO:0015914//phospholipid transport;GO:0043009//chordate embryonic development
ENSIPUG00000021676	8014	7357	5829	2850	3432	2463	228.76	213.11	173.16	90.99	76.36	71.88	205.01	79.7433333333333	-1.36225846589943	3.46185047240862e-11	1.31468181793915e-09	slc22a6l	solute carrier family 22 member 6-like [Source:NCBI gene;Acc:108278998]	-	-	-	-	GO:0016020//membrane;GO:0016021//integral component of membrane	GO:0022857//transmembrane transporter activity	GO:0055085//transmembrane transport
ENSIPUG00000016423	2590	2294	2187	494	1259	961	59.05	53.13	51.85	12.65	22.45	22.52	54.6766666666667	19.2066666666667	-1.50931813272742	3.46538864695659e-11	1.31468181793915e-09	si:ch211-117c19.1 (1 of many)	uncharacterized family 31 glucosidase KIAA1161-like [Source:NCBI gene;Acc:108255979]	-	-	-	-	GO:0016020//membrane;GO:0016021//integral component of membrane	GO:0004553//hydrolase activity, hydrolyzing O-glycosyl compounds;GO:0016787//hydrolase activity;GO:0016798//hydrolase activity, acting on glycosyl bonds	GO:0005975//carbohydrate metabolic process;GO:0008152//metabolic process
ENSIPUG00000005786	2175	2547	2212	976	1310	1032	46.88	55.76	49.58	23.63	22.08	22.86	50.74	22.8566666666667	-1.15050849791923	3.47542323542375e-11	1.31620361421975e-09	ppiaa	peptidyl-prolyl cis-trans isomerase-like [Source:NCBI gene;Acc:108265559]	Environmental Information Processing	Signal transduction	ko04020//Calcium signaling pathway	K09565	-	GO:0003755//peptidyl-prolyl cis-trans isomerase activity;GO:0016853//isomerase activity	GO:0000413//protein peptidyl-prolyl isomerization;GO:0006457//protein folding
ENSIPUG00000017847	155	119	151	24	41	27	5.53	4.31	5.60	0.96	1.14	0.99	5.14666666666667	1.03	-2.32099400936371	3.6407479481682e-11	1.37642948379535e-09	cd248a	endosialin-like [Source:NCBI gene;Acc:108268330]	-	-	-	-	GO:0016020//membrane;GO:0016021//integral component of membrane	GO:0005509//calcium ion binding	-
ENSIPUG00000013492	789	651	680	252	351	206	20.05	17.14	18.51	7.26	6.77	5.23	18.5666666666667	6.42	-1.53206962438394	3.74361516286392e-11	1.41043928515349e-09	-	-	-	-	-	-	-	-	-
ENSIPUG00000005677	412	443	346	110	171	153	10.29	11.15	8.88	3.16	3.45	3.93	10.1066666666667	3.51333333333333	-1.52439488653388	3.75553030678811e-11	1.41249308543776e-09	orc1	origin recognition complex subunit 1 [Source:NCBI gene;Acc:108271884]	Cellular Processes	Cell growth and death	ko04110//Cell cycle	K02603	GO:0005634//nucleus	GO:0000166//nucleotide binding;GO:0003677//DNA binding;GO:0003682//chromatin binding;GO:0005524//ATP binding	GO:0001878//response to yeast;GO:0006260//DNA replication;GO:0040014//regulation of multicellular organism growth;GO:0043009//chordate embryonic development
ENSIPUG00000011354	622	527	469	182	214	201	65.33	56.23	51.23	21.48	17.58	21.70	57.5966666666667	20.2533333333333	-1.50782595083653	4.0229954237987e-11	1.51048962200772e-09	mcrip2	MAPK regulated corepressor interacting protein 2 [Source:NCBI gene;Acc:100528590]	-	-	-	-	-	-	-
ENSIPUG00000024811	1312	1224	1213	258	717	343	24.09	22.51	23.37	5.45	10.42	6.64	23.3233333333333	7.50333333333333	-1.6361704348606	4.12047430624905e-11	1.54179117363278e-09	vcam1b	vascular cell adhesion molecule 1b [Source:ZFIN;Acc:ZDB-GENE-070209-238]	-	-	-	-	GO:0016020//membrane	-	GO:0001946//lymphangiogenesis;GO:0098609//cell-cell adhesion
ENSIPUG00000003933	200	160	207	34	52	56	2.21	1.80	2.38	0.42	0.45	0.64	2.13	0.503333333333333	-2.08126738162192	4.45081127548119e-11	1.66254919644128e-09	tlr19	toll-like receptor 13 [Source:NCBI gene;Acc:108265814]	-	-	-	-	-	GO:0005515//protein binding	GO:0007165//signal transduction
ENSIPUG00000022329	406	326	361	110	135	136	10.88	8.88	10.06	3.31	2.83	3.75	9.94	3.29666666666667	-1.59223783152433	4.51947485155502e-11	1.68531679959352e-09	slc9a1b	Na(+)/H(+) exchanger beta-like [Source:NCBI gene;Acc:108274795]	Cellular Processes;Organismal Systems;Environmental Information Processing;Organismal Systems	Cell motility;Circulatory system;Signal transduction;Circulatory system	ko04810//Regulation of actin cytoskeleton;ko04261//Adrenergic signaling in cardiomyocytes;ko04371//Apelin signaling pathway;ko04260//Cardiac muscle contraction	K05742;K05742;K05742;K05742	GO:0016020//membrane;GO:0016021//integral component of membrane	GO:0015297//antiporter activity;GO:0015299//solute:proton antiporter activity;GO:0015385//sodium:proton antiporter activity	GO:0006811//ion transport;GO:0006812//cation transport;GO:0006814//sodium ion transport;GO:0006885//regulation of pH;GO:0035725//sodium ion transmembrane transport;GO:0055085//transmembrane transport;GO:1902600//proton transmembrane transport
ENSIPUG00000010838	89	100	99	319	381	198	5.06	5.80	5.89	20.49	17.02	11.60	5.58333333333333	16.37	1.55185572696281	4.65985212634656e-11	1.73470338441099e-09	-	CASP8 and FADD like apoptosis regulator [Source:NCBI gene;Acc:108266354]	Cellular Processes;Cellular Processes;Cellular Processes	Cell growth and death;Transport and catabolism;Cell growth and death	ko04210//Apoptosis;ko04140//Autophagy - animal;ko04217//Necroptosis	K04724;K04724;K04724	-	GO:0004197//cysteine-type endopeptidase activity;GO:0005515//protein binding;GO:0008234//cysteine-type peptidase activity	GO:0006508//proteolysis;GO:0042981//regulation of apoptotic process
ENSIPUG00000008427	1122	1157	1000	408	561	528	14.76	14.90	12.97	5.92	5.74	6.77	14.21	6.14333333333333	-1.20981298433322	4.68573177227877e-11	1.74137093006523e-09	baz1b	bromodomain adjacent to zinc finger domain 1B [Source:NCBI gene;Acc:108264604]	-	-	-	-	GO:0005634//nucleus	GO:0005515//protein binding;GO:0016301//kinase activity;GO:0046872//metal ion binding	GO:0016310//phosphorylation
ENSIPUG00000000100	595	455	405	1243	1230	950	14.77	11.47	10.45	34.66	23.87	24.23	12.23	27.5866666666667	1.17354674061147	4.75012598642621e-11	1.76230480569415e-09	-	thrombospondin type-1 domain-containing protein 4-like [Source:NCBI gene;Acc:108263786]	-	-	-	-	-	GO:0008233//peptidase activity	GO:0006508//proteolysis
ENSIPUG00000005397	835	640	668	245	341	306	13.41	10.46	11.17	4.43	4.30	5.03	11.68	4.58666666666667	-1.34852230489907	5.06781413142197e-11	1.87380498138465e-09	map3k4	mitogen-activated protein kinase kinase kinase 4 [Source:NCBI gene;Acc:108260840]	Environmental Information Processing;Organismal Systems	Signal transduction;Endocrine system	ko04010//MAPK signaling pathway;ko04912//GnRH signaling pathway	K04428;K04428	-	GO:0004672//protein kinase activity;GO:0005524//ATP binding;GO:0016301//kinase activity	GO:0006468//protein phosphorylation;GO:0016310//phosphorylation
ENSIPUG00000023560	566	708	420	925	2014	1237	20.18	24.60	14.72	36.05	57.73	42.59	19.8333333333333	45.4566666666667	1.19656472763569	5.43466868292558e-11	1.99929932759747e-09	agpat9l	glycerol-3-phosphate acyltransferase 3-like [Source:NCBI gene;Acc:108255643]	Metabolism;Metabolism;Metabolism	Global and overview maps;Lipid metabolism;Lipid metabolism	ko01100//Metabolic pathways;ko00564//Glycerophospholipid metabolism;ko00561//Glycerolipid metabolism	K13506;K13506;K13506	GO:0016020//membrane;GO:0016021//integral component of membrane	GO:0016740//transferase activity;GO:0016746//transferase activity, transferring acyl groups	-
ENSIPUG00000010425	646	531	409	127	248	127	17.69	14.77	11.65	3.91	5.31	3.57	14.7033333333333	4.26333333333333	-1.78608949621058	5.49196255427183e-11	2.01698093673862e-09	ihha	Indian hedgehog signaling molecule [Source:NCBI gene;Acc:108266733]	Environmental Information Processing	Signal transduction	ko04340//Hedgehog signaling pathway	K11989	GO:0005615//extracellular space;GO:0005886//plasma membrane;GO:0016020//membrane	GO:0008233//peptidase activity;GO:0016787//hydrolase activity;GO:0046872//metal ion binding	GO:0001649//osteoblast differentiation;GO:0001957//intramembranous ossification;GO:0006508//proteolysis;GO:0007224//smoothened signaling pathway;GO:0007267//cell-cell signaling;GO:0007275//multicellular organism development;GO:0016539//intein-mediated protein splicing;GO:0048794//swim bladder development;GO:0048795//swim bladder morphogenesis
ENSIPUG00000006856	72	70	119	180	351	352	1.17	1.11	1.94	3.19	4.45	5.84	1.40666666666667	4.49333333333333	1.67550559247467	5.6806328488469e-11	2.08277162773494e-09	clstn3	calsyntenin 3 [Source:NCBI gene;Acc:108272958]	-	-	-	-	GO:0016020//membrane;GO:0016021//integral component of membrane	GO:0005509//calcium ion binding	GO:0007156//homophilic cell adhesion via plasma membrane adhesion molecules
ENSIPUG00000009822	778	590	489	161	252	107	6.87	5.29	4.49	1.60	1.74	0.97	5.55	1.43666666666667	-1.94976240286952	5.90567972101507e-11	2.16165683858662e-09	-	leucine rich repeat containing 66 [Source:NCBI gene;Acc:108257981]	-	-	-	-	GO:0016020//membrane;GO:0016021//integral component of membrane	GO:0005515//protein binding	-
ENSIPUG00000020700	828	701	748	222	451	307	17.37	13.02	13.74	6.06	6.31	6.43	14.71	6.26666666666667	-1.23102708541099	6.29945350429425e-11	2.30193407986351e-09	ctdspl2a	CTD small phosphatase-like protein 2-A [Source:NCBI gene;Acc:108275364]	-	-	-	-	-	GO:0016791//phosphatase activity	GO:0016311//dephosphorylation
ENSIPUG00000016050	898	1030	1048	359	592	374	15.73	18.32	19.09	7.06	8.11	6.73	17.7133333333333	7.3	-1.27886735800197	6.83385426422243e-11	2.48474847557053e-09	bri3bp	BRI3 binding protein [Source:NCBI gene;Acc:108255483]	-	-	-	-	GO:0005739//mitochondrion;GO:0016020//membrane;GO:0016021//integral component of membrane	-	-
ENSIPUG00000008893	175	238	186	368	558	396	5.89	8.13	6.51	13.91	14.68	13.69	6.84333333333333	14.0933333333333	1.04224174927408	6.97811060620116e-11	2.52878396296364e-09	itpkcb	inositol-trisphosphate 3-kinase C [Source:NCBI gene;Acc:108264332]	Metabolism;Environmental Information Processing;Environmental Information Processing;Metabolism	Global and overview maps;Signal transduction;Signal transduction;Carbohydrate metabolism	ko01100//Metabolic pathways;ko04020//Calcium signaling pathway;ko04070//Phosphatidylinositol signaling system;ko00562//Inositol phosphate metabolism	K00911;K00911;K00911;K00911	-	GO:0016301//kinase activity;GO:0016740//transferase activity	GO:0016310//phosphorylation;GO:0032958//inositol phosphate biosynthetic process
ENSIPUG00000012275	86	81	55	241	303	175	2.89	2.77	1.92	9.10	7.97	6.05	2.52666666666667	7.70666666666667	1.60887164432959	7.21556234987288e-11	2.61050444485798e-09	si:ch211-18i17.2	pleckstrin homology, MyTH4 and FERM domain containing H3 [Source:NCBI gene;Acc:108279318]	-	-	-	-	GO:0005856//cytoskeleton	-	GO:0007165//signal transduction
ENSIPUG00000005274	49	54	62	184	258	130	1.54	1.72	2.02	6.49	6.34	4.20	1.76	5.67666666666667	1.68946860032009	7.78157774264157e-11	2.80599070680204e-09	slc23a2	solute carrier family 23 member 2-like [Source:NCBI gene;Acc:108265605]	-	-	-	-	GO:0016020//membrane;GO:0016021//integral component of membrane	GO:0005215//transporter activity;GO:0022857//transmembrane transporter activity;GO:0070890//sodium-dependent L-ascorbate transmembrane transporter activity	GO:0015882//L-ascorbic acid transmembrane transport;GO:0055085//transmembrane transport
ENSIPUG00000010379	406	257	281	78	98	45	9.83	6.32	7.08	2.12	1.86	1.12	7.74333333333333	1.7	-2.18742000194995	8.16248824545011e-11	2.93366271611144e-09	kl	klotho [Source:NCBI gene;Acc:108277377]	Metabolism;Metabolism	Global and overview maps;Carbohydrate metabolism	ko01100//Metabolic pathways;ko00040//Pentose and glucuronate interconversions	K14756;K14756	GO:0005615//extracellular space;GO:0016020//membrane;GO:0016021//integral component of membrane	GO:0004553//hydrolase activity, hydrolyzing O-glycosyl compounds	GO:0005975//carbohydrate metabolic process;GO:0007568//aging;GO:0008286//insulin receptor signaling pathway;GO:0008543//fibroblast growth factor receptor signaling pathway
ENSIPUG00000004700	1218	1199	1029	367	702	512	14.35	14.38	12.63	4.87	6.47	6.20	13.7866666666667	5.84666666666667	-1.2375874378702	8.18257575191408e-11	2.93605328950454e-09	tmppe	transmembrane protein with metallophosphoesterase domain [Source:NCBI gene;Acc:108271349]	-	-	-	-	GO:0016020//membrane;GO:0016021//integral component of membrane	GO:0016787//hydrolase activity	-
ENSIPUG00000005589	148	150	180	396	390	371	3.17	3.29	4.09	9.66	6.63	8.21	3.51666666666667	8.16666666666667	1.21553875029538	8.35639972649383e-11	2.98860960431004e-09	atp1a3b	sodium/potassium-transporting ATPase subunit alpha-3 [Source:NCBI gene;Acc:108266346]	Organismal Systems;Organismal Systems	Circulatory system;Circulatory system	ko04261//Adrenergic signaling in cardiomyocytes;ko04260//Cardiac muscle contraction	K01539;K01539	GO:0016020//membrane;GO:0016021//integral component of membrane	GO:0000166//nucleotide binding;GO:0005524//ATP binding;GO:0008556//potassium-transporting ATPase activity;GO:0016787//hydrolase activity;GO:0046872//metal ion binding	GO:0006811//ion transport;GO:0006813//potassium ion transport;GO:0007626//locomotory behavior;GO:0021591//ventricular system development;GO:0071805//potassium ion transmembrane transport;GO:0099132//ATP hydrolysis coupled cation transmembrane transport
ENSIPUG00000022013	469	426	391	115	228	127	20.63	18.99	17.90	5.69	7.85	5.75	19.1733333333333	6.43	-1.57621053239019	8.41427359581192e-11	3.0043906309752e-09	cbx2	chromobox 2 [Source:NCBI gene;Acc:108272989]	-	-	-	-	GO:0005634//nucleus	-	-
ENSIPUG00000012346	434	198	232	18	60	63	10.23	4.75	5.69	0.47	1.10	1.52	6.89	1.03	-2.74185964552107	8.55656024725219e-11	3.05021132990139e-09	slc22a13b	solute carrier family 22 member 13 [Source:NCBI gene;Acc:108256338]	-	-	-	-	GO:0016020//membrane;GO:0016021//integral component of membrane	GO:0022857//transmembrane transporter activity	GO:0055085//transmembrane transport
ENSIPUG00000018204	781	697	634	230	268	305	12.69	11.49	10.67	4.15	3.35	5.06	11.6166666666667	4.18666666666667	-1.47232219186416	8.90981410823008e-11	3.17096511226456e-09	sh3tc2	SH3 domain and tetratricopeptide repeats 2 [Source:NCBI gene;Acc:108269186]	-	-	-	-	-	GO:0005515//protein binding	-
ENSIPUG00000010328	480	561	618	113	288	160	10.76	12.75	14.39	2.85	5.05	3.69	12.6333333333333	3.86333333333333	-1.70931728205198	9.00401197013601e-11	3.19927918002296e-09	bnip1a	BCL2 interacting protein 1 [Source:NCBI gene;Acc:108274442]	Genetic Information Processing	Folding, sorting and degradation	ko04130//SNARE interactions in vesicular transport	K08497	GO:0005783//endoplasmic reticulum;GO:0016020//membrane;GO:0016021//integral component of membrane	GO:0046982//protein heterodimerization activity	-
ENSIPUG00000015632	881	895	924	336	483	449	13.91	13.99	15.12	6.11	5.95	7.13	14.34	6.39666666666667	-1.16465281322768	9.27349606807813e-11	3.28782386430927e-09	syncrip	heterogeneous nuclear ribonucleoprotein Q-like [Source:NCBI gene;Acc:108255093]	-	-	-	-	-	GO:0003676//nucleic acid binding;GO:0003723//RNA binding	-
ENSIPUG00000009618	288	400	245	497	1367	832	20.20	28.95	17.33	38.78	76.52	61.59	22.16	58.9633333333333	1.41186020423203	9.28330278362998e-11	3.28782386430927e-09	upp1	Ictalurus punctatus uridine phosphorylase 1 (upp1), mRNA. [Source:RefSeq mRNA;Acc:NM_001201138]	Metabolism;Metabolism;Metabolism	Global and overview maps;Nucleotide metabolism;Xenobiotics biodegradation and metabolism	ko01100//Metabolic pathways;ko00240//Pyrimidine metabolism;ko00983//Drug metabolism - other enzymes	K00757;K00757;K00757	GO:0005737//cytoplasm	GO:0003824//catalytic activity;GO:0004850//uridine phosphorylase activity;GO:0016740//transferase activity;GO:0016757//transferase activity, transferring glycosyl groups;GO:0016763//transferase activity, transferring pentosyl groups	GO:0009116//nucleoside metabolic process;GO:0009166//nucleotide catabolic process;GO:0044206//UMP salvage
ENSIPUG00000008768	261	311	163	689	889	514	7.96	9.64	5.17	23.61	21.21	16.11	7.59	20.31	1.42001844888069	9.65663331479477e-11	3.41451053713423e-09	rasef	RAS and EF-hand domain containing [Source:NCBI gene;Acc:108265996]	-	-	-	-	-	GO:0003924//GTPase activity;GO:0005509//calcium ion binding;GO:0005525//GTP binding	-
MSTRG.10450	65	86	89	238	293	183	0.96	1.29	1.36	3.94	3.38	2.77	1.20333333333333	3.36333333333333	1.48285543221919	9.77231918140234e-11	3.4498339055251e-09	--	bmf2 isoform X2 [Danio rerio]	-	-	-	-	-	-	-
ENSIPUG00000005601	888	775	753	178	452	204	8.15	6.99	6.61	1.78	3.13	1.80	7.25	2.23666666666667	-1.69663072942327	1.04695835629245e-10	3.68407954938852e-09	znf292a	zinc finger protein 292 [Source:NCBI gene;Acc:108269846]	-	-	-	-	-	GO:0003676//nucleic acid binding	-
ENSIPUG00000023063	2879	2543	2042	986	1326	983	58.21	52.23	42.94	22.40	20.97	20.43	51.1266666666667	21.2666666666667	-1.26548204564198	1.10054455238983e-10	3.85402236519591e-09	pdk4	pyruvate dehydrogenase kinase 4 [Source:NCBI gene;Acc:108257133]	-	-	-	-	-	GO:0004672//protein kinase activity;GO:0016301//kinase activity	GO:0006468//protein phosphorylation;GO:0016310//phosphorylation
ENSIPUG00000022380	3173	3528	2910	8360	8122	5298	104.04	112.25	74.02	263.96	219.30	176.48	96.77	219.913333333333	1.18430331028385	1.1306350415199e-10	3.95306190836686e-09	rgcc	regulator of cell cycle [Source:NCBI gene;Acc:108266997]	-	-	-	-	-	-	GO:0051726//regulation of cell cycle
ENSIPUG00000007243	135	95	145	314	348	297	4.19	3.00	4.68	10.95	8.45	9.48	3.95666666666667	9.62666666666667	1.28275080724526	1.20173834362195e-10	4.18159017274314e-09	vezt	vezatin, adherens junctions transmembrane protein [Source:NCBI gene;Acc:108279721]	-	-	-	-	-	GO:0017022//myosin binding	GO:0098609//cell-cell adhesion
ENSIPUG00000013066	577	483	462	138	272	138	5.45	4.63	4.54	1.46	2.01	1.34	4.87333333333333	1.60333333333333	-1.6038345121824	1.36403787068959e-10	4.71902153356268e-09	qser1	glutamine and serine rich 1 [Source:NCBI gene;Acc:108264407]	-	-	-	-	-	-	-
ENSIPUG00000001954	131	140	179	32	28	15	5.61	6.09	7.98	1.54	0.94	0.66	6.56	1.04666666666667	-2.64789375644761	1.3645495348725e-10	4.71902153356268e-09	CCNE2	G1/S-specific cyclin-E2-like [Source:NCBI gene;Acc:108256941]	Cellular Processes;Cellular Processes;Cellular Processes;Cellular Processes	Cell growth and death;Cell growth and death;Cell growth and death;Cell growth and death	ko04218//Cellular senescence;ko04110//Cell cycle;ko04114//Oocyte meiosis;ko04115//p53 signaling pathway	K06626;K06626;K06626;K06626	GO:0005634//nucleus	-	GO:0000082//G1/S transition of mitotic cell cycle;GO:0051726//regulation of cell cycle
MSTRG.10552	143	182	209	287	583	427	4.30	5.56	6.54	9.70	13.72	13.21	5.46666666666667	12.21	1.15932988620311	1.36482775453579e-10	4.71902153356268e-09	--	-	-	-	-	-	-	-	-
MSTRG.13343	79	88	104	10	18	7	2.54	2.90	3.46	0.37	0.47	0.23	2.96666666666667	0.356666666666667	-3.05619453945261	1.38711388867437e-10	4.78850121568917e-09	--	ataxin-2 homolog [Oncorhynchus kisutch]	Human Diseases;Human Diseases	Endocrine and metabolic diseases;Endocrine and metabolic diseases	ko04930//Type II diabetes mellitus;ko04950//Maturity onset diabetes of the young	K07595;K07595	-	-	-
ENSIPUG00000001298	1495	1644	1266	560	702	664	44.62	49.84	39.30	18.78	16.39	20.37	44.5866666666667	18.5133333333333	-1.26804767026204	1.44497705330531e-10	4.98038463230721e-09	slc16a13	solute carrier family 16 member 13 [Source:NCBI gene;Acc:108267523]	-	-	-	-	GO:0016020//membrane;GO:0016021//integral component of membrane	-	GO:0055085//transmembrane transport
ENSIPUG00000007239	165	179	190	293	547	334	7.20	7.93	8.62	14.36	18.66	14.97	7.91666666666667	15.9966666666667	1.01480629961052	1.5283235713416e-10	5.25108910077935e-09	SLC49A3	solute carrier family 49 member 3 [Source:NCBI gene;Acc:108274939]	-	-	-	-	GO:0016020//membrane;GO:0016021//integral component of membrane	-	GO:0055085//transmembrane transport
ENSIPUG00000018540	899	920	901	359	555	443	15.04	14.79	14.83	6.38	7.96	7.20	14.8866666666667	7.18	-1.05196500127827	1.53912400830058e-10	5.27989604856896e-09	nudt1	nudix hydrolase 1 [Source:NCBI gene;Acc:108257246]	-	-	-	-	-	GO:0008413//8-oxo-7,8-dihydroguanosine triphosphate pyrophosphatase activity;GO:0016787//hydrolase activity	GO:0006281//DNA repair
ENSIPUG00000019853	24	39	27	166	120	133	0.56	0.79	0.50	3.40	1.71	2.02	0.616666666666667	2.37666666666667	1.94637680592758	1.73049822941972e-10	5.88100269195643e-09	ecel1	endothelin converting enzyme like 1 [Source:NCBI gene;Acc:108277801]	-	-	-	-	GO:0016020//membrane;GO:0016021//integral component of membrane	GO:0004222//metalloendopeptidase activity;GO:0008237//metallopeptidase activity	GO:0006508//proteolysis;GO:0007218//neuropeptide signaling pathway
ENSIPUG00000011282	337	352	351	1049	786	776	4.94	5.25	5.21	16.88	8.95	11.72	5.13333333333333	12.5166666666667	1.28588255681938	1.85919064021884e-10	6.30587530126303e-09	ppp1r13ba	apoptosis-stimulating of p53 protein 1-like [Source:NCBI gene;Acc:108269703]	-	-	-	-	-	GO:0005515//protein binding;GO:0008134//transcription factor binding	GO:0006915//apoptotic process;GO:0045786//negative regulation of cell cycle
ENSIPUG00000019953	274	173	169	531	655	411	5.26	3.51	3.37	11.52	10.79	8.29	4.04666666666667	10.2	1.33376323132433	1.86128938738543e-10	6.30587530126303e-09	gfpt2	glutamine--fructose-6-phosphate aminotransferase [isomerizing] 2-like [Source:NCBI gene;Acc:108278614]	Metabolism;Metabolism;Metabolism	Global and overview maps;Carbohydrate metabolism;Amino acid metabolism	ko01100//Metabolic pathways;ko00520//Amino sugar and nucleotide sugar metabolism;ko00250//Alanine, aspartate and glutamate metabolism	K00820;K00820;K00820	-	GO:0004360//glutamine-fructose-6-phosphate transaminase (isomerizing) activity;GO:0008483//transaminase activity;GO:0016740//transferase activity;GO:0097367//carbohydrate derivative binding	GO:1901135//carbohydrate derivative metabolic process;GO:1901137//carbohydrate derivative biosynthetic process
ENSIPUG00000005424	91	79	69	10	11	7	5.92	5.22	4.67	0.73	0.56	0.47	5.27	0.586666666666667	-3.16719003372107	2.07673171605912e-10	7.01402495507325e-09	mat1a	S-adenosylmethionine synthase-like [Source:NCBI gene;Acc:108263526]	Metabolism;Metabolism;Metabolism	Global and overview maps;Global and overview maps;Amino acid metabolism	ko01100//Metabolic pathways;ko01230//Biosynthesis of amino acids;ko00270//Cysteine and methionine metabolism	K00789;K00789;K00789	-	GO:0004478//methionine adenosyltransferase activity;GO:0005524//ATP binding	GO:0006556//S-adenosylmethionine biosynthetic process
ENSIPUG00000013959	341	430	404	112	196	113	14.86	19.04	18.29	5.48	6.67	5.05	17.3966666666667	5.73333333333333	-1.60136483703106	2.41332778001863e-10	8.07596303965805e-09	-	olfactomedin-4-like [Source:NCBI gene;Acc:108268460]	-	-	-	-	-	-	-
ENSIPUG00000008894	93	58	107	367	317	223	1.33	0.84	1.59	5.91	3.55	3.28	1.25333333333333	4.24666666666667	1.76056071057867	2.42731330708106e-10	8.0987039609576e-09	slc2a3a	solute carrier family 2, facilitated glucose transporter member 3-like [Source:NCBI gene;Acc:108273342]	-	-	-	-	GO:0016020//membrane;GO:0016021//integral component of membrane	GO:0005215//transporter activity;GO:0022857//transmembrane transporter activity	GO:0055085//transmembrane transport
MSTRG.6559	392	286	292	101	94	80	7.21	5.34	5.58	2.09	1.35	1.51	6.04333333333333	1.65	-1.87287849477719	2.42753573788542e-10	8.0987039609576e-09	tc1a	Transposable element Tc1 transposase [Lithobates catesbeianus]	Cellular Processes;Human Diseases	Transport and catabolism;Infectious diseases	ko04145//Phagosome;ko05152//Tuberculosis	K06560;K06560	-	-	GO:0034641//cellular nitrogen compound metabolic process;GO:0044238//primary metabolic process;GO:0071704//organic substance metabolic process
ENSIPUG00000008327	663	617	692	238	317	310	35.68	33.73	38.73	14.39	13.34	17.14	36.0466666666667	14.9566666666667	-1.26907717240565	2.5601695732113e-10	8.52817462100813e-09	vps26c	VPS26 endosomal protein sorting factor C [Source:NCBI gene;Acc:100528409]	-	-	-	-	-	-	-
ENSIPUG00000009103	9	8	8	34	100	90	0.61	0.55	0.57	2.60	5.33	6.30	0.576666666666667	4.74333333333333	3.04009171888976	2.6259051849869e-10	8.73383258787423e-09	KCNJ1 (1 of many)	ATP-sensitive inward rectifier potassium channel 1-like [Source:NCBI gene;Acc:108264449]	-	-	-	-	GO:0016020//membrane;GO:0016021//integral component of membrane	GO:0005242//inward rectifier potassium channel activity;GO:0005244//voltage-gated ion channel activity	GO:0006811//ion transport;GO:0006813//potassium ion transport;GO:0034220//ion transmembrane transport;GO:0034765//regulation of ion transmembrane transport;GO:0071805//potassium ion transmembrane transport
ENSIPUG00000008757	1254	1099	1033	428	684	409	28.81	25.64	24.68	11.05	12.29	9.66	26.3766666666667	11	-1.26175873275299	2.64781213802905e-10	8.79331167784358e-09	rgs18	regulator of G-protein signaling 21-like [Source:NCBI gene;Acc:108268317]	-	-	-	-	-	GO:0005096//GTPase activator activity	GO:0002574//thrombocyte differentiation;GO:0007186//G protein-coupled receptor signaling pathway;GO:0009948//anterior/posterior axis specification;GO:0043547//positive regulation of GTPase activity;GO:0048840//otolith development;GO:0048884//neuromast development;GO:0071599//otic vesicle development
ENSIPUG00000020217	1211	1345	1222	542	712	527	29.88	33.71	31.36	15.03	13.74	13.36	31.65	14.0433333333333	-1.17232008447461	2.69301759091518e-10	8.9298665245339e-09	etf1b	eukaryotic peptide chain release factor subunit 1-like [Source:NCBI gene;Acc:108277127]	Genetic Information Processing	Translation	ko03015//mRNA surveillance pathway	K03265	GO:0005737//cytoplasm	GO:0003747//translation release factor activity	GO:0006415//translational termination;GO:0007420//brain development
ENSIPUG00000003651	35	46	21	163	369	93	0.80	1.07	0.50	4.18	6.59	2.18	0.79	4.31666666666667	2.44999313367566	2.80108199371992e-10	9.26009738680297e-09	-	calpain-1 catalytic subunit-like [Source:NCBI gene;Acc:108268402]	-	-	-	-	GO:0005622//intracellular	GO:0004198//calcium-dependent cysteine-type endopeptidase activity;GO:0008233//peptidase activity;GO:0008234//cysteine-type peptidase activity;GO:0016787//hydrolase activity	GO:0006508//proteolysis
ENSIPUG00000009147	1428	1290	1235	577	706	559	46.46	39.38	39.12	19.62	16.73	16.93	41.6533333333333	17.76	-1.22980037107072	3.06134776382568e-10	1.01052222560603e-08	slc6a6b	solute carrier family 6 member 6 [Source:NCBI gene;Acc:108254859]	-	-	-	-	GO:0005887//integral component of plasma membrane;GO:0016020//membrane;GO:0016021//integral component of membrane	GO:0005328//neurotransmitter:sodium symporter activity;GO:0005369//taurine:sodium symporter activity	GO:0006836//neurotransmitter transport;GO:0015734//taurine transport
ENSIPUG00000017510	87	63	64	222	217	190	1.78	1.31	1.36	5.09	3.46	3.98	1.48333333333333	4.17666666666667	1.4935091734681	3.60697791607506e-10	1.18170436914651e-08	pard6gb	partitioning defective 6 homolog gamma-like [Source:NCBI gene;Acc:108272576]	Cellular Processes;Cellular Processes	Transport and catabolism;Cellular community - eukaryotes	ko04144//Endocytosis;ko04530//Tight junction	K06093;K06093	GO:0005634//nucleus;GO:0005737//cytoplasm;GO:0016020//membrane;GO:0016324//apical plasma membrane;GO:0032154//cleavage furrow	GO:0005515//protein binding	GO:0001841//neural tube formation;GO:0007163//establishment or maintenance of cell polarity;GO:0021510//spinal cord development;GO:0035050//embryonic heart tube development;GO:0035844//cloaca development;GO:0045176//apical protein localization;GO:0048696//regulation of collateral sprouting in absence of injury;GO:0048793//pronephros development
ENSIPUG00000001028	880	1013	949	394	520	397	19.81	23.10	22.15	9.94	9.13	9.16	21.6866666666667	9.41	-1.20454169359144	3.74488539078556e-10	1.22504843651865e-08	gm2a	GM2 ganglioside activator [Source:NCBI gene;Acc:108269376]	Cellular Processes	Transport and catabolism	ko04142//Lysosome	K12383	-	GO:0008047//enzyme activator activity	GO:0006689//ganglioside catabolic process;GO:0043085//positive regulation of catalytic activity
ENSIPUG00000002808	85	67	95	151	277	275	4.55	3.64	5.29	9.08	11.60	15.13	4.49333333333333	11.9366666666667	1.40954202213867	3.7948446101559e-10	1.23953579104823e-08	baiap2l1a	BAI1 associated protein 2 like 1 [Source:NCBI gene;Acc:108273960]	-	-	-	-	-	GO:0005515//protein binding	GO:0007009//plasma membrane organization
ENSIPUG00000018291	299	213	251	66	107	60	11.32	8.19	9.88	2.81	3.17	2.33	9.79666666666667	2.77	-1.82240497688099	3.82676678282891e-10	1.24809713042354e-08	fktn	fukutin [Source:NCBI gene;Acc:108259698]	Metabolism;Metabolism	Global and overview maps;Glycan biosynthesis and metabolism	ko01100//Metabolic pathways;ko00515//Mannose type O-glycan biosyntheis	K19872;K19872	GO:0016020//membrane;GO:0016021//integral component of membrane	-	GO:0001570//vasculogenesis;GO:0048747//muscle fiber development;GO:0060049//regulation of protein glycosylation
ENSIPUG00000005542	22	18	22	126	203	57	0.87	0.72	0.90	5.59	6.27	2.31	0.83	4.72333333333333	2.50862211084994	4.08385197036643e-10	1.32600792357277e-08	noxa1	NADPH oxidase activator 1-like [Source:NCBI gene;Acc:108255761]	-	-	-	-	GO:0043020//NADPH oxidase complex	GO:0005515//protein binding	GO:0006801//superoxide metabolic process
ENSIPUG00000006240	555	506	368	113	234	112	23.37	21.64	16.11	5.35	7.71	4.85	20.3733333333333	5.97	-1.77087920604979	4.12278353753201e-10	1.33468245721703e-08	emx1	homeobox protein EMX1 [Source:NCBI gene;Acc:108263581]	-	-	-	-	GO:0005634//nucleus	GO:0003677//DNA binding;GO:0043565//sequence-specific DNA binding	GO:0006355//regulation of transcription, DNA-templated
MSTRG.16538	25	24	15	90	108	90	0.51	0.50	0.32	2.08	1.73	1.90	0.443333333333333	1.90333333333333	2.10206449986165	4.15629913013879e-10	1.34354213893185e-08	--	TC1-like transposase [Cyprinus carpio]	-	-	-	-	-	-	-
ENSIPUG00000020341	1380	1480	1451	629	918	658	25.87	26.52	27.09	13.77	12.47	12.30	26.4933333333333	12.8466666666667	-1.04423530095394	4.26304771765893e-10	1.37601357055071e-08	abcb10	ATP binding cassette subfamily B member 10 [Source:NCBI gene;Acc:108263624]	Environmental Information Processing	Membrane transport	ko02010//ABC transporters	K05657	GO:0016020//membrane;GO:0016021//integral component of membrane	GO:0000166//nucleotide binding;GO:0005524//ATP binding;GO:0016887//ATPase activity;GO:0042626//ATPase activity, coupled to transmembrane movement of substances	GO:0030218//erythrocyte differentiation;GO:0055085//transmembrane transport
ENSIPUG00000018786	47	52	31	179	165	138	1.60	1.79	1.09	6.83	4.38	4.82	1.49333333333333	5.34333333333333	1.83920378809695	4.29951615642439e-10	1.38573786209714e-08	mark4a	MAP/microtubule affinity-regulating kinase 4a [Source:ZFIN;Acc:ZDB-GENE-060531-156]	-	-	-	-	-	GO:0004672//protein kinase activity;GO:0004674//protein serine/threonine kinase activity;GO:0005524//ATP binding	GO:0000226//microtubule cytoskeleton organization;GO:0006468//protein phosphorylation;GO:0030010//establishment of cell polarity
ENSIPUG00000000623	100	79	132	5	24	10	4.21	3.40	5.81	0.24	0.79	0.40	4.47333333333333	0.476666666666667	-3.23029761942179	4.36351268301072e-10	1.40429277097423e-08	-	C-C chemokine receptor type 4-like [Source:NCBI gene;Acc:108269462]	Environmental Information Processing	Signaling molecules and interaction	ko04060//Cytokine-cytokine receptor interaction	K04179	GO:0016020//membrane;GO:0016021//integral component of membrane	GO:0004930//G protein-coupled receptor activity;GO:0004950//chemokine receptor activity	GO:0006935//chemotaxis;GO:0007165//signal transduction;GO:0007186//G protein-coupled receptor signaling pathway;GO:0070098//chemokine-mediated signaling pathway
ENSIPUG00000009090	16	23	22	67	111	101	1.13	1.65	1.62	5.33	6.15	7.34	1.46666666666667	6.27333333333333	2.09669119920387	4.39238261147622e-10	1.41150507097027e-08	KCNJ1 (1 of many)	ATP-sensitive inward rectifier potassium channel 1-like [Source:NCBI gene;Acc:108264450]	-	-	-	-	GO:0016020//membrane;GO:0016021//integral component of membrane	GO:0005242//inward rectifier potassium channel activity;GO:0005244//voltage-gated ion channel activity	GO:0006811//ion transport;GO:0006813//potassium ion transport;GO:0034220//ion transmembrane transport;GO:0034765//regulation of ion transmembrane transport;GO:0071805//potassium ion transmembrane transport
ENSIPUG00000020196	271	258	136	20	71	24	3.89	3.76	2.03	0.32	0.80	0.35	3.22666666666667	0.49	-2.71919089243823	4.6007294797729e-10	1.47196399109806e-08	emx2	empty spiracles homeobox 2 [Source:NCBI gene;Acc:108263262]	-	-	-	-	GO:0005634//nucleus	GO:0003677//DNA binding;GO:0043565//sequence-specific DNA binding	GO:0006355//regulation of transcription, DNA-templated;GO:0007420//brain development;GO:0060121//vestibular receptor cell stereocilium organization
ENSIPUG00000019004	890	778	700	306	408	350	5.06	4.48	4.13	1.95	1.81	2.04	4.55666666666667	1.93333333333333	-1.23688843759113	4.74413128284565e-10	1.51562509930911e-08	megf8	multiple EGF like domains 8 [Source:NCBI gene;Acc:108256500]	-	-	-	-	GO:0016020//membrane;GO:0016021//integral component of membrane	GO:0005509//calcium ion binding;GO:0005515//protein binding	GO:0007368//determination of left/right symmetry;GO:0042074//cell migration involved in gastrulation;GO:0055113//epiboly involved in gastrulation with mouth forming second;GO:0060972//left/right pattern formation
ENSIPUG00000000131	11	20	12	116	88	72	0.28	0.53	0.32	3.37	1.78	1.91	0.376666666666667	2.35333333333333	2.64334541085599	4.91477783724557e-10	1.56785000437212e-08	SNAI2	snail family transcriptional repressor 2 [Source:NCBI gene;Acc:108271697]	Cellular Processes	Cellular community - eukaryotes	ko04520//Adherens junction	K05706	-	GO:0003676//nucleic acid binding	-
ENSIPUG00000007644	33	46	63	97	356	214	0.90	1.25	1.79	2.93	7.61	6.03	1.31333333333333	5.52333333333333	2.07230606776508	5.05087722355696e-10	1.6089179167517e-08	-	-	-	-	-	-	-	GO:0005515//protein binding	-
ENSIPUG00000000641	752	648	584	211	334	157	15.81	13.74	12.77	5.03	5.51	3.56	14.1066666666667	4.7	-1.58564446482787	5.09521761793914e-10	1.62067969995933e-08	-	forkhead box protein J1-A-like [Source:NCBI gene;Acc:108274501]	-	-	-	-	GO:0005634//nucleus	GO:0003677//DNA binding;GO:0003700//DNA-binding transcription factor activity;GO:0043565//sequence-specific DNA binding	GO:0006355//regulation of transcription, DNA-templated
MSTRG.10273	297	326	229	65	124	58	26.90	29.97	21.55	6.61	8.78	5.37	26.14	6.92	-1.91741519815871	5.37228545274976e-10	1.69891724621545e-08	--	PREDICTED: neogenin-like isoform X5 [Ictalurus punctatus]	-	-	-	-	-	-	-
ENSIPUG00000014020	199	178	161	45	64	36	6.57	5.97	5.53	1.67	1.65	1.22	6.02333333333333	1.51333333333333	-1.99283230357369	5.54695734973885e-10	1.74909252534622e-08	cfap206	cilia and flagella associated protein 206 [Source:NCBI gene;Acc:108257539]	-	-	-	-	GO:0031514//motile cilium	-	-
ENSIPUG00000003347	2285	2194	1543	752	802	519	57.67	56.24	40.50	21.32	15.83	13.46	51.47	16.87	-1.60927180891897	5.74714938913693e-10	1.80700299930101e-08	ddo	D-aspartate oxidase [Source:NCBI gene;Acc:100528112]	Cellular Processes;Metabolism	Transport and catabolism;Amino acid metabolism	ko04146//Peroxisome;ko00250//Alanine, aspartate and glutamate metabolism	K00272;K00272	-	GO:0003884//D-amino-acid oxidase activity;GO:0016491//oxidoreductase activity;GO:0071949//FAD binding	GO:0046416//D-amino acid metabolic process;GO:0055114//oxidation-reduction process
ENSIPUG00000003546	381	332	291	93	167	111	10.45	9.25	8.30	2.87	3.58	3.13	9.33333333333333	3.19333333333333	-1.54732926609615	5.90901618685579e-10	1.85522732349386e-08	-	T-box-containing protein TBX6L-like [Source:NCBI gene;Acc:108278541]	-	-	-	-	GO:0005634//nucleus	GO:0003677//DNA binding;GO:0003700//DNA-binding transcription factor activity	GO:0006355//regulation of transcription, DNA-templated
ENSIPUG00000023650	178	185	168	305	575	312	3.97	4.19	3.90	7.65	10.03	7.15	4.02	8.27666666666667	1.04185435427676	5.99454761936222e-10	1.87938098390679e-08	-	sushi, von Willebrand factor type A, EGF and pentraxin domain-containing protein 1-like [Source:NCBI gene;Acc:108272109]	-	-	-	-	GO:0016020//membrane;GO:0016021//integral component of membrane	-	-
ENSIPUG00000005745	934	782	824	343	346	321	7.37	6.24	6.47	3.25	2.00	2.50	6.69333333333333	2.58333333333333	-1.37349105378917	6.22940677824012e-10	1.94464281311576e-08	arhgef28a	Rho guanine nucleotide exchange factor 28 [Source:NCBI gene;Acc:108259943]	-	-	-	-	-	GO:0005089//Rho guanyl-nucleotide exchange factor activity;GO:0046872//metal ion binding	GO:0007030//Golgi organization;GO:0007160//cell-matrix adhesion;GO:0035023//regulation of Rho protein signal transduction;GO:0035556//intracellular signal transduction;GO:0060415//muscle tissue morphogenesis
MSTRG.1328	229	205	278	59	87	37	8.77	7.98	11.08	2.54	2.61	1.46	9.27666666666667	2.20333333333333	-2.07391873182392	6.58824989182542e-10	2.04788672313185e-08	--	Organic solute transporter subunit beta [Bagarius yarrelli]	Organismal Systems	Digestive system	ko04976//Bile secretion	K14361	-	-	-
ENSIPUG00000002472	106	64	72	222	279	188	5.12	3.14	3.62	12.05	10.53	9.32	3.96	10.6333333333333	1.42502158785146	6.91186671909359e-10	2.14274730207271e-08	irf2a	interferon regulatory factor 2-like [Source:NCBI gene;Acc:108263359]	-	-	-	-	GO:0005634//nucleus	GO:0003677//DNA binding;GO:0003700//DNA-binding transcription factor activity;GO:0044212//transcription regulatory region DNA binding	GO:0006355//regulation of transcription, DNA-templated;GO:0008283//cell proliferation
ENSIPUG00000010674	482	558	483	140	292	168	5.35	6.30	5.58	1.75	2.54	1.92	5.74333333333333	2.07	-1.47225752800447	7.15716380322163e-10	2.21527398623228e-08	-	protein phosphatase 1H-like [Source:NCBI gene;Acc:108279434]	-	-	-	-	-	GO:0003824//catalytic activity;GO:0004722//protein serine/threonine phosphatase activity	GO:0006470//protein dephosphorylation
ENSIPUG00000021814	426	476	521	144	236	207	8.39	9.53	10.63	3.19	3.62	4.17	9.51666666666667	3.66	-1.37861269124501	7.59502206352769e-10	2.34747414614154e-08	myclb	MYCL proto-oncogene, bHLH transcription factor [Source:NCBI gene;Acc:108257423]	-	-	-	-	GO:0005634//nucleus	GO:0003677//DNA binding;GO:0003700//DNA-binding transcription factor activity;GO:0046983//protein dimerization activity	GO:0006355//regulation of transcription, DNA-templated
ENSIPUG00000003977	145	193	180	410	421	370	1.80	2.57	2.30	6.17	4.20	4.62	2.22333333333333	4.99666666666667	1.16824171676328	7.6982888058585e-10	2.37397038990525e-08	dclk2a	serine/threonine-protein kinase DCLK2-like [Source:NCBI gene;Acc:108263760]	-	-	-	-	GO:0005634//nucleus;GO:0005737//cytoplasm;GO:0008021//synaptic vesicle;GO:0015630//microtubule cytoskeleton	GO:0004672//protein kinase activity;GO:0004674//protein serine/threonine kinase activity;GO:0005524//ATP binding;GO:0016301//kinase activity	GO:0006468//protein phosphorylation;GO:0006972//hyperosmotic response;GO:0016310//phosphorylation;GO:0035556//intracellular signal transduction;GO:0046777//protein autophosphorylation
ENSIPUG00000019336	282	275	205	535	599	490	14.41	14.28	10.90	30.72	23.94	25.74	13.1966666666667	26.8	1.02205943403619	7.70247577541105e-10	2.37397038990525e-08	susd6	sushi domain containing 6 [Source:NCBI gene;Acc:108257590]	-	-	-	-	GO:0016020//membrane;GO:0016021//integral component of membrane	-	-
ENSIPUG00000023752	1773	1686	1743	686	1034	968	32.96	31.64	32.10	14.06	14.17	17.61	32.2333333333333	15.28	-1.0769088456073	7.82907839424096e-10	2.40620282800216e-08	cse1l	chromosome segregation 1 like [Source:NCBI gene;Acc:108254844]	-	-	-	-	GO:0005634//nucleus	GO:0005515//protein binding;GO:0008536//Ran GTPase binding	GO:0006886//intracellular protein transport;GO:0007589//body fluid secretion
ENSIPUG00000001836	1019	993	762	347	328	330	34.90	34.47	27.14	13.33	8.78	11.58	32.17	11.23	-1.51835800825214	7.91965100426505e-10	2.43062097956741e-08	-	kinesin light chain 4 [Source:NCBI gene;Acc:108270965]	Human Diseases	Infectious diseases	ko05132//Salmonella infection	K10407	GO:0005871//kinesin complex	GO:0003777//microtubule motor activity;GO:0005515//protein binding	-
ENSIPUG00000014154	239	243	268	579	851	392	20.40	21.11	23.81	55.60	56.87	34.44	21.7733333333333	48.97	1.16933590586823	8.56737854469796e-10	2.62572729254894e-08	zgc:64002	nicotinamide N-methyltransferase-like [Source:NCBI gene;Acc:108258972]	Metabolism;Metabolism	Global and overview maps;Metabolism of cofactors and vitamins	ko01100//Metabolic pathways;ko00760//Nicotinate and nicotinamide metabolism	K00541;K00541	-	GO:0008168//methyltransferase activity;GO:0016740//transferase activity	GO:0032259//methylation
ENSIPUG00000003510	327	282	207	449	890	523	5.47	4.77	3.58	8.39	11.65	8.96	4.60666666666667	9.66666666666667	1.06929528451404	8.76687103790409e-10	2.68310456470981e-08	plekha7b	pleckstrin homology domain containing A7 [Source:NCBI gene;Acc:108271333]	-	-	-	-	-	-	-
ENSIPUG00000023124	98	75	88	148	301	224	3.26	2.19	2.63	4.78	7.42	7.56	2.69333333333333	6.58666666666667	1.29015574883289	9.11030743288189e-10	2.78431381850818e-08	aldh1a3	aldehyde dehydrogenase 1 family member A3 [Source:NCBI gene;Acc:108271441]	Metabolism;Metabolism;Metabolism;Metabolism;Metabolism;Metabolism;Metabolism;Metabolism	Global and overview maps;Carbohydrate metabolism;Amino acid metabolism;Xenobiotics biodegradation and metabolism;Xenobiotics biodegradation and metabolism;Metabolism of other amino acids;Amino acid metabolism;Amino acid metabolism	ko01100//Metabolic pathways;ko00010//Glycolysis / Gluconeogenesis;ko00350//Tyrosine metabolism;ko00980//Metabolism of xenobiotics by cytochrome P450;ko00982//Drug metabolism - cytochrome P450;ko00410//beta-Alanine metabolism;ko00340//Histidine metabolism;ko00360//Phenylalanine metabolism	K00129;K00129;K00129;K00129;K00129;K00129;K00129;K00129	-	GO:0016491//oxidoreductase activity;GO:0016620//oxidoreductase activity, acting on the aldehyde or oxo group of donors, NAD or NADP as acceptor	GO:0055114//oxidation-reduction process
ENSIPUG00000012111	199	195	249	51	78	71	2.30	2.28	2.99	0.66	0.70	0.84	2.52333333333333	0.733333333333333	-1.78278977646107	9.31472120847481e-10	2.84281128278759e-08	ccnf	cyclin F [Source:NCBI gene;Acc:108276787]	-	-	-	-	GO:0005634//nucleus	GO:0005515//protein binding	GO:0051726//regulation of cell cycle
ENSIPUG00000006332	135	152	108	303	335	296	3.05	3.48	2.53	7.68	5.91	6.86	3.02	6.81666666666667	1.17451788778288	9.47885866528285e-10	2.88887056560336e-08	sh3bp4a	SH3 domain binding protein 4 [Source:NCBI gene;Acc:108259487]	-	-	-	-	-	GO:0005515//protein binding;GO:0017016//Ras GTPase binding	GO:0032007//negative regulation of TOR signaling
MSTRG.23038	681	613	521	182	302	276	35.23	32.22	28.03	10.58	12.22	14.68	31.8266666666667	12.4933333333333	-1.3490776134226	9.51660796161826e-10	2.89633589383401e-08	--	uncharacterized protein LOC113538703 [Pangasianodon hypophthalmus]	-	-	-	-	-	-	-
ENSIPUG00000009122	134	103	161	335	332	333	1.84	1.44	2.30	5.17	3.56	4.70	1.86	4.47666666666667	1.26712227759826	9.66967174517076e-10	2.93882707893562e-08	cables2b	Cdk5 and Abl enzyme substrate 2 [Source:NCBI gene;Acc:108276264]	-	-	-	-	-	-	GO:0051726//regulation of cell cycle
ENSIPUG00000016234	38	52	51	177	188	121	0.82	1.14	1.15	4.31	3.18	2.69	1.03666666666667	3.39333333333333	1.71075107594509	1.00569358658563e-09	3.04382496593756e-08	apba1a	amyloid beta precursor protein binding family A member 1 [Source:NCBI gene;Acc:108255901]	-	-	-	-	GO:0008021//synaptic vesicle	GO:0001540//amyloid-beta binding;GO:0005515//protein binding	GO:0007268//chemical synaptic transmission;GO:0065003//protein-containing complex assembly
ENSIPUG00000008178	436	457	392	47	186	46	16.51	17.57	15.43	2.00	5.51	1.79	16.5033333333333	3.1	-2.41241732796676	1.0490251595663e-09	3.16620135177385e-08	dhh	desert hedgehog signaling molecule [Source:NCBI gene;Acc:108275490]	Environmental Information Processing	Signal transduction	ko04340//Hedgehog signaling pathway	K11990	GO:0005615//extracellular space;GO:0005886//plasma membrane;GO:0016020//membrane	GO:0008233//peptidase activity;GO:0016787//hydrolase activity;GO:0046872//metal ion binding	GO:0006508//proteolysis;GO:0007267//cell-cell signaling;GO:0007275//multicellular organism development;GO:0016539//intein-mediated protein splicing
ENSIPUG00000019968	749	676	556	238	363	258	13.34	12.23	10.30	4.76	5.06	4.72	11.9566666666667	4.84666666666667	-1.30275047603793	1.10409852039106e-09	3.3278290851842e-08	elmsan1a	ELM2 and SANT domain-containing protein 1-like [Source:NCBI gene;Acc:108258070]	-	-	-	-	GO:0005634//nucleus	GO:0003676//nucleic acid binding;GO:0003677//DNA binding	-
ENSIPUG00000015103	146	130	115	367	322	303	1.41	1.28	1.16	3.99	2.44	3.01	1.28333333333333	3.14666666666667	1.29392841377958	1.12064900269518e-09	3.36957369219444e-08	notch2	neurogenic locus notch homolog protein 2-like [Source:NCBI gene;Acc:108265554]	Environmental Information Processing	Signal transduction	ko04330//Notch signaling pathway	K20994	GO:0016020//membrane;GO:0016021//integral component of membrane	GO:0005509//calcium ion binding;GO:0005515//protein binding;GO:0038023//signaling receptor activity;GO:0046872//metal ion binding	GO:0006355//regulation of transcription, DNA-templated;GO:0007219//Notch signaling pathway;GO:0007275//multicellular organism development;GO:0030154//cell differentiation;GO:0050793//regulation of developmental process
ENSIPUG00000021668	316	269	260	91	124	82	1.82	1.57	1.56	0.59	0.56	0.49	1.65	0.546666666666667	-1.59373271034889	1.13041686233196e-09	3.39311391149424e-08	spen	spen family transcriptional repressor [Source:NCBI gene;Acc:108275899]	-	-	-	-	-	GO:0003676//nucleic acid binding;GO:0003723//RNA binding	-
ENSIPUG00000004592	812	781	807	331	489	319	18.99	18.55	19.62	8.70	8.94	7.67	19.0533333333333	8.43666666666667	-1.17529840898513	1.20737019938858e-09	3.61912943717961e-08	ankrd54	ankyrin repeat domain 54 [Source:NCBI gene;Acc:108278356]	-	-	-	-	-	GO:0005515//protein binding	-
MSTRG.17325	727	872	724	301	424	337	20.08	24.47	20.80	9.34	9.16	9.57	21.7833333333333	9.35666666666667	-1.21915817217027	1.2553722310433e-09	3.74759480775386e-08	--	-	-	-	-	-	-	-	-
ENSIPUG00000008684	792	743	791	321	478	373	10.22	10.57	11.20	4.73	4.61	4.74	10.6633333333333	4.69333333333333	-1.18397365847837	1.33236004189234e-09	3.95580592872709e-08	nod1	nucleotide binding oligomerization domain containing 1 [Source:NCBI gene;Acc:100303711]	Organismal Systems	Immune system	ko04621//NOD-like receptor signaling pathway	K08727	-	GO:0005515//protein binding	GO:0035187//hatching behavior;GO:0042742//defense response to bacterium;GO:0042981//regulation of apoptotic process
ENSIPUG00000006262	767	712	571	240	365	297	151.55	142.91	117.33	53.28	56.40	60.31	137.263333333333	56.6633333333333	-1.27645891621543	1.35682494099018e-09	4.02297674498202e-08	h2afx1	histone H2A-like [Source:NCBI gene;Acc:108277171]	Cellular Processes	Cell growth and death	ko04217//Necroptosis	K11251	GO:0000786//nucleosome;GO:0005634//nucleus;GO:0005694//chromosome	GO:0003677//DNA binding;GO:0046982//protein heterodimerization activity	-
ENSIPUG00000018593	1462	1276	1233	579	792	649	15.27	13.54	13.40	6.79	6.47	6.97	14.07	6.74333333333333	-1.06108850939941	1.38725727290682e-09	4.10207658018402e-08	virma	vir like m6A methyltransferase associated [Source:NCBI gene;Acc:108256556]	-	-	-	-	-	-	-
ENSIPUG00000015920	1030	930	1089	352	575	529	12.74	11.69	14.01	4.89	5.56	6.73	12.8133333333333	5.72666666666667	-1.16187829963528	1.4077147099561e-09	4.15694349215686e-08	tnfaip2a	tumor necrosis factor alpha-induced protein 2-like [Source:NCBI gene;Acc:108258147]	-	-	-	-	GO:0000145//exocyst	-	GO:0006887//exocytosis
ENSIPUG00000013155	470	519	405	122	121	184	12.58	14.11	11.27	3.67	2.53	5.06	12.6533333333333	3.75333333333333	-1.75327316494088	1.52156449322531e-09	4.46898216477951e-08	tmem37	transmembrane protein 37 [Source:ZFIN;Acc:ZDB-GENE-040426-2208]	-	-	-	-	GO:0016021//integral component of membrane	GO:0005244//voltage-gated ion channel activity;GO:0005262//calcium channel activity	-
ENSIPUG00000019390	641	396	366	819	1676	895	10.50	6.59	6.24	15.08	21.48	15.07	7.77666666666667	17.21	1.14602329077716	1.56601008299788e-09	4.58719200183238e-08	cldn7b	claudin-7-B-like [Source:NCBI gene;Acc:108277307]	Cellular Processes;Environmental Information Processing	Cellular community - eukaryotes;Signaling molecules and interaction	ko04530//Tight junction;ko04514//Cell adhesion molecules (CAMs)	K06087;K06087	GO:0005886//plasma membrane;GO:0005923//bicellular tight junction;GO:0016020//membrane;GO:0016021//integral component of membrane;GO:0030054//cell junction	GO:0005198//structural molecule activity	GO:0007605//sensory perception of sound;GO:0034332//adherens junction organization;GO:0048840//otolith development;GO:0060876//semicircular canal formation;GO:0090136//epithelial cell-cell adhesion
ENSIPUG00000014542	573	462	364	152	178	104	15.39	12.92	10.76	5.05	3.84	3.26	13.0233333333333	4.05	-1.68510494169053	1.5836505530534e-09	4.62779156681698e-08	scly	selenocysteine lyase [Source:NCBI gene;Acc:108272106]	Metabolism;Metabolism	Global and overview maps;Metabolism of other amino acids	ko01100//Metabolic pathways;ko00450//Selenocompound metabolism	K01763;K01763	-	GO:0003824//catalytic activity;GO:0016829//lyase activity	-
ENSIPUG00000012149	687	596	662	239	390	229	10.69	9.39	10.64	4.21	4.69	3.71	10.24	4.20333333333333	-1.28460994039294	1.58410584476437e-09	4.62779156681698e-08	als2a	alsin-like [Source:NCBI gene;Acc:108266741]	-	-	-	-	-	-	-
ENSIPUG00000024829	327	236	280	724	598	637	6.80	4.99	6.07	16.85	9.72	13.61	5.95333333333333	13.3933333333333	1.16974548361207	1.63229209827529e-09	4.74951357277119e-08	rc3h1a	ring finger and CCCH-type domains 1 [Source:NCBI gene;Acc:108270911]	-	-	-	-	-	GO:0003730//mRNA 3'-UTR binding;GO:0046872//metal ion binding	GO:0010608//posttranscriptional regulation of gene expression;GO:0042129//regulation of T cell proliferation;GO:0050863//regulation of T cell activation
ENSIPUG00000021262	1602	1568	1942	703	1007	627	34.79	34.59	43.84	17.13	17.09	13.98	37.74	16.0666666666667	-1.23202377720427	1.73748044170962e-09	5.04215439737563e-08	slc29a2	solute carrier family 29 member 2 [Source:NCBI gene;Acc:108279307]	-	-	-	-	GO:0005887//integral component of plasma membrane;GO:0016020//membrane;GO:0016021//integral component of membrane	GO:0005337//nucleoside transmembrane transporter activity	GO:0015858//nucleoside transport;GO:1901642//nucleoside transmembrane transport
ENSIPUG00000005035	206	174	205	42	81	62	3.51	3.01	3.63	0.80	1.08	1.09	3.38333333333333	0.99	-1.77294489127177	1.7683563022658e-09	5.12494985638093e-08	-	zinc finger protein 850-like [Source:NCBI gene;Acc:108267098]	-	-	-	-	-	GO:0003676//nucleic acid binding	-
ENSIPUG00000023411	688	564	560	236	329	237	10.30	8.58	8.72	3.96	3.85	3.65	9.2	3.82	-1.26806122290863	1.82722141336553e-09	5.27456305480364e-08	id2b	DNA-binding protein inhibitor ID-2-like [Source:NCBI gene;Acc:108257525]	Environmental Information Processing	Signal transduction	ko04350//TGF-beta signaling pathway	K17693	GO:0005634//nucleus;GO:0005737//cytoplasm	GO:0003677//DNA binding;GO:0046983//protein dimerization activity	GO:0045892//negative regulation of transcription, DNA-templated
ENSIPUG00000002096	72	86	52	197	246	166	2.79	2.23	2.05	7.41	5.68	5.13	2.35666666666667	6.07333333333333	1.36574083899265	1.91311966857876e-09	5.51523627939092e-08	mylipb	E3 ubiquitin-protein ligase MYLIP-B-like [Source:NCBI gene;Acc:108272890]	-	-	-	-	GO:0005856//cytoskeleton	GO:0016874//ligase activity	-
ENSIPUG00000009133	164	178	148	42	39	43	2.33	2.57	2.19	0.67	0.43	0.63	2.36333333333333	0.576666666666667	-2.03501358960279	2.02288405583904e-09	5.82398713941961e-08	ccm2l	CCM2 like scaffold protein [Source:NCBI gene;Acc:108276452]	-	-	-	-	-	-	GO:0003007//heart morphogenesis;GO:0007507//heart development;GO:0009948//anterior/posterior axis specification;GO:0060047//heart contraction
ENSIPUG00000024929	2100	2113	2357	1000	1172	863	25.98	26.55	30.32	13.90	11.34	10.97	27.6166666666667	12.07	-1.19411352063264	2.10983856326985e-09	6.05836955119223e-08	lmnb2	lamin B2 [Source:NCBI gene;Acc:108270863]	Cellular Processes	Cell growth and death	ko04210//Apoptosis	K07611	GO:0005635//nuclear envelope;GO:0005882//intermediate filament	GO:0005198//structural molecule activity	-
ENSIPUG00000002458	1235	1033	875	397	471	461	16.49	14.01	12.15	5.95	4.92	6.32	14.2166666666667	5.73	-1.3109761967276	2.1351728623293e-09	6.12307052330971e-08	SH3TC1	SH3 domain and tetratricopeptide repeats 1 [Source:NCBI gene;Acc:108267729]	-	-	-	-	-	GO:0005515//protein binding	-
ENSIPUG00000024077	1375	1291	1222	576	850	620	76.06	72.51	65.65	33.35	34.42	34.29	71.4066666666667	34.02	-1.06967563238402	2.15462165418972e-09	6.16407438347003e-08	c28h11orf54	chromosome 28 open reading frame, human C11orf54 [Source:NCBI gene;Acc:100528349]	-	-	-	-	GO:0005634//nucleus	-	-
ENSIPUG00000013321	426	468	563	140	271	173	18.11	20.32	25.03	6.72	9.00	7.60	21.1533333333333	7.77333333333333	-1.44427973271714	2.15511295486505e-09	6.16407438347003e-08	si:ch73-233k15.2	apolipoprotein L3-like [Source:NCBI gene;Acc:108276392]	-	-	-	-	GO:0005576//extracellular region	GO:0008289//lipid binding	GO:0006869//lipid transport;GO:0042157//lipoprotein metabolic process
ENSIPUG00000016382	618	1067	839	7034	4764	3897	16.17	28.35	22.83	206.74	97.46	104.77	22.45	136.323333333333	2.6022451673335	2.18076421391919e-09	6.22928883693624e-08	angptl4	angiopoietin-related protein 4-like [Source:NCBI gene;Acc:108280821]	Organismal Systems	Endocrine system	ko03320//PPAR signaling pathway	K08767	GO:0005615//extracellular space	-	GO:0001525//angiogenesis;GO:0009617//response to bacterium;GO:0043066//negative regulation of apoptotic process;GO:1902262//apoptotic process involved in blood vessel morphogenesis
ENSIPUG00000014374	863	940	981	385	579	401	30.97	34.26	36.61	15.52	16.25	14.79	33.9466666666667	15.52	-1.12914136099308	2.22749347215316e-09	6.34617827294534e-08	unc93b1	unc-93 homolog B1, TLR signaling regulator [Source:NCBI gene;Acc:108262780]	-	-	-	-	GO:0016020//membrane;GO:0016021//integral component of membrane	-	GO:0034121//regulation of toll-like receptor signaling pathway
ENSIPUG00000024099	1099	1001	690	2415	3225	1415	68.49	63.37	44.72	169.09	157.18	90.63	58.86	138.966666666667	1.2393794240342	2.42749717500596e-09	6.90698805575914e-08	qpct	glutaminyl-peptide cyclotransferase [Source:NCBI gene;Acc:108270471]	-	-	-	-	-	GO:0016603//glutaminyl-peptide cyclotransferase activity	-
ENSIPUG00000001192	47	41	50	134	178	111	1.85	1.61	2.17	6.14	5.53	4.45	1.87666666666667	5.37333333333333	1.51764491644773	2.48727979266941e-09	7.05870623758596e-08	ptgs2a	prostaglandin G/H synthase 2-like [Source:NCBI gene;Acc:108277762]	Metabolism;Organismal Systems;Environmental Information Processing;Metabolism	Global and overview maps;Immune system;Signal transduction;Lipid metabolism	ko01100//Metabolic pathways;ko04625//C-type lectin receptor signaling pathway;ko04370//VEGF signaling pathway;ko00590//Arachidonic acid metabolism	K11987;K11987;K11987;K11987	-	GO:0004601//peroxidase activity;GO:0004666//prostaglandin-endoperoxide synthase activity;GO:0020037//heme binding	GO:0001516//prostaglandin biosynthetic process;GO:0006954//inflammatory response;GO:0006979//response to oxidative stress;GO:0008217//regulation of blood pressure;GO:0019371//cyclooxygenase pathway;GO:0031017//exocrine pancreas development;GO:0048545//response to steroid hormone;GO:0048793//pronephros development;GO:0055114//oxidation-reduction process;GO:0071407//cellular response to organic cyc…
ENSIPUG00000000919	142	142	190	250	413	377	2.70	2.74	3.75	5.34	6.13	7.35	3.06333333333333	6.27333333333333	1.0341298614395	2.50178022792165e-09	7.09064870824175e-08	rhbdl2	rhomboid-related protein 2-like [Source:NCBI gene;Acc:108280367]	-	-	-	-	GO:0016020//membrane;GO:0016021//integral component of membrane	GO:0004252//serine-type endopeptidase activity;GO:0008233//peptidase activity;GO:0016787//hydrolase activity	GO:0006508//proteolysis
ENSIPUG00000004948	351	314	307	112	100	105	8.41	7.56	7.59	2.90	1.80	2.53	7.85333333333333	2.41	-1.70427198687934	2.63109566455849e-09	7.42825613203258e-08	zgc:77439	flavin-containing monooxygenase FMO GS-OX4-like [Source:NCBI gene;Acc:108268285]	-	-	-	-	-	GO:0004497//monooxygenase activity;GO:0004499//N,N-dimethylaniline monooxygenase activity;GO:0016491//oxidoreductase activity;GO:0050660//flavin adenine dinucleotide binding;GO:0050661//NADP binding	GO:0055114//oxidation-reduction process;GO:0071466//cellular response to xenobiotic stimulus
ENSIPUG00000016969	153	171	60	19	9	10	5.40	6.47	2.00	0.67	0.29	0.29	4.62333333333333	0.416666666666667	-3.47196778766151	2.64744719549123e-09	7.46477627301604e-08	and1	uncharacterized LOC108256149 [Source:NCBI gene;Acc:108256149]	-	-	-	-	GO:0016020//membrane;GO:0016021//integral component of membrane	-	GO:0033333//fin development;GO:0051216//cartilage development
ENSIPUG00000017415	260	222	231	78	92	70	21.08	18.29	19.48	7.11	5.83	5.83	19.6166666666667	6.25666666666667	-1.64861376509493	2.67046829103058e-09	7.50065206884322e-08	rsph9	radial spoke head 9 homolog [Source:NCBI gene;Acc:108280142]	-	-	-	-	GO:0005929//cilium;GO:0005930//axoneme;GO:0060091//kinocilium	-	GO:0003341//cilium movement;GO:0035082//axoneme assembly;GO:0060271//cilium assembly
ENSIPUG00000017377	77	88	71	163	246	171	1.60	1.85	1.53	3.80	3.99	3.64	1.66	3.81	1.1986077561464	2.73971947370245e-09	7.6852824055643e-08	prkchb	protein kinase C eta type-like [Source:NCBI gene;Acc:108258108]	Organismal Systems	Circulatory system	ko04270//Vascular smooth muscle contraction	K18051	-	GO:0000166//nucleotide binding;GO:0004672//protein kinase activity;GO:0004674//protein serine/threonine kinase activity;GO:0004697//protein kinase C activity;GO:0005524//ATP binding;GO:0016301//kinase activity;GO:0016740//transferase activity;GO:0046872//metal ion binding	GO:0006468//protein phosphorylation;GO:0016310//phosphorylation;GO:0035556//intracellular signal transduction
ENSIPUG00000011409	879	801	789	332	528	339	8.60	7.54	7.56	3.73	4.02	3.36	7.9	3.70333333333333	-1.09302824239653	2.85292242884893e-09	7.96194903131632e-08	tiam1a	T cell lymphoma invasion and metastasis 1 [Source:NCBI gene;Acc:108277166]	Cellular Processes;Cellular Processes	Cell motility;Cellular community - eukaryotes	ko04810//Regulation of actin cytoskeleton;ko04530//Tight junction	K05731;K05731	-	GO:0005085//guanyl-nucleotide exchange factor activity;GO:0005089//Rho guanyl-nucleotide exchange factor activity;GO:0005515//protein binding	GO:0007165//signal transduction;GO:0035023//regulation of Rho protein signal transduction;GO:0035556//intracellular signal transduction;GO:0090630//activation of GTPase activity
ENSIPUG00000015633	394	420	369	136	132	74	16.10	17.48	15.69	6.25	4.23	3.12	16.4233333333333	4.53333333333333	-1.85710282017448	2.9570451184481e-09	8.24200891942959e-08	nostrin	nitric oxide synthase trafficking [Source:NCBI gene;Acc:108266470]	-	-	-	-	-	GO:0005515//protein binding	GO:0001944//vasculature development;GO:0002040//sprouting angiogenesis;GO:0051489//regulation of filopodium assembly;GO:0072011//glomerular endothelium development;GO:0072015//glomerular visceral epithelial cell development;GO:0097205//renal filtration
ENSIPUG00000014278	615	481	376	156	102	109	6.98	5.55	4.44	1.99	0.91	1.27	5.65666666666667	1.39	-2.024867276098	2.98815955887678e-09	8.30753978124368e-08	si:ch211-159i8.4	matrix-remodeling-associated protein 5-like [Source:NCBI gene;Acc:108269328]	-	-	-	-	-	GO:0005515//protein binding	-
ENSIPUG00000001241	877	850	762	320	517	306	13.58	13.37	12.27	5.57	6.26	4.87	13.0733333333333	5.56666666666667	-1.23174143283073	2.99495789603058e-09	8.31586022160866e-08	map2k2a	dual specificity mitogen-activated protein kinase kinase 2 [Source:NCBI gene;Acc:108271291]	Environmental Information Processing;Cellular Processes;Cellular Processes;Environmental Information Processing;Environmental Information Processing;Cellular Processes;Environmental Information Processing;Organismal Systems;Cellular Processes;Organismal Systems;Organismal Systems;Cellular Processes;Organismal Systems;Environmental Information Processing;Organismal Systems;Environmental Informatio…	Signal transduction;Cell motility;Cell growth and death;Signal transduction;Signal transduction;Cell growth and death;Signal transduction;Endocrine system;Transport and catabolism;Circulatory system;Endocrine system;Cellular community - eukaryotes;Endocrine system;Signal transduction;Immune system;Signal transduction	ko04010//MAPK signaling pathway;ko04810//Regulation of actin cytoskeleton;ko04218//Cellular senescence;ko04150//mTOR signaling pathway;ko04371//Apelin signaling pathway;ko04210//Apoptosis;ko04068//FoxO signaling pathway;ko04910//Insulin signaling pathway;ko04140//Autophagy - animal;ko04270//Vascular smooth muscle contraction;ko04916//Melanogenesis;ko04540//Gap junction;ko04912//GnRH signaling pat…	K04369;K04369;K04369;K04369;K04369;K04369;K04369;K04369;K04369;K04369;K04369;K04369;K04369;K04369;K04369;K04369	-	GO:0000166//nucleotide binding;GO:0004672//protein kinase activity;GO:0004674//protein serine/threonine kinase activity;GO:0005524//ATP binding;GO:0016301//kinase activity	GO:0006468//protein phosphorylation;GO:0016310//phosphorylation
ENSIPUG00000018325	194	133	146	19	51	42	16.18	11.27	12.66	1.78	3.30	3.51	13.37	2.86333333333333	-2.22323192967605	3.01519189700443e-09	8.36141793570314e-08	-	CD59 glycoprotein-like [Source:NCBI gene;Acc:108280687]	-	-	-	-	-	-	GO:0001971//negative regulation of activation of membrane attack complex
ENSIPUG00000019962	17	30	21	94	131	75	1.06	1.90	1.36	6.58	6.38	4.80	1.44	5.92	2.03952836418664	3.20619607715356e-09	8.85736999721361e-08	adgrg3	adhesion G protein-coupled receptor G3 [Source:ZFIN;Acc:ZDB-GENE-140106-110]	-	-	-	-	GO:0016021//integral component of membrane	GO:0004888//transmembrane signaling receptor activity;GO:0004930//G protein-coupled receptor activity	GO:0007166//cell surface receptor signaling pathway;GO:0007186//G protein-coupled receptor signaling pathway
ENSIPUG00000020884	438	367	417	1153	795	966	25.95	22.12	25.72	76.79	36.82	58.85	24.5966666666667	57.4866666666667	1.22476456409749	3.21871455806827e-09	8.87267578379769e-08	-	collagenase 3-like [Source:NCBI gene;Acc:108276916]	-	-	-	-	GO:0031012//extracellular matrix	GO:0004222//metalloendopeptidase activity;GO:0008237//metallopeptidase activity;GO:0008270//zinc ion binding	GO:0006508//proteolysis
ENSIPUG00000007552	445	388	393	137	133	162	22.28	19.74	20.47	7.71	5.21	8.34	20.83	7.08666666666667	-1.5554837432307	3.21985717396649e-09	8.87267578379769e-08	sephs1	selenophosphate synthetase 1 [Source:NCBI gene;Acc:108264445]	Metabolism;Metabolism	Global and overview maps;Metabolism of other amino acids	ko01100//Metabolic pathways;ko00450//Selenocompound metabolism	K01008;K01008	-	GO:0004756//selenide, water dikinase activity;GO:0005524//ATP binding;GO:0016301//kinase activity	GO:0016260//selenocysteine biosynthetic process;GO:0016310//phosphorylation
ENSIPUG00000009225	1169	1159	1058	346	644	587	15.89	16.01	14.96	5.29	6.85	8.21	15.62	6.78333333333333	-1.20332815970953	3.2453341499299e-09	8.93161736073907e-08	pom121	POM121 transmembrane nucleoporin C [Source:NCBI gene;Acc:108276683]	Genetic Information Processing	Translation	ko03013//RNA transport	K14316	GO:0016020//membrane;GO:0016021//integral component of membrane	-	-
ENSIPUG00000018303	160	127	137	21	54	28	11.39	9.19	10.14	1.68	3.01	2.05	10.24	2.24666666666667	-2.1883577195393	3.25493547856075e-09	8.94677359465528e-08	prr15l	proline rich 15 like [Source:NCBI gene;Acc:100528546]	-	-	-	-	-	-	-
ENSIPUG00000024465	1245	957	745	361	407	298	56.80	44.35	35.35	18.50	14.52	13.97	45.5	15.6633333333333	-1.53847527829346	3.4994730783446e-09	9.58276763257973e-08	alpi.2	alkaline phosphatase-like [Source:NCBI gene;Acc:108270538]	Metabolism;Metabolism;Metabolism	Global and overview maps;Metabolism of cofactors and vitamins;Metabolism of cofactors and vitamins	ko01100//Metabolic pathways;ko00790//Folate biosynthesis;ko00730//Thiamine metabolism	K01077;K01077;K01077	-	GO:0003824//catalytic activity;GO:0016791//phosphatase activity	-
ENSIPUG00000009976	1705	2013	1850	782	1239	917	31.71	38.03	35.78	16.34	18.02	17.53	35.1733333333333	17.2966666666667	-1.02398802871279	3.54000199367633e-09	9.68161746756135e-08	psmd7	proteasome 26S subunit, non-ATPase 7 [Source:NCBI gene;Acc:108271306]	Genetic Information Processing	Folding, sorting and degradation	ko03050//Proteasome	K03038	GO:0000502//proteasome complex;GO:0005838//proteasome regulatory particle	GO:0005515//protein binding	GO:0021551//central nervous system morphogenesis;GO:1904888//cranial skeletal system development
ENSIPUG00000018886	513	463	484	172	121	91	11.55	10.59	11.34	4.35	2.13	2.11	11.16	2.86333333333333	-1.96256949141188	3.67413279763208e-09	1.00233645310682e-07	e2f8	E2F transcription factor 8 [Source:NCBI gene;Acc:108270511]	-	-	-	-	GO:0005634//nucleus;GO:0005667//transcription factor complex	GO:0003677//DNA binding;GO:0003700//DNA-binding transcription factor activity	GO:0001946//lymphangiogenesis;GO:0002040//sprouting angiogenesis;GO:0006355//regulation of transcription, DNA-templated;GO:0008045//motor neuron axon guidance;GO:0045892//negative regulation of transcription, DNA-templated;GO:0045944//positive regulation of transcription by RNA polymerase II
ENSIPUG00000004869	397	391	424	153	215	156	8.32	8.33	9.25	3.60	3.53	3.37	8.63333333333333	3.5	-1.30256277002043	3.71224711642975e-09	1.01147162080078e-07	edem2	ER degradation enhancing alpha-mannosidase like protein 2 [Source:NCBI gene;Acc:108276291]	Genetic Information Processing	Folding, sorting and degradation	ko04141//Protein processing in endoplasmic reticulum	K10085	GO:0016020//membrane;GO:0016021//integral component of membrane	GO:0003824//catalytic activity;GO:0004571//mannosyl-oligosaccharide 1,2-alpha-mannosidase activity;GO:0005509//calcium ion binding;GO:0016787//hydrolase activity;GO:0016798//hydrolase activity, acting on glycosyl bonds	GO:0008152//metabolic process
ENSIPUG00000003656	52	55	58	146	187	126	1.38	1.49	1.60	4.36	3.89	3.44	1.49	3.89666666666667	1.38692819334834	4.30668191011644e-09	1.16761306575514e-07	efna1b	ephrin-A1-like [Source:NCBI gene;Acc:108269829]	Environmental Information Processing	Signal transduction	ko04010//MAPK signaling pathway	K05462	GO:0016020//membrane;GO:0016021//integral component of membrane	GO:0046875//ephrin receptor binding	GO:0048013//ephrin receptor signaling pathway
ENSIPUG00000012012	261	228	190	62	92	45	5.26	3.24	2.77	1.05	1.01	0.65	3.75666666666667	0.903333333333333	-2.05612275881835	4.72990383011038e-09	1.27602294438978e-07	rcan3	calcipressin-3-like [Source:NCBI gene;Acc:108269498]	-	-	-	-	-	GO:0003676//nucleic acid binding	GO:0019722//calcium-mediated signaling
ENSIPUG00000010248	708	585	640	259	372	240	4.27	3.60	4.02	1.76	1.77	1.49	3.96333333333333	1.67333333333333	-1.24398944579489	4.88893074973671e-09	1.31567628994146e-07	bahcc1a	BAH and coiled-coil domain-containing protein 1-like [Source:NCBI gene;Acc:108255868]	-	-	-	-	-	GO:0003682//chromatin binding	-
ENSIPUG00000021002	7	12	12	80	89	44	0.09	0.16	0.16	1.14	0.89	0.58	0.136666666666667	0.87	2.6703539919518	4.93168482105294e-09	1.32554952902397e-07	-	PPARGC1 and ESRR induced regulator, muscle 1 [Source:NCBI gene;Acc:108275543]	-	-	-	-	-	-	-
ENSIPUG00000010954	944	964	838	339	562	470	21.28	22.07	19.64	8.58	9.91	10.89	20.9966666666667	9.79333333333333	-1.10028841532906	4.94827403027912e-09	1.32837449766166e-07	kpna1	karyopherin subunit alpha 1 [Source:NCBI gene;Acc:108256404]	-	-	-	-	GO:0005634//nucleus;GO:0005737//cytoplasm	GO:0005515//protein binding;GO:0008565//protein transporter activity;GO:0061608//nuclear import signal receptor activity	GO:0006606//protein import into nucleus;GO:0015031//protein transport
ENSIPUG00000024776	1277	1698	1808	559	967	663	16.51	22.30	24.31	8.12	9.78	8.81	21.04	8.90333333333333	-1.24071722937835	5.56401991263202e-09	1.48093743155706e-07	cebp1	CCAAT/enhancer-binding protein epsilon-like [Source:NCBI gene;Acc:108271438]	-	-	-	-	-	GO:0000981//DNA-binding transcription factor activity, RNA polymerase II-specific;GO:0003700//DNA-binding transcription factor activity;GO:0043565//sequence-specific DNA binding	GO:0006355//regulation of transcription, DNA-templated;GO:0006357//regulation of transcription by RNA polymerase II;GO:0010628//positive regulation of gene expression;GO:0030099//myeloid cell differentiation;GO:0045658//regulation of neutrophil differentiation
ENSIPUG00000003895	88	107	98	225	373	177	5.23	6.46	6.06	15.02	17.33	10.81	5.91666666666667	14.3866666666667	1.28187584020861	5.95319423096672e-09	1.57112560791165e-07	tnip2	TNFAIP3 interacting protein 2 [Source:NCBI gene;Acc:108263855]	-	-	-	-	-	GO:0070530//K63-linked polyubiquitin modification-dependent protein binding	-
ENSIPUG00000008054	188	177	135	39	59	26	2.86	2.74	2.14	0.67	0.70	0.41	2.58	0.593333333333333	-2.12045632517801	6.27950811785834e-09	1.65262499535699e-07	hrh2a	histamine H2 receptor-like [Source:NCBI gene;Acc:108274475]	Environmental Information Processing;Environmental Information Processing	Signaling molecules and interaction;Signal transduction	ko04080//Neuroactive ligand-receptor interaction;ko04020//Calcium signaling pathway	K04150;K04150	GO:0016020//membrane;GO:0016021//integral component of membrane	GO:0004930//G protein-coupled receptor activity;GO:0004969//histamine receptor activity	GO:0007165//signal transduction;GO:0007186//G protein-coupled receptor signaling pathway
ENSIPUG00000008981	437	399	392	156	224	155	9.87	9.16	9.21	3.96	3.96	3.60	9.41333333333333	3.84	-1.29359937182887	6.28469417509452e-09	1.65262499535699e-07	krt222	keratin 222 [Source:NCBI gene;Acc:108259506]	-	-	-	-	GO:0005882//intermediate filament	GO:0005198//structural molecule activity	-
ENSIPUG00000002599	3258	3302	3045	1428	2195	1341	44.81	46.92	43.54	22.29	22.76	18.85	45.09	21.3	-1.08195407952432	6.45275000115133e-09	1.69477756039854e-07	ccdc88b	girdin-like [Source:NCBI gene;Acc:108269203]	-	-	-	-	-	-	-
ENSIPUG00000012106	571	543	490	200	307	249	26.74	25.83	23.86	10.52	11.24	11.98	25.4766666666667	11.2466666666667	-1.17967905672849	6.60498941736719e-09	1.73267981690646e-07	tubg1	tubulin gamma 1 [Source:NCBI gene;Acc:108279339]	-	-	-	-	GO:0000930//gamma-tubulin complex;GO:0005874//microtubule	GO:0000166//nucleotide binding;GO:0003924//GTPase activity;GO:0005525//GTP binding	GO:0007017//microtubule-based process;GO:0007020//microtubule nucleation;GO:0031122//cytoplasmic microtubule organization
ENSIPUG00000014470	296	374	385	564	1386	611	4.79	6.15	6.48	10.25	17.54	10.16	5.80666666666667	12.65	1.12335526170396	6.8011054371074e-09	1.77985336540923e-07	slc16a6b	monocarboxylate transporter 7-like [Source:NCBI gene;Acc:108259325]	-	-	-	-	GO:0016020//membrane;GO:0016021//integral component of membrane	-	GO:0055085//transmembrane transport
ENSIPUG00000016977	394	360	390	149	164	143	4.26	3.95	4.38	1.81	1.39	1.59	4.19666666666667	1.59666666666667	-1.39418072198283	7.43847274866003e-09	1.93737194879284e-07	-	TOPBP1 interacting checkpoint and replication regulator [Source:NCBI gene;Acc:108275375]	-	-	-	-	GO:0005634//nucleus	-	GO:0006260//DNA replication;GO:0010212//response to ionizing radiation;GO:0033314//mitotic DNA replication checkpoint
ENSIPUG00000004741	456	409	460	163	232	129	9.61	8.84	10.17	3.87	3.86	2.85	9.54	3.52666666666667	-1.43568404461264	7.4508872863484e-09	1.93829510692006e-07	calhm5.2	protein FAM26E-like [Source:NCBI gene;Acc:108280884]	-	-	-	-	GO:0016020//membrane;GO:0016021//integral component of membrane	-	-
ENSIPUG00000008696	533	484	450	197	258	181	7.48	6.89	6.58	3.09	2.81	2.62	6.98333333333333	2.84	-1.29802490836088	8.79012404048467e-09	2.27585059872833e-07	-	-	-	-	-	-	GO:0005886//plasma membrane;GO:0016020//membrane	GO:0005509//calcium ion binding	GO:0007155//cell adhesion;GO:0007156//homophilic cell adhesion via plasma membrane adhesion molecules
ENSIPUG00000004669	541	481	409	182	240	164	12.87	11.62	10.12	4.86	4.47	4.01	11.5366666666667	4.44666666666667	-1.37543027498087	9.1599317630969e-09	2.36599088519141e-07	tbc1d24	TBC1 domain family member 24 [Source:NCBI gene;Acc:108272135]	-	-	-	-	-	-	GO:0031175//neuron projection development
ENSIPUG00000006489	437	409	371	88	188	179	14.54	13.82	12.84	3.29	4.89	6.12	13.7333333333333	4.76666666666667	-1.52662919040482	9.30683601682758e-09	2.4010977643414e-07	usp1	ubiquitin specific peptidase 1 [Source:NCBI gene;Acc:108271857]	Genetic Information Processing	Replication and repair	ko03460//Fanconi anemia pathway	K11832	-	GO:0004197//cysteine-type endopeptidase activity;GO:0036459//thiol-dependent ubiquitinyl hydrolase activity	GO:0006282//regulation of DNA repair;GO:0006511//ubiquitin-dependent protein catabolic process;GO:0016579//protein deubiquitination
ENSIPUG00000011729	781	836	793	315	539	368	12.27	13.34	12.95	5.56	6.62	5.94	12.8533333333333	6.04	-1.08952209618372	9.44254244313025e-09	2.43323629088776e-07	ca4a (1 of many)	carbonic anhydrase 4-like [Source:NCBI gene;Acc:108259876]	Metabolism	Energy metabolism	ko00910//Nitrogen metabolism	K18246	-	GO:0004089//carbonate dehydratase activity;GO:0008270//zinc ion binding;GO:0046872//metal ion binding	-
ENSIPUG00000000318	8174	7670	6404	3475	4362	3342	97.47	92.90	79.41	46.56	40.67	40.95	89.9266666666667	42.7266666666667	-1.07361222383432	9.59066373271876e-09	2.45980262778604e-07	pdzk1	PDZ domain containing 1 [Source:NCBI gene;Acc:108266989]	-	-	-	-	-	GO:0005515//protein binding	-
ENSIPUG00000002643	186	209	127	667	509	360	3.26	3.72	2.31	13.12	6.97	6.48	3.09666666666667	8.85666666666667	1.51604772610785	9.73068744785017e-09	2.48987098489955e-07	-	zinc finger protein 703-like [Source:NCBI gene;Acc:108277119]	-	-	-	-	-	GO:0003676//nucleic acid binding	-
ENSIPUG00000022322	213	173	173	37	83	55	4.05	3.34	3.42	1.06	1.25	1.07	3.60333333333333	1.12666666666667	-1.67727137145246	1.00207413114442e-08	2.56109051623016e-07	nr1d4a	nuclear receptor subfamily 1 group D member 1-like [Source:NCBI gene;Acc:108276259]	-	-	-	-	GO:0005634//nucleus	GO:0003677//DNA binding;GO:0003700//DNA-binding transcription factor activity;GO:0003707//steroid hormone receptor activity;GO:0004879//nuclear receptor activity;GO:0008270//zinc ion binding;GO:0043565//sequence-specific DNA binding;GO:0046872//metal ion binding	GO:0006355//regulation of transcription, DNA-templated;GO:0030522//intracellular receptor signaling pathway;GO:0043401//steroid hormone mediated signaling pathway
ENSIPUG00000008352	538	611	634	161	329	276	75.76	87.40	92.85	25.47	36.23	39.94	85.3366666666667	33.88	-1.33273188389574	1.01354542174853e-08	2.5873825415945e-07	manf	mesencephalic astrocyte derived neurotrophic factor [Source:NCBI gene;Acc:108255089]	-	-	-	-	-	-	GO:0071542//dopaminergic neuron differentiation
ENSIPUG00000019018	3018	3431	2803	1420	1792	1499	59.51	68.72	57.47	31.46	27.63	30.37	61.9	29.82	-1.05365915181818	1.02013804669239e-08	2.60117346514844e-07	ISYNA1	inositol-3-phosphate synthase 1 [Source:NCBI gene;Acc:108280853]	Metabolism;Metabolism	Global and overview maps;Carbohydrate metabolism	ko01100//Metabolic pathways;ko00562//Inositol phosphate metabolism	K01858;K01858	-	GO:0004512//inositol-3-phosphate synthase activity	GO:0006021//inositol biosynthetic process;GO:0008654//phospholipid biosynthetic process
ENSIPUG00000013219	141	126	156	20	56	31	4.08	3.70	4.69	0.65	1.27	0.92	4.15666666666667	0.946666666666667	-2.13449863032499	1.04684716601984e-08	2.66306219695756e-07	tnfrsf11a	TNF receptor superfamily member 11a [Source:NCBI gene;Acc:108256716]	Environmental Information Processing	Signaling molecules and interaction	ko04060//Cytokine-cytokine receptor interaction	K05147	GO:0016020//membrane;GO:0016021//integral component of membrane	GO:0004888//transmembrane signaling receptor activity;GO:0005515//protein binding	GO:0006915//apoptotic process;GO:0006955//immune response;GO:0007165//signal transduction
ENSIPUG00000021164	101	81	55	8	16	4	5.66	4.61	3.20	0.50	0.70	0.23	4.49	0.476666666666667	-3.23566279868391	1.06940613751286e-08	2.71413042008491e-07	gdf7	growth/differentiation factor 6-A-like [Source:NCBI gene;Acc:108270114]	Environmental Information Processing;Environmental Information Processing	Signaling molecules and interaction;Signal transduction	ko04060//Cytokine-cytokine receptor interaction;ko04350//TGF-beta signaling pathway	K20013;K20013	GO:0005576//extracellular region	GO:0008083//growth factor activity	GO:0010469//regulation of signaling receptor activity
ENSIPUG00000016600	293	215	246	63	120	88	32.33	24.10	28.23	7.81	10.36	9.98	28.22	9.38333333333333	-1.58854556635083	1.07810246105223e-08	2.73302725973473e-07	atraid	all-trans retinoic acid induced differentiation factor [Source:NCBI gene;Acc:108257874]	-	-	-	-	GO:0016020//membrane;GO:0016021//integral component of membrane	-	-
ENSIPUG00000024391	216	261	184	53	100	56	14.80	18.17	13.11	4.08	5.36	3.94	15.36	4.46	-1.78406260080085	1.10441647530632e-08	2.79649001371884e-07	-	ATP-sensitive inward rectifier potassium channel 1-like [Source:NCBI gene;Acc:108265089]	-	-	-	-	GO:0016020//membrane;GO:0016021//integral component of membrane	GO:0005242//inward rectifier potassium channel activity;GO:0005244//voltage-gated ion channel activity	GO:0006811//ion transport;GO:0006813//potassium ion transport;GO:0034220//ion transmembrane transport;GO:0034765//regulation of ion transmembrane transport;GO:0071805//potassium ion transmembrane transport
ENSIPUG00000019881	143	156	102	310	303	375	2.07	2.34	1.52	5.01	3.46	5.44	1.97666666666667	4.63666666666667	1.23001840999623	1.12360097355031e-08	2.83848884092732e-07	pip5k1cb	phosphatidylinositol 4-phosphate 5-kinase type-1 gamma-like [Source:NCBI gene;Acc:108280566]	Metabolism;Cellular Processes;Cellular Processes;Environmental Information Processing;Metabolism	Global and overview maps;Transport and catabolism;Cell motility;Signal transduction;Carbohydrate metabolism	ko01100//Metabolic pathways;ko04144//Endocytosis;ko04810//Regulation of actin cytoskeleton;ko04070//Phosphatidylinositol signaling system;ko00562//Inositol phosphate metabolism	K00889;K00889;K00889;K00889;K00889	-	GO:0016307//phosphatidylinositol phosphate kinase activity	GO:0046488//phosphatidylinositol metabolic process
ENSIPUG00000013541	556	512	527	178	322	256	16.43	14.87	14.46	5.86	7.06	6.29	15.2533333333333	6.40333333333333	-1.25222953311286	1.12827734841431e-08	2.84372740686846e-07	tmem209	transmembrane protein 209 [Source:NCBI gene;Acc:108279686]	-	-	-	-	GO:0016020//membrane;GO:0016021//integral component of membrane	-	-
ENSIPUG00000003794	567	495	359	109	240	174	25.72	22.81	16.93	5.55	8.51	8.11	21.82	7.39	-1.56200483217746	1.13683228393444e-08	2.86161180151692e-07	flad1	flavin adenine dinucleotide synthetase 1 [Source:NCBI gene;Acc:108265884]	Metabolism;Metabolism	Global and overview maps;Metabolism of cofactors and vitamins	ko01100//Metabolic pathways;ko00740//Riboflavin metabolism	K00953;K00953	-	GO:0003824//catalytic activity	-
ENSIPUG00000024378	105	83	68	227	274	173	6.51	5.23	4.39	15.82	13.29	11.03	5.37666666666667	13.38	1.31529417820697	1.13799224579819e-08	2.86161180151692e-07	-	N-acetyllactosaminide beta-1,3-N-acetylglucosaminyltransferase 2-like [Source:NCBI gene;Acc:108259010]	Metabolism;Metabolism;Metabolism	Global and overview maps;Glycan biosynthesis and metabolism;Glycan biosynthesis and metabolism	ko01100//Metabolic pathways;ko00601//Glycosphingolipid biosynthesis - lacto and neolacto series;ko00533//Glycosaminoglycan biosynthesis - keratan sulfate	K00741;K00741;K00741	GO:0000139//Golgi membrane;GO:0005794//Golgi apparatus;GO:0016020//membrane;GO:0016021//integral component of membrane	GO:0008378//galactosyltransferase activity;GO:0016740//transferase activity;GO:0016757//transferase activity, transferring glycosyl groups	GO:0006486//protein glycosylation
ENSIPUG00000020423	719	739	821	255	367	396	13.50	14.60	15.30	5.11	5.24	6.67	14.4666666666667	5.67333333333333	-1.35046400564588	1.14371801243236e-08	2.87199184198755e-07	ttk	TTK protein kinase [Source:NCBI gene;Acc:108272770]	Cellular Processes	Cell growth and death	ko04110//Cell cycle	K08866	-	GO:0004672//protein kinase activity;GO:0004712//protein serine/threonine/tyrosine kinase activity;GO:0005515//protein binding;GO:0005524//ATP binding;GO:0016301//kinase activity	GO:0006468//protein phosphorylation;GO:0007093//mitotic cell cycle checkpoint;GO:0016310//phosphorylation;GO:0051304//chromosome separation
ENSIPUG00000020481	467	464	471	163	244	231	26.63	26.88	27.93	10.44	10.88	13.54	27.1466666666667	11.62	-1.22416499195001	1.15297012730727e-08	2.88687714734922e-07	sra1	steroid receptor RNA activator 1 [Source:NCBI gene;Acc:108256075]	-	-	-	-	-	GO:0030374//nuclear receptor transcription coactivator activity	GO:0006357//regulation of transcription by RNA polymerase II;GO:0060047//heart contraction;GO:1903508//positive regulation of nucleic acid-templated transcription
ENSIPUG00000005738	264	254	233	46	119	88	15.11	14.80	13.90	2.86	5.27	5.08	14.6033333333333	4.40333333333333	-1.72962974807612	1.22642857274191e-08	3.06635207912543e-07	pex11g	peroxisomal biogenesis factor 11 gamma [Source:NCBI gene;Acc:108270512]	Cellular Processes	Transport and catabolism	ko04146//Peroxisome	K13353	GO:0005779//integral component of peroxisomal membrane;GO:0016020//membrane;GO:0016021//integral component of membrane	-	GO:0016559//peroxisome fission
ENSIPUG00000005464	210	237	159	46	49	67	10.73	12.30	8.45	2.64	1.96	3.52	10.4933333333333	2.70666666666667	-1.9548839083223	1.22945350324603e-08	3.07040205176368e-07	gpx9	glutathione peroxidase 6-like [Source:NCBI gene;Acc:108273566]	Metabolism;Metabolism	Metabolism of other amino acids;Lipid metabolism	ko00480//Glutathione metabolism;ko00590//Arachidonic acid metabolism	K00432;K00432	-	GO:0004601//peroxidase activity;GO:0004602//glutathione peroxidase activity;GO:0016491//oxidoreductase activity	GO:0006979//response to oxidative stress;GO:0055114//oxidation-reduction process;GO:0098869//cellular oxidant detoxification
ENSIPUG00000013548	285	237	197	61	112	73	5.51	4.65	3.96	1.32	1.69	1.45	4.70666666666667	1.48666666666667	-1.66262447335087	1.24766288446616e-08	3.11232070220943e-07	-	angiopoietin-related protein 3-like [Source:NCBI gene;Acc:108267487]	-	-	-	-	-	-	-
ENSIPUG00000009364	1158	1036	1061	504	636	479	14.47	13.31	13.73	7.20	6.26	6.19	13.8366666666667	6.55	-1.07892961945764	1.28593018142913e-08	3.19683120871325e-07	slc4a2b	anion exchange protein 2-like [Source:NCBI gene;Acc:108256300]	-	-	-	-	GO:0016020//membrane;GO:0016021//integral component of membrane	GO:0005452//inorganic anion exchanger activity;GO:0008509//anion transmembrane transporter activity;GO:0015301//anion:anion antiporter activity	GO:0006811//ion transport;GO:0006820//anion transport;GO:0015698//inorganic anion transport;GO:0098656//anion transmembrane transport
ENSIPUG00000006537	274	235	190	55	106	76	1.88	1.64	1.36	0.42	0.57	0.54	1.62666666666667	0.51	-1.67334949487024	1.3171866196664e-08	3.2671012500511e-07	celsr1b	cadherin EGF LAG seven-pass G-type receptor 1-like [Source:NCBI gene;Acc:108269386]	-	-	-	-	GO:0005886//plasma membrane;GO:0016020//membrane;GO:0016021//integral component of membrane	GO:0004888//transmembrane signaling receptor activity;GO:0004930//G protein-coupled receptor activity;GO:0005509//calcium ion binding	GO:0007155//cell adhesion;GO:0007156//homophilic cell adhesion via plasma membrane adhesion molecules;GO:0007165//signal transduction;GO:0007166//cell surface receptor signaling pathway;GO:0007186//G protein-coupled receptor signaling pathway;GO:0042074//cell migration involved in gastrulation
ENSIPUG00000008050	677	580	513	234	307	252	12.67	11.03	9.99	4.92	4.49	4.85	11.23	4.75333333333333	-1.24034644667787	1.31898720112539e-08	3.26785808605351e-07	dbpb	D-box binding PAR bZIP transcription factor [Source:NCBI gene;Acc:108268581]	-	-	-	-	-	GO:0003700//DNA-binding transcription factor activity	GO:0006355//regulation of transcription, DNA-templated;GO:0006357//regulation of transcription by RNA polymerase II
ENSIPUG00000004887	27	39	35	99	248	86	2.08	3.05	2.80	8.57	14.94	6.81	2.64333333333333	10.1066666666667	1.93487698246712	1.34734784492141e-08	3.33434259424946e-07	si:dkey-88e18.2	interleukin-12 subunit beta-like [Source:NCBI gene;Acc:108264170]	Environmental Information Processing;Human Diseases;Organismal Systems;Organismal Systems;Organismal Systems	Signaling molecules and interaction;Infectious diseases;Immune system;Immune system;Immune system	ko04060//Cytokine-cytokine receptor interaction;ko05168//Herpes simplex infection;ko04625//C-type lectin receptor signaling pathway;ko04620//Toll-like receptor signaling pathway;ko04622//RIG-I-like receptor signaling pathway	K05425;K05425;K05425;K05425;K05425	-	GO:0005515//protein binding	-
ENSIPUG00000010164	830	1203	1235	2539	2895	1682	50.25	73.99	77.76	172.71	137.07	104.66	67.3333333333333	138.146666666667	1.03680795960505	1.35536479425157e-08	3.3428252239261e-07	socs3	suppressor of cytokine signaling 3 [Source:NCBI gene;Acc:100528984]	Human Diseases;Organismal Systems;Genetic Information Processing;Organismal Systems	Infectious diseases;Endocrine system;Folding, sorting and degradation;Endocrine system	ko05168//Herpes simplex infection;ko04910//Insulin signaling pathway;ko04120//Ubiquitin mediated proteolysis;ko04920//Adipocytokine signaling pathway	K04696;K04696;K04696;K04696	-	-	GO:0007259//JAK-STAT cascade;GO:0016567//protein ubiquitination;GO:0031099//regeneration;GO:0035556//intracellular signal transduction;GO:0035677//posterior lateral line neuromast hair cell development;GO:0043066//negative regulation of apoptotic process;GO:0048681//negative regulation of axon regeneration;GO:0060042//retina morphogenesis in camera-type eye
ENSIPUG00000021533	2	2	1	43	34	42	0.04	0.04	0.02	0.91	0.50	0.81	0.0333333333333333	0.74	4.47248777146275	1.39877753261749e-08	3.43439175761319e-07	nr4a2b	nuclear receptor subfamily 4 group A member 2-like [Source:NCBI gene;Acc:108272367]	-	-	-	-	GO:0005634//nucleus	GO:0003677//DNA binding;GO:0003700//DNA-binding transcription factor activity;GO:0003707//steroid hormone receptor activity;GO:0004879//nuclear receptor activity;GO:0008270//zinc ion binding;GO:0043565//sequence-specific DNA binding;GO:0046872//metal ion binding	GO:0001780//neutrophil homeostasis;GO:0006355//regulation of transcription, DNA-templated;GO:0021884//forebrain neuron development;GO:0021953//central nervous system neuron differentiation;GO:0030522//intracellular receptor signaling pathway;GO:0043401//steroid hormone mediated signaling pathway;GO:0071542//dopaminergic neuron differentiation
ENSIPUG00000008682	67	82	38	179	358	143	3.66	4.55	2.16	10.98	15.29	8.03	3.45666666666667	11.4333333333333	1.72579268224694	1.40521200663204e-08	3.44631793141675e-07	fsta	follistatin-A [Source:NCBI gene;Acc:108256050]	Environmental Information Processing	Signal transduction	ko04350//TGF-beta signaling pathway	K04661	-	GO:0005515//protein binding	GO:0009953//dorsal/ventral pattern formation;GO:0030901//midbrain development;GO:0043049//otic placode formation;GO:0048263//determination of dorsal identity;GO:0048703//embryonic viscerocranium morphogenesis
ENSIPUG00000007837	131	110	86	258	326	208	9.71	8.28	6.63	21.49	18.93	15.84	8.20666666666667	18.7533333333333	1.19227879083024	1.41126529065574e-08	3.45728353491135e-07	slc25a37	solute carrier family 25 member 37 [Source:NCBI gene;Acc:108265398]	-	-	-	-	GO:0005739//mitochondrion;GO:0016020//membrane;GO:0016021//integral component of membrane	GO:0005381//iron ion transmembrane transporter activity;GO:0022857//transmembrane transporter activity	GO:0035162//embryonic hemopoiesis;GO:0043249//erythrocyte maturation;GO:0048250//iron import into the mitochondrion;GO:0048821//erythrocyte development;GO:0055085//transmembrane transport
ENSIPUG00000014558	51	61	63	108	226	149	1.39	1.68	1.78	3.30	4.80	4.16	1.61666666666667	4.08666666666667	1.33790232661629	1.41616662784225e-08	3.4654057280637e-07	-	uncharacterized LOC108259564 [Source:NCBI gene;Acc:108259564]	-	-	-	-	GO:0005576//extracellular region;GO:0005615//extracellular space	GO:0005125//cytokine activity;GO:0005149//interleukin-1 receptor binding	GO:0006954//inflammatory response;GO:0006955//immune response;GO:0010469//regulation of signaling receptor activity
ENSIPUG00000001920	17	28	41	86	135	118	0.31	0.52	0.78	1.78	1.94	2.23	0.536666666666667	1.98333333333333	1.88582898008069	1.42086237358986e-08	3.47300722457333e-07	TC2N	tandem C2 domains, nuclear [Source:NCBI gene;Acc:108263761]	-	-	-	-	GO:0005634//nucleus	-	-
ENSIPUG00000002940	15	15	12	73	90	51	0.58	0.59	0.49	3.18	2.71	2.02	0.553333333333333	2.63666666666667	2.25249445312587	1.4943866486383e-08	3.64864101073118e-07	nab2	NGFI-A-binding protein 2-like [Source:NCBI gene;Acc:108255101]	-	-	-	-	GO:0005634//nucleus	GO:0140110//transcription regulator activity	GO:0006355//regulation of transcription, DNA-templated;GO:0045892//negative regulation of transcription, DNA-templated
ENSIPUG00000004558	1238	1260	1299	435	898	584	73.16	75.63	79.83	28.88	41.50	35.47	76.2066666666667	35.2833333333333	-1.11093034872435	1.5203246492005e-08	3.70369389457405e-07	cdv3	CDV3 homolog [Source:NCBI gene;Acc:108256354]	-	-	-	-	-	-	-
ENSIPUG00000014015	195	197	148	392	382	397	3.92	4.02	3.10	8.86	6.01	8.21	3.68	7.69333333333333	1.06390305186731	1.55771196771659e-08	3.79054809783329e-07	smad7	SMAD family member 7 [Source:NCBI gene;Acc:108279102]	Environmental Information Processing	Signal transduction	ko04350//TGF-beta signaling pathway	K19631	GO:0005622//intracellular;GO:0005634//nucleus;GO:0005667//transcription factor complex;GO:0005737//cytoplasm	GO:0003677//DNA binding;GO:0003700//DNA-binding transcription factor activity;GO:0005515//protein binding	GO:0006355//regulation of transcription, DNA-templated;GO:0007179//transforming growth factor beta receptor signaling pathway
ENSIPUG00000012981	71	83	146	305	258	373	0.93	1.10	2.00	4.49	2.64	5.02	1.34333333333333	4.05	1.59210456996518	1.56762394143041e-08	3.8104247350542e-07	-	MRN complex interacting protein [Source:NCBI gene;Acc:108268582]	-	-	-	-	-	-	-
ENSIPUG00000013949	7448	10750	11868	3623	5706	3003	245.29	359.63	406.45	134.03	146.95	101.65	337.123333333333	127.543333333333	-1.40228899259281	1.61199652047529e-08	3.9095835699696e-07	-	olfactomedin-4-like [Source:NCBI gene;Acc:108268948]	-	-	-	-	-	-	-
ENSIPUG00000015084	760	554	482	210	299	220	15.89	10.81	10.02	4.90	4.51	4.86	12.24	4.75666666666667	-1.36358072393804	1.72377642001104e-08	4.16680999226563e-07	fgfr2	fibroblast growth factor receptor 2 [Source:NCBI gene;Acc:108263349]	Environmental Information Processing;Cellular Processes;Cellular Processes	Signal transduction;Transport and catabolism;Cell motility	ko04010//MAPK signaling pathway;ko04144//Endocytosis;ko04810//Regulation of actin cytoskeleton	K05093;K05093;K05093	GO:0016020//membrane;GO:0016021//integral component of membrane	GO:0000166//nucleotide binding;GO:0004672//protein kinase activity;GO:0004713//protein tyrosine kinase activity;GO:0004714//transmembrane receptor protein tyrosine kinase activity;GO:0005007//fibroblast growth factor-activated receptor activity;GO:0005524//ATP binding;GO:0016301//kinase activity;GO:0016740//transferase activity	GO:0006468//protein phosphorylation;GO:0008284//positive regulation of cell proliferation;GO:0008543//fibroblast growth factor receptor signaling pathway;GO:0016310//phosphorylation;GO:0018108//peptidyl-tyrosine phosphorylation
ENSIPUG00000020828	2069	1850	1885	848	676	607	28.16	25.58	26.68	12.97	7.20	8.49	26.8066666666667	9.55333333333333	-1.48851572653822	1.73449495886939e-08	4.18346400013398e-07	top2a	DNA topoisomerase II alpha [Source:NCBI gene;Acc:108274033]	-	-	-	-	-	GO:0000166//nucleotide binding;GO:0003677//DNA binding;GO:0003916//DNA topoisomerase activity;GO:0003918//DNA topoisomerase type II (ATP-hydrolyzing) activity;GO:0005524//ATP binding;GO:0016853//isomerase activity;GO:0061505//DNA topoisomerase II activity	GO:0006259//DNA metabolic process;GO:0006265//DNA topological change;GO:0007059//chromosome segregation;GO:0031100//animal organ regeneration
ENSIPUG00000018692	344	373	342	123	164	158	5.65	6.22	5.84	2.27	2.11	2.67	5.90333333333333	2.35	-1.32886904946576	1.77890551397717e-08	4.28112811579615e-07	zgc:153990	nuclear apoptosis-inducing factor 1-like [Source:NCBI gene;Acc:108260006]	-	-	-	-	GO:0005634//nucleus	-	GO:0006915//apoptotic process
ENSIPUG00000000614	257	206	232	64	113	82	14.67	11.94	13.77	4.10	5.35	4.81	13.46	4.75333333333333	-1.50166692888759	1.81413996733426e-08	4.36000712973942e-07	t185a	transmembrane protein 185a [Source:NCBI gene;Acc:100528907]	-	-	-	-	-	-	-
MSTRG.6508	242	186	186	45	36	67	2.92	2.28	2.33	0.61	0.34	0.83	2.51	0.593333333333333	-2.08077262370553	1.81567201540494e-08	4.36000712973942e-07	--	PREDICTED: kazrin-like, partial [Ictalurus punctatus]	-	-	-	-	-	-	-
ENSIPUG00000023229	434	509	552	154	252	235	13.97	16.65	18.48	5.57	6.35	7.78	16.3666666666667	6.56666666666667	-1.31752739485832	1.83545439198678e-08	4.40267281818828e-07	arpin	actin related protein 2/3 complex inhibitor [Source:NCBI gene;Acc:100528945]	-	-	-	-	-	-	GO:0030336//negative regulation of cell migration;GO:0033058//directional locomotion;GO:0051126//negative regulation of actin nucleation
ENSIPUG00000024768	549	418	625	160	296	208	7.41	5.73	8.78	2.43	3.13	2.89	7.30666666666667	2.81666666666667	-1.37522455179098	1.9234601198596e-08	4.5986269736512e-07	SYT2	synaptotagmin-2-like [Source:NCBI gene;Acc:108272263]	-	-	-	-	GO:0008021//synaptic vesicle;GO:0016020//membrane;GO:0016021//integral component of membrane	GO:0005544//calcium-dependent phospholipid binding	GO:0007269//neurotransmitter secretion
ENSIPUG00000011425	142	128	128	22	53	33	7.95	7.28	7.45	1.38	2.32	1.90	7.56	1.86666666666667	-2.01792190799726	1.93747516326226e-08	4.62707183252533e-07	ribc2	rib43a-like with coiled-coils protein 2 [Source:NCBI gene;Acc:100528716]	-	-	-	-	-	-	-
ENSIPUG00000001609	685	621	530	236	366	255	11.71	10.75	9.37	4.51	4.87	4.46	10.61	4.61333333333333	-1.2015432139992	2.01616782249371e-08	4.80450373578326e-07	zgc:91944	homeobox-containing protein 1-like [Source:NCBI gene;Acc:108257190]	-	-	-	-	GO:0005634//nucleus	GO:0003677//DNA binding;GO:0003691//double-stranded telomeric DNA binding;GO:0043565//sequence-specific DNA binding	GO:0045893//positive regulation of transcription, DNA-templated
ENSIPUG00000024114	409	364	402	149	172	170	8.69	7.85	8.88	3.55	2.86	3.71	8.47333333333333	3.37333333333333	-1.32875474031065	2.02546910932496e-08	4.8214107818049e-07	-	1-aminocyclopropane-1-carboxylate synthase homolog (inactive) [Source:NCBI gene;Acc:108275157]	-	-	-	-	-	GO:0003824//catalytic activity;GO:0030170//pyridoxal phosphate binding	GO:0009058//biosynthetic process
ENSIPUG00000004103	517	480	631	194	271	252	6.87	6.34	8.68	3.18	2.92	3.52	7.29666666666667	3.20666666666667	-1.1861631554109	2.05835331998571e-08	4.89435655585722e-07	fanci	FA complementation group I [Source:NCBI gene;Acc:108275149]	Genetic Information Processing	Replication and repair	ko03460//Fanconi anemia pathway	K10895	-	-	GO:0006281//DNA repair
ENSIPUG00000005869	724	673	577	261	273	288	12.65	11.94	10.48	5.12	3.73	5.17	11.69	4.67333333333333	-1.32275108124219	2.17755706189413e-08	5.16095194322239e-07	wdhd1	WD repeat and HMG-box DNA binding protein 1 [Source:NCBI gene;Acc:108269436]	-	-	-	-	GO:0005634//nucleus	GO:0003677//DNA binding;GO:0005515//protein binding	-
ENSIPUG00000009003	31	29	26	88	112	86	0.81	0.75	0.69	2.54	2.23	2.27	0.75	2.34666666666667	1.64565042742026	2.37582031034529e-08	5.60652542350596e-07	hdac5	histone deacetylase 5 [Source:NCBI gene;Acc:108256906]	Environmental Information Processing	Signal transduction	ko04371//Apelin signaling pathway	K11406	GO:0000118//histone deacetylase complex;GO:0005634//nucleus;GO:0005737//cytoplasm	GO:0004407//histone deacetylase activity	GO:0006325//chromatin organization;GO:0016575//histone deacetylation;GO:0040029//regulation of gene expression, epigenetic
ENSIPUG00000006473	920	903	689	331	494	333	10.25	10.32	8.08	4.01	4.30	3.83	9.55	4.04666666666667	-1.23876671738858	2.52186277672439e-08	5.9383346332954e-07	gramd4b	GRAM domain-containing protein 4-like [Source:NCBI gene;Acc:108269138]	-	-	-	-	GO:0016020//membrane;GO:0016021//integral component of membrane	-	GO:0006915//apoptotic process
ENSIPUG00000011872	125	131	95	221	309	227	8.35	8.93	6.62	16.62	16.16	15.62	7.96666666666667	16.1333333333333	1.01799642929384	2.54026195507983e-08	5.97522112404783e-07	vgll4b	vestigial like family member 4 [Source:NCBI gene;Acc:108254959]	-	-	-	-	-	-	GO:0006355//regulation of transcription, DNA-templated
MSTRG.11583	119	130	146	309	298	274	2.18	2.41	2.79	6.38	4.27	5.17	2.46	5.27333333333333	1.10005687841239	2.58015913993025e-08	6.05602980942597e-07	--	PREDICTED: tumor necrosis factor receptor superfamily member 21-like [Ictalurus punctatus]	Environmental Information Processing	Signaling molecules and interaction	ko04060//Cytokine-cytokine receptor interaction	K05157	-	-	-
ENSIPUG00000000421	2903	2612	2468	1209	1235	1270	72.07	65.87	63.72	33.72	23.98	32.40	67.22	30.0333333333333	-1.16232593732826	2.81785861652441e-08	6.60685048157633e-07	mcm7	minichromosome maintenance complex component 7 [Source:NCBI gene;Acc:108256626]	Cellular Processes;Genetic Information Processing	Cell growth and death;Replication and repair	ko04110//Cell cycle;ko03030//DNA replication	K02210;K02210	GO:0005634//nucleus;GO:0042555//MCM complex	GO:0000166//nucleotide binding;GO:0003677//DNA binding;GO:0003678//DNA helicase activity;GO:0004386//helicase activity;GO:0005524//ATP binding;GO:0016787//hydrolase activity	GO:0006260//DNA replication;GO:0006270//DNA replication initiation;GO:0007049//cell cycle;GO:0032508//DNA duplex unwinding
ENSIPUG00000004319	344	327	315	56	169	117	25.42	24.54	24.20	4.65	9.76	8.88	24.72	7.76333333333333	-1.67093060441467	2.9534177659613e-08	6.90985921004137e-07	hexim1	protein HEXIM-like [Source:NCBI gene;Acc:108273817]	-	-	-	-	GO:0005634//nucleus;GO:0005737//cytoplasm	GO:0004861//cyclin-dependent protein serine/threonine kinase inhibitor activity;GO:0017069//snRNA binding	GO:0000122//negative regulation of transcription by RNA polymerase II;GO:0045736//negative regulation of cyclin-dependent protein serine/threonine kinase activity
ENSIPUG00000021230	7	2	5	41	45	50	0.68	0.20	0.50	4.46	3.41	4.98	0.46	4.28333333333333	3.21902818730307	3.02445746911072e-08	7.06849675026818e-07	slc25a38a	solute carrier family 25, member 38a [Source:ZFIN;Acc:ZDB-GENE-060929-320]	-	-	-	-	-	GO:0022857//transmembrane transporter activity	GO:0020027//hemoglobin metabolic process;GO:0030218//erythrocyte differentiation;GO:0042541//hemoglobin biosynthetic process
ENSIPUG00000012321	916	568	494	225	263	182	26.02	16.39	14.59	7.18	5.84	5.31	19	6.11	-1.63675513339958	3.07462763612254e-08	7.1704122843703e-07	-	vitamin K-dependent protein C-like [Source:NCBI gene;Acc:108280516]	-	-	-	-	GO:0005576//extracellular region	GO:0004252//serine-type endopeptidase activity;GO:0005509//calcium ion binding	GO:0006508//proteolysis;GO:0007596//blood coagulation
ENSIPUG00000006487	446	469	483	168	174	210	10.34	11.05	11.65	4.38	3.16	5.01	11.0133333333333	4.18333333333333	-1.39652632258131	3.11232962301185e-08	7.24287826645953e-07	vrk1	VRK serine/threonine kinase 1 [Source:NCBI gene;Acc:108270390]	-	-	-	-	-	GO:0000166//nucleotide binding;GO:0004672//protein kinase activity;GO:0004674//protein serine/threonine kinase activity;GO:0005524//ATP binding;GO:0016301//kinase activity	GO:0006468//protein phosphorylation;GO:0016310//phosphorylation
MSTRG.3397	17	19	12	107	72	67	0.45	0.51	0.33	3.20	1.50	1.83	0.43	2.17666666666667	2.33971192612318	3.27784048677732e-08	7.59569144401464e-07	--	-	-	-	-	-	-	-	-
ENSIPUG00000009302	2826	2821	2850	606	1147	1503	70.28	71.26	73.70	16.93	22.31	38.41	71.7466666666667	25.8833333333333	-1.47088838218011	3.34429765988209e-08	7.73329020780355e-07	mcm2	minichromosome maintenance complex component 2 [Source:NCBI gene;Acc:108255242]	Cellular Processes;Genetic Information Processing	Cell growth and death;Replication and repair	ko04110//Cell cycle;ko03030//DNA replication	K02540;K02540	GO:0005634//nucleus;GO:0042555//MCM complex	GO:0000166//nucleotide binding;GO:0003677//DNA binding;GO:0003682//chromatin binding;GO:0004386//helicase activity;GO:0005524//ATP binding;GO:0016787//hydrolase activity	GO:0006260//DNA replication;GO:0006270//DNA replication initiation;GO:0048538//thymus development;GO:0060041//retina development in camera-type eye;GO:1905775//negative regulation of DNA helicase activity
ENSIPUG00000009475	2877	3544	2784	1311	1694	955	30.52	38.19	30.71	15.62	14.05	10.41	33.14	13.36	-1.3106535947474	3.38966907641433e-08	7.81340175715253e-07	slc3a1	solute carrier family 3 member 1 [Source:NCBI gene;Acc:108263294]	-	-	-	-	GO:0016020//membrane;GO:0016021//integral component of membrane	GO:0003824//catalytic activity	GO:0005975//carbohydrate metabolic process
ENSIPUG00000005228	1581	1411	1319	631	706	721	29.33	26.59	25.44	13.15	10.24	13.75	27.12	12.38	-1.13134586392208	3.42464178069468e-08	7.88569780734879e-07	cpt1ab	carnitine palmitoyltransferase 1A [Source:NCBI gene;Acc:108275128]	Organismal Systems;Organismal Systems;Metabolism;Metabolism	Endocrine system;Endocrine system;Global and overview maps;Lipid metabolism	ko04920//Adipocytokine signaling pathway;ko03320//PPAR signaling pathway;ko01212//Fatty acid metabolism;ko00071//Fatty acid degradation	K08765;K08765;K08765;K08765	GO:0016020//membrane;GO:0016021//integral component of membrane	GO:0016740//transferase activity;GO:0016746//transferase activity, transferring acyl groups	-
ENSIPUG00000010723	193	184	172	51	82	40	10.56	10.22	9.78	3.13	3.51	2.25	10.1866666666667	2.96333333333333	-1.78138921920598	3.63414826727124e-08	8.35930609856958e-07	cyb5r2	NADH-cytochrome b5 reductase 2-like [Source:NCBI gene;Acc:108269377]	Metabolism	Carbohydrate metabolism	ko00520//Amino sugar and nucleotide sugar metabolism	K00326	GO:0016020//membrane;GO:0016021//integral component of membrane	GO:0004128//cytochrome-b5 reductase activity, acting on NAD(P)H;GO:0016491//oxidoreductase activity	GO:0001878//response to yeast;GO:0055114//oxidation-reduction process
ENSIPUG00000014933	530	490	567	137	333	154	9.45	8.88	10.52	2.75	4.65	2.82	9.61666666666667	3.40666666666667	-1.49717612259522	3.74223630598525e-08	8.58984745361236e-07	-	desmoglein-2-like [Source:NCBI gene;Acc:108258009]	-	-	-	-	GO:0005886//plasma membrane;GO:0016020//membrane;GO:0016021//integral component of membrane	GO:0005509//calcium ion binding	GO:0007155//cell adhesion;GO:0007156//homophilic cell adhesion via plasma membrane adhesion molecules
ENSIPUG00000009716	56	137	81	200	413	250	5.73	14.39	8.72	23.19	33.33	26.51	9.61333333333334	27.6766666666667	1.52556153370336	3.83137636782016e-08	8.76683103556085e-07	upp1 (1 of many)	uridine phosphorylase 1 [Source:ZFIN;Acc:ZDB-GENE-050306-2]	-	-	-	-	GO:0005737//cytoplasm	GO:0003824//catalytic activity;GO:0004850//uridine phosphorylase activity;GO:0016763//transferase activity, transferring pentosyl groups	GO:0009116//nucleoside metabolic process;GO:0009166//nucleotide catabolic process
ENSIPUG00000006786	728	516	569	247	262	201	8.26	5.95	6.71	3.15	2.32	2.34	6.97333333333333	2.60333333333333	-1.42148839810496	3.8692242443986e-08	8.84417240466509e-07	nsd1a	histone-lysine N-methyltransferase, H3 lysine-36 and H4 lysine-20 specific-like [Source:NCBI gene;Acc:108274654]	Metabolism	Amino acid metabolism	ko00310//Lysine degradation	K15588	GO:0005634//nucleus	GO:0005515//protein binding;GO:0008168//methyltransferase activity;GO:0016740//transferase activity;GO:0018024//histone-lysine N-methyltransferase activity;GO:0046872//metal ion binding	GO:0032259//methylation;GO:0034968//histone lysine methylation
ENSIPUG00000014537	13	13	11	126	116	31	0.57	0.58	0.51	6.25	4.01	1.41	0.553333333333333	3.89	2.81354941436042	4.13290060222665e-08	9.42715490186395e-07	-	uncharacterized LOC108259566 [Source:NCBI gene;Acc:108259566]	-	-	-	-	GO:0005576//extracellular region;GO:0005615//extracellular space	GO:0005125//cytokine activity;GO:0005149//interleukin-1 receptor binding	GO:0006954//inflammatory response;GO:0006955//immune response;GO:0010469//regulation of signaling receptor activity
ENSIPUG00000011513	983	1977	1811	2822	4422	3086	40.79	83.32	78.14	131.55	143.48	131.59	67.4166666666667	135.54	1.00754147463069	4.20295169692732e-08	9.5570135776541e-07	-	dexamethasone-induced Ras-related protein 1-like [Source:NCBI gene;Acc:108274801]	-	-	-	-	GO:0016020//membrane	GO:0000166//nucleotide binding;GO:0003924//GTPase activity;GO:0005525//GTP binding	GO:0007165//signal transduction
ENSIPUG00000000129	2588	2816	2410	905	1195	1463	63.36	72.15	62.19	24.78	23.06	37.21	65.9	28.35	-1.21692973006582	4.41719238521681e-08	1.002195901508e-06	mcm4	minichromosome maintenance complex component 4 [Source:NCBI gene;Acc:108264004]	Cellular Processes;Genetic Information Processing	Cell growth and death;Replication and repair	ko04110//Cell cycle;ko03030//DNA replication	K02212;K02212	GO:0005634//nucleus;GO:0042555//MCM complex	GO:0000166//nucleotide binding;GO:0003677//DNA binding;GO:0003678//DNA helicase activity;GO:0003682//chromatin binding;GO:0004386//helicase activity;GO:0005524//ATP binding;GO:0016787//hydrolase activity	GO:0001878//response to yeast;GO:0006260//DNA replication;GO:0006270//DNA replication initiation;GO:0032508//DNA duplex unwinding
ENSIPUG00000000817	451	395	382	167	165	125	25.91	23.05	22.82	10.78	7.41	7.38	23.9266666666667	8.52333333333333	-1.48912976257443	4.42118272493918e-08	1.002195901508e-06	st3gal7	lactosylceramide alpha-2,3-sialyltransferase-like [Source:NCBI gene;Acc:108263616]	Metabolism;Metabolism	Global and overview maps;Glycan biosynthesis and metabolism	ko01100//Metabolic pathways;ko00604//Glycosphingolipid biosynthesis - ganglio series	K03370;K03370	GO:0005794//Golgi apparatus;GO:0016020//membrane;GO:0016021//integral component of membrane	GO:0004308//exo-alpha-sialidase activity;GO:0008373//sialyltransferase activity;GO:0016740//transferase activity;GO:0016757//transferase activity, transferring glycosyl groups;GO:0047291//lactosylceramide alpha-2,3-sialyltransferase activity	GO:0006486//protein glycosylation;GO:0097503//sialylation
ENSIPUG00000010941	139	163	117	332	468	226	5.16	6.14	4.51	13.84	13.58	8.62	5.27	12.0133333333333	1.18876164345516	4.56566958084817e-08	1.03280550394093e-06	adgre5b.3	adhesion G protein-coupled receptor E5b, duplicate 3 [Source:ZFIN;Acc:ZDB-GENE-121214-275]	-	-	-	-	GO:0016021//integral component of membrane	GO:0004888//transmembrane signaling receptor activity;GO:0004930//G protein-coupled receptor activity;GO:0005509//calcium ion binding	GO:0007166//cell surface receptor signaling pathway;GO:0007186//G protein-coupled receptor signaling pathway
ENSIPUG00000016460	808	995	820	328	558	416	22.05	26.71	21.22	8.91	10.91	9.49	23.3266666666667	9.77	-1.25554969655031	4.62613337102277e-08	1.04540089372895e-06	snx17	sorting nexin 17 [Source:NCBI gene;Acc:108257872]	-	-	-	-	GO:0005623//cell	GO:0035091//phosphatidylinositol binding	GO:0006886//intracellular protein transport;GO:0007165//signal transduction
ENSIPUG00000013773	178	110	110	31	35	29	8.05	5.05	5.17	1.57	1.24	1.35	6.09	1.38666666666667	-2.13482120048639	4.72787437510156e-08	1.06728833517272e-06	zgc:103559	allantoinase, mitochondrial-like [Source:NCBI gene;Acc:108272278]	Metabolism;Metabolism	Global and overview maps;Nucleotide metabolism	ko01100//Metabolic pathways;ko00230//Purine metabolism	K01466;K01466	-	GO:0004038//allantoinase activity;GO:0008270//zinc ion binding;GO:0016787//hydrolase activity;GO:0016810//hydrolase activity, acting on carbon-nitrogen (but not peptide) bonds;GO:0050897//cobalt ion binding	GO:0000256//allantoin catabolic process
ENSIPUG00000002951	688	559	519	245	238	205	12.91	10.65	10.12	5.17	3.49	3.95	11.2266666666667	4.20333333333333	-1.41732386273818	4.80864508270058e-08	1.08414179604124e-06	kif15	kinesin family member 15 [Source:NCBI gene;Acc:108263075]	-	-	-	-	-	GO:0003777//microtubule motor activity;GO:0005524//ATP binding;GO:0008017//microtubule binding	GO:0007018//microtubule-based movement;GO:0030516//regulation of axon extension
ENSIPUG00000014564	646	720	612	244	434	290	36.48	41.30	35.94	15.48	19.17	16.83	37.9066666666667	17.16	-1.14340204545683	4.81741572376004e-08	1.08414179604124e-06	ccnd1	cyclin D1 [Source:NCBI gene;Acc:108271119]	Cellular Processes;Cellular Processes;Cellular Processes;Environmental Information Processing;Environmental Information Processing;Environmental Information Processing;Cellular Processes;Human Diseases;Cellular Processes;Environmental Information Processing	Cellular community - eukaryotes;Cellular community - eukaryotes;Cell growth and death;Signal transduction;Signal transduction;Signal transduction;Cell growth and death;Endocrine and metabolic diseases;Cell growth and death;Signal transduction	ko04510//Focal adhesion;ko04530//Tight junction;ko04218//Cellular senescence;ko04310//Wnt signaling pathway;ko04371//Apelin signaling pathway;ko04068//FoxO signaling pathway;ko04110//Cell cycle;ko04933//AGE-RAGE signaling pathway in diabetic complications;ko04115//p53 signaling pathway;ko04340//Hedgehog signaling pathway	K04503;K04503;K04503;K04503;K04503;K04503;K04503;K04503;K04503;K04503	GO:0005634//nucleus	-	GO:0048593//camera-type eye morphogenesis;GO:0061074//regulation of neural retina development;GO:0070050//neuron cellular homeostasis
ENSIPUG00000013698	33	61	51	1173	1237	192	1.73	4.43	2.79	76.99	59.74	10.30	2.98333333333333	49.01	4.0380790599793	5.09082474715589e-08	1.1433165711701e-06	il1b	interleukin 1, beta [Source:NCBI gene;Acc:100304696]	Environmental Information Processing;Environmental Information Processing;Organismal Systems;Human Diseases;Cellular Processes;Human Diseases;Organismal Systems;Organismal Systems;Human Diseases;Organismal Systems	Signal transduction;Signaling molecules and interaction;Immune system;Infectious diseases;Cell growth and death;Endocrine and metabolic diseases;Immune system;Immune system;Infectious diseases;Immune system	ko04010//MAPK signaling pathway;ko04060//Cytokine-cytokine receptor interaction;ko04621//NOD-like receptor signaling pathway;ko05168//Herpes simplex infection;ko04217//Necroptosis;ko04933//AGE-RAGE signaling pathway in diabetic complications;ko04625//C-type lectin receptor signaling pathway;ko04620//Toll-like receptor signaling pathway;ko05132//Salmonella infection;ko04623//Cytosolic DNA-sensing …	K04519;K04519;K04519;K04519;K04519;K04519;K04519;K04519;K04519;K04519	GO:0005576//extracellular region;GO:0005615//extracellular space	GO:0005125//cytokine activity;GO:0005149//interleukin-1 receptor binding	GO:0006954//inflammatory response;GO:0006955//immune response;GO:0010469//regulation of signaling receptor activity
ENSIPUG00000013714	411	439	432	176	177	167	15.99	17.34	17.47	7.69	5.38	6.68	16.9333333333333	6.58333333333333	-1.3629758437077	5.13747345376473e-08	1.15096263786605e-06	dtymk	deoxythymidylate kinase [Source:NCBI gene;Acc:108272028]	Metabolism;Metabolism	Global and overview maps;Nucleotide metabolism	ko01100//Metabolic pathways;ko00240//Pyrimidine metabolism	K00943;K00943	-	GO:0004798//thymidylate kinase activity;GO:0005524//ATP binding;GO:0016301//kinase activity	GO:0006233//dTDP biosynthetic process;GO:0016310//phosphorylation;GO:0046940//nucleoside monophosphate phosphorylation
ENSIPUG00000016562	249	213	188	73	61	58	4.73	3.97	3.66	1.51	0.89	1.13	4.12	1.17666666666667	-1.80793865463319	5.14593857402128e-08	1.15096263786605e-06	map3k15	mitogen-activated protein kinase kinase kinase 15 [Source:NCBI gene;Acc:108256315]	-	-	-	-	-	GO:0000166//nucleotide binding;GO:0004672//protein kinase activity;GO:0005524//ATP binding;GO:0016301//kinase activity;GO:0016740//transferase activity	GO:0006468//protein phosphorylation;GO:0016310//phosphorylation
ENSIPUG00000024697	443	464	480	149	296	196	8.89	9.45	10.01	3.36	4.64	4.04	9.45	4.01333333333333	-1.23551334306989	5.21805608089008e-08	1.16529866090844e-06	gpat4	glycerol-3-phosphate acyltransferase 4-like [Source:NCBI gene;Acc:108277038]	Metabolism;Metabolism;Metabolism	Global and overview maps;Lipid metabolism;Lipid metabolism	ko01100//Metabolic pathways;ko00564//Glycerophospholipid metabolism;ko00561//Glycerolipid metabolism	K13506;K13506;K13506	GO:0016020//membrane;GO:0016021//integral component of membrane	GO:0016740//transferase activity;GO:0016746//transferase activity, transferring acyl groups	-
MSTRG.733	41	41	57	119	139	131	1.15	1.20	1.60	3.13	2.83	3.51	1.31666666666667	3.15666666666667	1.26151177240392	5.46889446415703e-08	1.21696824674908e-06	--	-	-	-	-	-	-	-	-
ENSIPUG00000001048	123	43	31	0	1	1	4.28	1.52	1.12	0.00	0.03	0.04	2.30666666666667	0.0233333333333333	-6.62727330557913	5.77827224907762e-08	1.2831992397037e-06	dkk1a	dickkopf-related protein 1-like [Source:NCBI gene;Acc:108262840]	Environmental Information Processing	Signal transduction	ko04310//Wnt signaling pathway	K02165	GO:0005576//extracellular region	-	GO:0007275//multicellular organism development;GO:0030178//negative regulation of Wnt signaling pathway;GO:0048884//neuromast development;GO:0070654//sensory epithelium regeneration
ENSIPUG00000000854	216	191	228	45	103	76	5.24	4.70	5.75	1.23	1.95	1.89	5.23	1.69	-1.62978769996476	6.04130084901878e-08	1.33753299040282e-06	dclre1b	DNA cross-link repair 1B [Source:NCBI gene;Acc:108266030]	-	-	-	-	-	GO:0004527//exonuclease activity	GO:0090305//nucleic acid phosphodiester bond hydrolysis
ENSIPUG00000022747	48	64	68	160	306	114	2.22	3.01	3.28	8.33	11.09	5.43	2.83666666666667	8.28333333333333	1.54601481476368	6.07843306130995e-08	1.34439189530106e-06	-	leucine-rich repeat-containing protein 15-like [Source:NCBI gene;Acc:108271513]	-	-	-	-	GO:0016020//membrane;GO:0016021//integral component of membrane	GO:0005515//protein binding	-
ENSIPUG00000009128	150	152	136	31	61	46	3.26	3.35	3.07	0.76	1.04	1.03	3.22666666666667	0.943333333333333	-1.77420499444271	6.46913918096538e-08	1.42216930968265e-06	tapbpl	tapasin-related protein-like [Source:NCBI gene;Acc:108268503]	-	-	-	-	GO:0016020//membrane;GO:0016021//integral component of membrane	-	GO:0019885//antigen processing and presentation of endogenous peptide antigen via MHC class I
ENSIPUG00000007756	2307	1954	1956	994	1192	1052	36.89	31.74	32.53	17.86	14.91	17.29	33.72	16.6866666666667	-1.0149087459749	6.62695538682741e-08	1.45247973032049e-06	uggt1	UDP-glucose glycoprotein glucosyltransferase 1 [Source:NCBI gene;Acc:108267923]	Genetic Information Processing	Folding, sorting and degradation	ko04141//Protein processing in endoplasmic reticulum	K11718	-	GO:0003980//UDP-glucose:glycoprotein glucosyltransferase activity;GO:0016740//transferase activity	GO:0006486//protein glycosylation;GO:0097359//UDP-glucosylation
ENSIPUG00000024990	426	523	688	196	225	206	7.50	9.35	12.59	3.87	3.10	3.72	9.81333333333333	3.56333333333333	-1.46151581833652	6.84539880167971e-08	1.49735390004309e-06	tlr9	toll-like receptor 9 [Source:NCBI gene;Acc:108265704]	Human Diseases;Organismal Systems	Infectious diseases;Immune system	ko05168//Herpes simplex infection;ko04620//Toll-like receptor signaling pathway	K10161;K10161	GO:0005783//endoplasmic reticulum;GO:0016020//membrane;GO:0016021//integral component of membrane	GO:0005515//protein binding	GO:0002224//toll-like receptor signaling pathway;GO:0002376//immune system process;GO:0007165//signal transduction;GO:0019731//antibacterial humoral response;GO:0045087//innate immune response
ENSIPUG00000002625	510	374	345	141	202	107	12.62	9.12	8.06	3.73	3.43	2.66	9.93333333333333	3.27333333333333	-1.60151740103483	7.01036835885742e-08	1.53037531845907e-06	nr1d1	nuclear receptor subfamily 1 group D member 1 [Source:NCBI gene;Acc:108258438]	-	-	-	-	GO:0000785//chromatin;GO:0005634//nucleus	GO:0001227//DNA-binding transcription repressor activity, RNA polymerase II-specific;GO:0003677//DNA binding;GO:0003700//DNA-binding transcription factor activity;GO:0003707//steroid hormone receptor activity;GO:0004879//nuclear receptor activity;GO:0008270//zinc ion binding;GO:0043565//sequence-specific DNA binding;GO:0046872//metal ion binding	GO:0000122//negative regulation of transcription by RNA polymerase II;GO:0006355//regulation of transcription, DNA-templated;GO:0006914//autophagy;GO:0010468//regulation of gene expression;GO:0030522//intracellular receptor signaling pathway;GO:0032922//circadian regulation of gene expression;GO:0043401//steroid hormone mediated signaling pathway;GO:1904059//regulation of locomotor rhythm
ENSIPUG00000011871	645	739	733	265	451	357	12.20	14.20	14.42	5.63	6.67	6.94	13.6066666666667	6.41333333333333	-1.08516738326268	7.4340840709412e-08	1.61802395536063e-06	prkacbb	cAMP-dependent protein kinase catalytic subunit beta [Source:NCBI gene;Acc:108267323]	Environmental Information Processing;Environmental Information Processing;Cellular Processes;Organismal Systems;Environmental Information Processing;Environmental Information Processing;Organismal Systems;Cellular Processes;Organismal Systems;Organismal Systems;Cellular Processes;Cellular Processes;Organismal Systems;Organismal Systems;Environmental Information Processing	Signal transduction;Signal transduction;Cellular community - eukaryotes;Circulatory system;Signal transduction;Signal transduction;Endocrine system;Transport and catabolism;Circulatory system;Endocrine system;Cell growth and death;Cellular community - eukaryotes;Endocrine system;Endocrine system;Signal transduction	ko04010//MAPK signaling pathway;ko04020//Calcium signaling pathway;ko04530//Tight junction;ko04261//Adrenergic signaling in cardiomyocytes;ko04310//Wnt signaling pathway;ko04371//Apelin signaling pathway;ko04910//Insulin signaling pathway;ko04140//Autophagy - animal;ko04270//Vascular smooth muscle contraction;ko04916//Melanogenesis;ko04114//Oocyte meiosis;ko04540//Gap junction;ko04912//GnRH signa…	K04345;K04345;K04345;K04345;K04345;K04345;K04345;K04345;K04345;K04345;K04345;K04345;K04345;K04345;K04345	-	GO:0000166//nucleotide binding;GO:0004672//protein kinase activity;GO:0004674//protein serine/threonine kinase activity;GO:0005524//ATP binding;GO:0016301//kinase activity;GO:0016740//transferase activity	GO:0006468//protein phosphorylation;GO:0016310//phosphorylation
ENSIPUG00000008060	434	350	345	99	227	117	11.35	9.29	9.38	2.91	4.64	3.14	10.0066666666667	3.56333333333333	-1.4896621239002	7.73715021692485e-08	1.6806382359865e-06	ercc8	ERCC excision repair 8, CSA ubiquitin ligase complex subunit [Source:NCBI gene;Acc:108266015]	Genetic Information Processing;Genetic Information Processing	Folding, sorting and degradation;Replication and repair	ko04120//Ubiquitin mediated proteolysis;ko03420//Nucleotide excision repair	K10570;K10570	-	GO:0005515//protein binding	-
ENSIPUG00000006033	161	90	134	264	313	288	2.33	1.32	2.02	4.29	3.54	4.28	1.89	4.03666666666667	1.0947782247521	7.77056689461434e-08	1.68454789465389e-06	kcnj8	ATP-sensitive inward rectifier potassium channel 8-like [Source:NCBI gene;Acc:108279966]	-	-	-	-	GO:0016020//membrane;GO:0016021//integral component of membrane	GO:0005242//inward rectifier potassium channel activity;GO:0005244//voltage-gated ion channel activity;GO:0015272//ATP-activated inward rectifier potassium channel activity	GO:0006811//ion transport;GO:0006813//potassium ion transport;GO:0034220//ion transmembrane transport;GO:0034765//regulation of ion transmembrane transport;GO:0071805//potassium ion transmembrane transport
ENSIPUG00000024812	796	816	667	1900	1639	1188	17.69	18.34	15.31	47.72	28.22	27.01	17.1133333333333	34.3166666666667	1.0037886289442	8.13278030705058e-08	1.76132324350515e-06	sh3bp2	SH3 domain binding protein 2 [Source:NCBI gene;Acc:108277267]	-	-	-	-	-	GO:0005070//SH3/SH2 adaptor activity	GO:0007165//signal transduction;GO:0009967//positive regulation of signal transduction
ENSIPUG00000014440	1056	1161	1218	408	654	259	22.94	25.53	27.39	9.90	11.08	5.75	25.2866666666667	8.91	-1.50487953405116	8.34279346806112e-08	1.80144983067264e-06	-	-	-	-	-	-	-	-	-
ENSIPUG00000017438	28	31	38	75	117	113	0.53	0.58	0.75	1.56	1.70	2.17	0.62	1.81	1.54564957669633	8.35510193232832e-08	1.80232662808725e-06	-	A disintegrin and metalloproteinase with thrombospondin motifs 2-like [Source:NCBI gene;Acc:108269222]	-	-	-	-	-	GO:0004222//metalloendopeptidase activity;GO:0008233//peptidase activity;GO:0008237//metallopeptidase activity	GO:0006508//proteolysis;GO:0007229//integrin-mediated signaling pathway
ENSIPUG00000011879	481	496	498	188	243	250	26.55	27.86	28.63	11.68	10.51	14.21	27.68	12.1333333333333	-1.18986799327183	8.50169555144853e-08	1.83214054428258e-06	prim1	DNA primase subunit 1 [Source:NCBI gene;Acc:108276033]	Metabolism;Metabolism;Metabolism;Genetic Information Processing	Global and overview maps;Nucleotide metabolism;Nucleotide metabolism;Replication and repair	ko01100//Metabolic pathways;ko00230//Purine metabolism;ko00240//Pyrimidine metabolism;ko03030//DNA replication	K02684;K02684;K02684;K02684	-	GO:0003896//DNA primase activity;GO:0003899//DNA-directed 5'-3' RNA polymerase activity;GO:0016740//transferase activity	GO:0006260//DNA replication;GO:0006269//DNA replication, synthesis of RNA primer
ENSIPUG00000002720	306	321	306	54	166	110	6.10	6.50	6.35	1.21	2.59	2.25	6.31666666666667	2.01666666666667	-1.6471908008965	8.60691141678298e-08	1.8529874707344e-06	ints5	integrator complex subunit 5 [Source:NCBI gene;Acc:108269054]	-	-	-	-	GO:0032039//integrator complex	-	GO:0043484//regulation of RNA splicing
ENSIPUG00000006749	350	320	314	100	197	133	6.65	6.20	6.21	2.13	2.93	2.60	6.35333333333333	2.55333333333333	-1.31513182198499	8.95819660748332e-08	1.92482312946633e-06	-	Meis homeobox 2 [Source:NCBI gene;Acc:108270122]	-	-	-	-	GO:0005634//nucleus	GO:0003677//DNA binding	GO:0006355//regulation of transcription, DNA-templated
ENSIPUG00000004036	373	379	423	156	217	168	5.48	5.84	6.45	2.80	2.51	2.71	5.92333333333333	2.67333333333333	-1.14776953957376	9.09487231034221e-08	1.95227062598819e-06	polg	DNA polymerase gamma, catalytic subunit [Source:NCBI gene;Acc:108275148]	-	-	-	-	GO:0005760//gamma DNA polymerase complex	GO:0003677//DNA binding;GO:0003887//DNA-directed DNA polymerase activity	GO:0006260//DNA replication;GO:0071897//DNA biosynthetic process
ENSIPUG00000013941	274	225	297	79	142	96	3.98	3.32	4.48	1.29	1.61	1.43	3.92666666666667	1.44333333333333	-1.44390060910374	9.88921302165956e-08	2.11240550292575e-06	-	olfactomedin-like [Source:NCBI gene;Acc:108268947]	-	-	-	-	-	-	-
ENSIPUG00000006627	383	389	563	161	183	170	5.12	5.28	7.82	2.42	1.91	2.33	6.07333333333333	2.22	-1.45192887673079	1.01657953883133e-07	2.16302785613848e-06	tyms	thymidylate synthetase [Source:NCBI gene;Acc:108268181]	Metabolism;Metabolism;Metabolism	Global and overview maps;Nucleotide metabolism;Metabolism of cofactors and vitamins	ko01100//Metabolic pathways;ko00240//Pyrimidine metabolism;ko00670//One carbon pool by folate	K00560;K00560;K00560	-	GO:0004799//thymidylate synthase activity;GO:0042083//5,10-methylenetetrahydrofolate-dependent methyltransferase activity	GO:0001654//eye development;GO:0006231//dTMP biosynthetic process;GO:0032259//methylation;GO:0060041//retina development in camera-type eye
ENSIPUG00000018170	318	327	315	87	152	46	7.15	7.39	7.30	2.18	2.64	1.05	7.28	1.95666666666667	-1.8955404478098	1.01936290588973e-07	2.16684029372591e-06	tnn	tenascin N [Source:NCBI gene;Acc:108268097]	Cellular Processes;Environmental Information Processing	Cellular community - eukaryotes;Signaling molecules and interaction	ko04510//Focal adhesion;ko04512//ECM-receptor interaction	K06252;K06252	GO:0062023//collagen-containing extracellular matrix	GO:0005515//protein binding	GO:0007155//cell adhesion;GO:0042127//regulation of cell proliferation
ENSIPUG00000019755	283	249	240	93	127	94	16.32	14.53	14.06	6.57	6.02	6.52	14.97	6.37	-1.23270894380212	1.04704658713542e-07	2.21706027345768e-06	nips1	nipsnap-like 1 [Source:NCBI gene;Acc:100528104]	-	-	-	-	-	-	-
ENSIPUG00000003446	906	983	784	397	528	389	12.89	14.21	11.60	6.35	5.88	5.69	12.9	5.97333333333333	-1.11076292897417	1.06836757963662e-07	2.25783059479878e-06	nsfb	vesicle-fusing ATPase-like [Source:NCBI gene;Acc:108273757]	-	-	-	-	-	GO:0005524//ATP binding;GO:0016887//ATPase activity	GO:0003406//retinal pigment epithelium development;GO:0035494//SNARE complex disassembly;GO:0048757//pigment granule maturation
ENSIPUG00000015248	17	16	14	64	138	44	0.60	0.57	0.51	2.54	3.81	1.60	0.56	2.65	2.24249362739296	1.09412047932754e-07	2.3100213250498e-06	irg1l	cis-aconitate decarboxylase-like [Source:NCBI gene;Acc:108269388]	-	-	-	-	-	GO:0016829//lyase activity	GO:0009617//response to bacterium;GO:0090594//inflammatory response to wounding
ENSIPUG00000013129	345	351	351	113	147	170	2.80	2.90	2.96	1.03	0.93	1.42	2.88666666666667	1.12666666666667	-1.35734377844454	1.10296977721162e-07	2.32645710150853e-06	brca2	BRCA2, DNA repair associated [Source:NCBI gene;Acc:108278342]	Genetic Information Processing;Genetic Information Processing	Replication and repair;Replication and repair	ko03460//Fanconi anemia pathway;ko03440//Homologous recombination	K08775;K08775	-	-	GO:0000724//double-strand break repair via homologous recombination;GO:0006281//DNA repair;GO:0007283//spermatogenesis;GO:0007530//sex determination;GO:0008585//female gonad development;GO:0048793//pronephros development
MSTRG.19582	73	65	80	1	17	9	2.69	2.43	3.06	0.04	0.49	0.34	2.72666666666667	0.29	-3.23301353709302	1.13146277524775e-07	2.38195805055047e-06	--	Transposable element Tcb1 transposase [Anabarilius grahami]	-	-	-	-	-	-	-
ENSIPUG00000012822	350	403	221	95	120	112	3.61	4.22	2.40	1.11	0.97	1.19	3.41	1.09	-1.64544360424725	1.13599337141872e-07	2.3891941436229e-06	satb2	SATB homeobox 2 [Source:NCBI gene;Acc:108266711]	-	-	-	-	GO:0005634//nucleus	GO:0003677//DNA binding	GO:0006338//chromatin remodeling;GO:0055113//epiboly involved in gastrulation with mouth forming second
ENSIPUG00000007797	176	139	136	39	64	39	9.40	7.55	7.56	2.34	2.67	2.14	8.17	2.38333333333333	-1.77735533720109	1.18707552996436e-07	2.4822942086872e-06	rgp1	RGP1 homolog, RAB6A GEF complex partner 1 [Source:NCBI gene;Acc:108267971]	-	-	-	-	-	-	-
ENSIPUG00000002621	855	716	722	351	392	311	15.41	13.11	13.53	7.11	5.53	5.76	14.0166666666667	6.13333333333333	-1.19240003419814	1.23234242590705e-07	2.57202929235157e-06	cyp2aa4	cytochrome P450 2B4-like [Source:NCBI gene;Acc:108276005]	-	-	-	-	-	GO:0004497//monooxygenase activity;GO:0005506//iron ion binding;GO:0016491//oxidoreductase activity;GO:0016705//oxidoreductase activity, acting on paired donors, with incorporation or reduction of molecular oxygen;GO:0016712//oxidoreductase activity, acting on paired donors, with incorporation or reduction of molecular oxygen, reduced flavin or flavoprotein as one donor, and incorporation of one …	GO:0055114//oxidation-reduction process
ENSIPUG00000001680	272	283	232	97	88	86	10.05	10.36	8.70	3.93	2.48	3.19	9.70333333333333	3.2	-1.60040852851425	1.24194106945955e-07	2.58958933681586e-06	chek1	checkpoint kinase 1 [Source:NCBI gene;Acc:108278491]	Cellular Processes;Cellular Processes;Cellular Processes	Cell growth and death;Cell growth and death;Cell growth and death	ko04218//Cellular senescence;ko04110//Cell cycle;ko04115//p53 signaling pathway	K02216;K02216;K02216	-	GO:0000166//nucleotide binding;GO:0004672//protein kinase activity;GO:0004674//protein serine/threonine kinase activity;GO:0005524//ATP binding;GO:0016301//kinase activity	GO:0000077//DNA damage checkpoint;GO:0006468//protein phosphorylation;GO:0007095//mitotic G2 DNA damage checkpoint;GO:0008630//intrinsic apoptotic signaling pathway in response to DNA damage;GO:0016310//phosphorylation
ENSIPUG00000002672	1789	1416	1393	679	831	790	17.00	13.67	13.75	7.22	6.16	7.71	14.8066666666667	7.03	-1.07465029775329	1.24905634527904e-07	2.59981444176364e-06	itpr3	inositol 1,4,5-trisphosphate receptor type 3 [Source:NCBI gene;Acc:108265736]	Environmental Information Processing;Cellular Processes;Organismal Systems;Environmental Information Processing;Cellular Processes;Organismal Systems;Cellular Processes;Cellular Processes;Organismal Systems;Environmental Information Processing;Organismal Systems	Signal transduction;Cell growth and death;Immune system;Signal transduction;Cell growth and death;Circulatory system;Cell growth and death;Cellular community - eukaryotes;Immune system;Signal transduction;Endocrine system	ko04020//Calcium signaling pathway;ko04218//Cellular senescence;ko04621//NOD-like receptor signaling pathway;ko04371//Apelin signaling pathway;ko04210//Apoptosis;ko04270//Vascular smooth muscle contraction;ko04114//Oocyte meiosis;ko04540//Gap junction;ko04625//C-type lectin receptor signaling pathway;ko04070//Phosphatidylinositol signaling system;ko04912//GnRH signaling pathway	K04960;K04960;K04960;K04960;K04960;K04960;K04960;K04960;K04960;K04960;K04960	GO:0005783//endoplasmic reticulum;GO:0016020//membrane	GO:0005216//ion channel activity;GO:0005220//inositol 1,4,5-trisphosphate-sensitive calcium-release channel activity;GO:0005262//calcium channel activity;GO:0070679//inositol 1,4,5 trisphosphate binding	GO:0001501//skeletal system development;GO:0006811//ion transport;GO:0006816//calcium ion transport;GO:0048706//embryonic skeletal system development;GO:0055085//transmembrane transport;GO:0070588//calcium ion transmembrane transport
ENSIPUG00000006978	133	147	131	26	59	40	4.95	5.56	5.07	1.09	1.72	1.53	5.19333333333333	1.44666666666667	-1.84392828561719	1.27718798758547e-07	2.65295740539142e-06	-	poly [ADP-ribose] polymerase 12-like [Source:NCBI gene;Acc:108279942]	-	-	-	-	-	GO:0008270//zinc ion binding	-
ENSIPUG00000012056	5	7	3	39	113	23	0.23	0.52	0.15	2.06	4.15	1.11	0.3	2.44	3.02384674195437	1.35227724272768e-07	2.80360173700998e-06	fosb	FosB proto-oncogene, AP-1 transcription factor subunit [Source:NCBI gene;Acc:108264621]	-	-	-	-	GO:0005634//nucleus	GO:0003677//DNA binding;GO:0003700//DNA-binding transcription factor activity	GO:0006355//regulation of transcription, DNA-templated;GO:0006357//regulation of transcription by RNA polymerase II
ENSIPUG00000014783	786	553	619	229	414	259	33.50	23.98	27.41	10.98	13.81	11.22	28.2966666666667	12.0033333333333	-1.23719701549725	1.36664663195978e-07	2.83070731768579e-06	-	endothelin B receptor-like [Source:NCBI gene;Acc:108268917]	Environmental Information Processing;Environmental Information Processing;Organismal Systems	Signaling molecules and interaction;Signal transduction;Endocrine system	ko04080//Neuroactive ligand-receptor interaction;ko04020//Calcium signaling pathway;ko04916//Melanogenesis	K04198;K04198;K04198	GO:0016020//membrane;GO:0016021//integral component of membrane	GO:0004930//G protein-coupled receptor activity;GO:0004962//endothelin receptor activity	GO:0007165//signal transduction;GO:0007186//G protein-coupled receptor signaling pathway;GO:0008217//regulation of blood pressure;GO:0042310//vasoconstriction;GO:0048484//enteric nervous system development;GO:0086100//endothelin receptor signaling pathway
ENSIPUG00000008454	858	849	953	297	387	486	16.26	16.34	18.78	6.32	5.74	9.47	17.1266666666667	7.17666666666667	-1.25485857073359	1.37725711264462e-07	2.84998318423392e-06	msh2	mutS homolog 2 [Source:NCBI gene;Acc:108274345]	Genetic Information Processing	Replication and repair	ko03430//Mismatch repair	K08735	GO:0005634//nucleus;GO:0032300//mismatch repair complex;GO:0032301//MutSalpha complex	GO:0000166//nucleotide binding;GO:0003677//DNA binding;GO:0005524//ATP binding;GO:0030983//mismatched DNA binding;GO:0032137//guanine/thymine mispair binding	GO:0006281//DNA repair;GO:0006298//mismatch repair;GO:0006974//cellular response to DNA damage stimulus;GO:0043570//maintenance of DNA repeat elements
ENSIPUG00000014576	366	308	319	63	192	104	10.94	9.39	9.91	2.05	4.48	3.15	10.08	3.22666666666667	-1.64337918694648	1.38039438832212e-07	2.8537727695e-06	tfec	transcription factor EC [Source:NCBI gene;Acc:108279937]	-	-	-	-	-	GO:0046983//protein dimerization activity	GO:0006355//regulation of transcription, DNA-templated;GO:0030097//hemopoiesis;GO:0060216//definitive hemopoiesis;GO:0061484//hematopoietic stem cell homeostasis;GO:0071425//hematopoietic stem cell proliferation
ENSIPUG00000014401	363	325	342	132	197	148	7.40	6.73	7.25	3.02	3.14	3.10	7.12666666666667	3.08666666666667	-1.20717775446025	1.38365696250116e-07	2.85781398341921e-06	samhd1	SAM and HD domain containing deoxynucleoside triphosphate triphosphohydrolase 1 [Source:NCBI gene;Acc:108275779]	-	-	-	-	-	GO:0005515//protein binding;GO:0016787//hydrolase activity	-
ENSIPUG00000021727	404	476	374	144	192	199	5.69	6.83	5.50	2.29	2.12	2.89	6.00666666666667	2.43333333333333	-1.30363064204616	1.43881884600862e-07	2.96613862480946e-06	sync	syncoilin, intermediate filament protein [Source:NCBI gene;Acc:108257362]	-	-	-	-	GO:0005882//intermediate filament	GO:0005198//structural molecule activity	-
ENSIPUG00000021856	313	223	313	101	70	64	9.49	6.62	7.60	3.15	1.67	2.11	7.90333333333333	2.31	-1.77456840534479	1.45296329559684e-07	2.99247445196816e-06	NT5C3B	7-methylguanosine phosphate-specific 5'-nucleotidase-like [Source:NCBI gene;Acc:108273774]	Metabolism;Metabolism;Metabolism;Metabolism	Global and overview maps;Nucleotide metabolism;Nucleotide metabolism;Metabolism of cofactors and vitamins	ko01100//Metabolic pathways;ko00230//Purine metabolism;ko00240//Pyrimidine metabolism;ko00760//Nicotinate and nicotinamide metabolism	K01081;K01081;K01081;K01081	GO:0005737//cytoplasm	GO:0000166//nucleotide binding;GO:0000287//magnesium ion binding;GO:0008253//5'-nucleotidase activity;GO:0016787//hydrolase activity	GO:0009117//nucleotide metabolic process;GO:0016311//dephosphorylation
ENSIPUG00000006472	2909	3401	3316	1285	1650	1851	97.09	119.23	115.09	48.80	44.39	68.48	110.47	53.89	-1.03556514268574	1.45909485500943e-07	3.00227314234144e-06	prmt1	protein arginine methyltransferase 1 [Source:NCBI gene;Acc:100862737]	Environmental Information Processing	Signal transduction	ko04068//FoxO signaling pathway	K11434	-	GO:0008168//methyltransferase activity;GO:0016273//arginine N-methyltransferase activity	GO:0006479//protein methylation;GO:0043985//histone H4-R3 methylation;GO:0060027//convergent extension involved in gastrulation
ENSIPUG00000023554	401	382	409	136	254	139	22.01	21.30	23.35	8.39	10.91	7.82	22.22	9.04	-1.2974641389739	1.54866509144426e-07	3.18357757085982e-06	gabpa	GA binding protein transcription factor subunit alpha [Source:NCBI gene;Acc:108266456]	-	-	-	-	GO:0005634//nucleus	GO:0003677//DNA binding;GO:0003700//DNA-binding transcription factor activity;GO:0043565//sequence-specific DNA binding	GO:0006355//regulation of transcription, DNA-templated
ENSIPUG00000002634	603	682	921	130	236	346	11.80	13.56	18.75	2.86	3.61	6.96	14.7033333333333	4.47666666666667	-1.71564645566477	1.56062204272113e-07	3.20514218773893e-06	hells	helicase, lymphoid specific [Source:NCBI gene;Acc:100304942]	-	-	-	-	-	GO:0004386//helicase activity;GO:0005524//ATP binding	GO:0044030//regulation of DNA methylation
ENSIPUG00000014383	61	43	56	104	183	124	4.80	3.44	4.59	9.20	11.27	10.04	4.27666666666667	10.17	1.24976100948897	1.57366904670734e-07	3.22890291161022e-06	stx12l	syntaxin 12 [Source:NCBI gene;Acc:108271938]	Cellular Processes	Transport and catabolism	ko04145//Phagosome	K13813	GO:0005623//cell;GO:0016020//membrane;GO:0016021//integral component of membrane	GO:0005484//SNAP receptor activity	GO:0006886//intracellular protein transport;GO:0016192//vesicle-mediated transport;GO:0061025//membrane fusion
MSTRG.5179	10	7	11	61	74	35	0.49	0.35	0.56	3.38	2.86	1.78	0.466666666666667	2.67333333333333	2.51817540950995	1.59271667996505e-07	3.26185987728176e-06	--	Transposable element Tcb1 transposase [Anabarilius grahami]	-	-	-	-	-	-	-
ENSIPUG00000000910	442	570	577	214	249	225	19.97	26.09	27.12	10.89	8.80	10.44	24.3933333333333	10.0433333333333	-1.28024874274463	1.60156967561496e-07	3.27385412081741e-06	rangap1b	ran GTPase-activating protein 1-like [Source:NCBI gene;Acc:108274340]	Genetic Information Processing	Translation	ko03013//RNA transport	K14319	-	GO:0005096//GTPase activator activity;GO:0005515//protein binding	GO:0007165//signal transduction
ENSIPUG00000015142	130	171	115	321	795	217	5.98	8.00	5.51	16.60	28.62	10.27	6.49666666666667	18.4966666666667	1.50949371239324	1.69258381596883e-07	3.4502184278499e-06	zgc:174917	probable alpha-ketoglutarate-dependent hypophosphite dioxygenase [Source:NCBI gene;Acc:108268429]	-	-	-	-	-	GO:0051213//dioxygenase activity	GO:0055114//oxidation-reduction process
ENSIPUG00000013217	1419	1651	1811	529	909	909	45.08	53.28	59.83	18.88	22.58	29.68	52.73	23.7133333333333	-1.15292552303914	1.69844368117357e-07	3.45893674939468e-06	ppm1g	protein phosphatase, Mg2+/Mn2+ dependent 1G [Source:NCBI gene;Acc:108263308]	-	-	-	-	-	GO:0003824//catalytic activity;GO:0004721//phosphoprotein phosphatase activity;GO:0004722//protein serine/threonine phosphatase activity;GO:0016787//hydrolase activity;GO:0043169//cation binding;GO:0046872//metal ion binding	GO:0006470//protein dephosphorylation;GO:0007417//central nervous system development
ENSIPUG00000022585	207	263	169	371	777	348	3.48	3.65	2.42	6.86	10.15	4.87	3.18333333333333	7.29333333333333	1.19604009986945	1.72569631356391e-07	3.51116534860323e-06	epha3	EPH receptor A3 [Source:NCBI gene;Acc:108266754]	-	-	-	-	GO:0005887//integral component of plasma membrane;GO:0016020//membrane;GO:0016021//integral component of membrane	GO:0000166//nucleotide binding;GO:0004672//protein kinase activity;GO:0004713//protein tyrosine kinase activity;GO:0004714//transmembrane receptor protein tyrosine kinase activity;GO:0005003//ephrin receptor activity;GO:0005515//protein binding;GO:0005524//ATP binding;GO:0016301//kinase activity;GO:0016740//transferase activity	GO:0001756//somitogenesis;GO:0006468//protein phosphorylation;GO:0007169//transmembrane receptor protein tyrosine kinase signaling pathway;GO:0007509//mesoderm migration involved in gastrulation;GO:0016310//phosphorylation;GO:0018108//peptidyl-tyrosine phosphorylation;GO:0048013//ephrin receptor signaling pathway
ENSIPUG00000004681	91	152	173	267	608	267	1.77	3.01	3.51	5.85	9.27	5.35	2.76333333333333	6.82333333333333	1.30406709552766	1.73133569905616e-07	3.51936257635119e-06	trim108	tripartite motif containing 39 [Source:NCBI gene;Acc:108266136]	-	-	-	-	-	GO:0005515//protein binding;GO:0008270//zinc ion binding;GO:0016874//ligase activity;GO:0046872//metal ion binding	-
ENSIPUG00000012936	302	367	347	122	183	146	12.63	15.26	15.06	5.78	6.09	5.54	14.3166666666667	5.80333333333333	-1.30274192837473	1.73680341218279e-07	3.52719592593108e-06	-	sialoadhesin-like [Source:NCBI gene;Acc:108259415]	-	-	-	-	-	-	-
ENSIPUG00000014455	1625	1576	1421	758	861	693	78.70	77.53	71.57	41.24	32.61	34.49	75.9333333333333	36.1133333333333	-1.07220175112442	1.74495887703502e-07	3.54046809479751e-06	hdac1	probable histone deacetylase 1-B [Source:NCBI gene;Acc:108272688]	Cellular Processes;Environmental Information Processing	Cell growth and death;Signal transduction	ko04110//Cell cycle;ko04330//Notch signaling pathway	K06067;K06067	GO:0005634//nucleus	GO:0004407//histone deacetylase activity;GO:0016787//hydrolase activity;GO:0032041//NAD-dependent histone deacetylase activity (H3-K14 specific);GO:0046872//metal ion binding	GO:0001764//neuron migration;GO:0001889//liver development;GO:0002244//hematopoietic progenitor cell differentiation;GO:0006325//chromatin organization;GO:0008285//negative regulation of cell proliferation;GO:0009953//dorsal/ventral pattern formation;GO:0016055//Wnt signaling pathway;GO:0016575//histone deacetylation;GO:0021754//facial nucleus development;GO:0021903//rostrocaudal neural tube patt…
ENSIPUG00000023410	4	8	9	40	58	43	0.05	0.11	0.12	0.60	0.60	0.59	0.0933333333333333	0.596666666666667	2.67646085520665	1.76863600889827e-07	3.58185672534246e-06	adamts9	ADAM metallopeptidase with thrombospondin type 1 motif 9 [Source:NCBI gene;Acc:108255248]	-	-	-	-	-	GO:0004222//metalloendopeptidase activity;GO:0008237//metallopeptidase activity;GO:0008270//zinc ion binding	GO:0006508//proteolysis;GO:0031018//endocrine pancreas development;GO:1990798//pancreas regeneration
ENSIPUG00000021142	42	61	38	101	194	115	0.80	1.18	0.75	2.15	2.88	2.24	0.91	2.42333333333333	1.41305441299974	1.82504134554582e-07	3.68536556588357e-06	-	thiosulfate sulfurtransferase/rhodanese-like domain-containing protein 1 [Source:NCBI gene;Acc:108260199]	-	-	-	-	-	-	-
ENSIPUG00000012757	364	363	375	142	213	120	11.74	11.88	12.58	5.16	5.37	3.97	12.0666666666667	4.83333333333333	-1.31993679706828	1.82649226974735e-07	3.68536556588357e-06	tap2t	antigen peptide transporter 2-like [Source:NCBI gene;Acc:108273873]	Human Diseases;Cellular Processes;Environmental Information Processing	Infectious diseases;Transport and catabolism;Membrane transport	ko05168//Herpes simplex infection;ko04145//Phagosome;ko02010//ABC transporters	K05654;K05654;K05654	GO:0016020//membrane;GO:0016021//integral component of membrane	GO:0000166//nucleotide binding;GO:0005524//ATP binding;GO:0016887//ATPase activity;GO:0042626//ATPase activity, coupled to transmembrane movement of substances	GO:0055085//transmembrane transport
ENSIPUG00000017140	88	64	83	154	185	208	1.60	1.18	1.57	3.14	2.63	3.88	1.45	3.21666666666667	1.14951354141935	1.88457432824399e-07	3.79555006643205e-06	ogdhb	oxoglutarate dehydrogenase [Source:NCBI gene;Acc:108277078]	Metabolism;Metabolism;Metabolism;Metabolism;Metabolism	Global and overview maps;Global and overview maps;Amino acid metabolism;Amino acid metabolism;Carbohydrate metabolism	ko01100//Metabolic pathways;ko01200//Carbon metabolism;ko00310//Lysine degradation;ko00380//Tryptophan metabolism;ko00020//Citrate cycle (TCA cycle)	K00164;K00164;K00164;K00164;K00164	-	GO:0004591//oxoglutarate dehydrogenase (succinyl-transferring) activity;GO:0016624//oxidoreductase activity, acting on the aldehyde or oxo group of donors, disulfide as acceptor;GO:0030976//thiamine pyrophosphate binding	GO:0006099//tricarboxylic acid cycle;GO:0055114//oxidation-reduction process;GO:0060047//heart contraction
ENSIPUG00000011207	517	542	549	236	323	252	4.63	4.93	5.12	2.38	2.26	2.32	4.89333333333333	2.32	-1.07669275699448	1.89644358221166e-07	3.81593785989772e-06	-	nucleolar and coiled-body phosphoprotein 1-like [Source:NCBI gene;Acc:108256371]	-	-	-	-	-	-	-
ENSIPUG00000024753	849	910	785	311	601	343	11.09	12.07	10.66	4.56	6.13	4.60	11.2733333333333	5.09666666666667	-1.14528825304917	1.94370399411163e-07	3.9074351130936e-06	morn3	MORN repeat containing 3 [Source:NCBI gene;Acc:108276841]	-	-	-	-	-	-	-
ENSIPUG00000018963	458	442	425	157	275	219	9.00	8.82	8.68	3.47	4.23	4.42	8.83333333333333	4.04	-1.12860266086497	2.00465026793477e-07	4.02625162269398e-06	thap12a	THAP domain containing 12a [Source:ZFIN;Acc:ZDB-GENE-040426-2045]	-	-	-	-	-	-	-
ENSIPUG00000017278	772	606	599	275	407	283	34.29	27.24	27.76	13.67	14.11	13.08	29.7633333333333	13.62	-1.12780940623337	2.01914742503368e-07	4.0516445851089e-06	camk2d1	calcium/calmodulin-dependent protein kinase type II delta 1 chain [Source:NCBI gene;Acc:108267517]	Environmental Information Processing;Organismal Systems;Environmental Information Processing;Cellular Processes;Organismal Systems;Cellular Processes;Organismal Systems;Environmental Information Processing	Signal transduction;Circulatory system;Signal transduction;Cell growth and death;Endocrine system;Cell growth and death;Endocrine system;Signal transduction	ko04020//Calcium signaling pathway;ko04261//Adrenergic signaling in cardiomyocytes;ko04310//Wnt signaling pathway;ko04217//Necroptosis;ko04916//Melanogenesis;ko04114//Oocyte meiosis;ko04912//GnRH signaling pathway;ko04012//ErbB signaling pathway	K04515;K04515;K04515;K04515;K04515;K04515;K04515;K04515	-	GO:0004672//protein kinase activity;GO:0004674//protein serine/threonine kinase activity;GO:0004683//calmodulin-dependent protein kinase activity;GO:0005516//calmodulin binding;GO:0005524//ATP binding	GO:0006468//protein phosphorylation
ENSIPUG00000003606	874	880	837	413	441	364	15.81	15.41	14.65	8.41	6.17	6.83	15.29	7.13666666666667	-1.09926611169645	2.04920300232484e-07	4.10818201897269e-06	rpl9	replication factor C subunit 1 [Source:NCBI gene;Acc:108260965]	Genetic Information Processing;Genetic Information Processing;Genetic Information Processing	Replication and repair;Replication and repair;Replication and repair	ko03420//Nucleotide excision repair;ko03030//DNA replication;ko03430//Mismatch repair	K10754;K10754;K10754	GO:0005634//nucleus;GO:0005663//DNA replication factor C complex	GO:0000166//nucleotide binding;GO:0003677//DNA binding;GO:0003689//DNA clamp loader activity;GO:0005524//ATP binding	GO:0006260//DNA replication;GO:0006281//DNA repair
ENSIPUG00000005686	6538	5954	5525	3044	3435	2586	159.42	147.47	140.10	83.39	65.50	64.80	148.996666666667	71.23	-1.06472315986933	2.05297043839983e-07	4.11196242162357e-06	slc1a1	solute carrier family 1 member 1 [Source:NCBI gene;Acc:108267129]	-	-	-	-	GO:0016020//membrane;GO:0016021//integral component of membrane	GO:0015293//symporter activity	GO:0055085//transmembrane transport
ENSIPUG00000012070	212	227	183	72	64	66	7.59	8.25	6.81	2.90	1.79	2.43	7.55	2.37333333333333	-1.6695619039672	2.07664611167094e-07	4.15557425203603e-06	slc5a3b	solute carrier family 5 member 3 [Source:NCBI gene;Acc:108266820]	-	-	-	-	GO:0016020//membrane;GO:0016021//integral component of membrane	GO:0022857//transmembrane transporter activity	GO:0055085//transmembrane transport
ENSIPUG00000016164	22	16	15	61	97	56	0.75	0.56	0.53	2.35	2.60	1.97	0.613333333333333	2.30666666666667	1.91106627157972	2.08764670972318e-07	4.16995026516187e-06	si:ch211-232p21.6	hepatic lectin-like [Source:NCBI gene;Acc:108274476]	-	-	-	-	GO:0016020//membrane;GO:0016021//integral component of membrane	GO:0030246//carbohydrate binding	-
ENSIPUG00000001130	2406	2569	2268	1093	1647	929	55.39	60.08	54.30	28.27	29.65	21.98	56.59	26.6333333333333	-1.08731413498859	2.11222022890105e-07	4.21518141022335e-06	ripor2	RHO family interacting cell polarization regulator 2 [Source:NCBI gene;Acc:108256987]	-	-	-	-	-	-	GO:0007605//sensory perception of sound;GO:0048741//skeletal muscle fiber development
ENSIPUG00000005690	859	868	781	355	592	393	21.89	22.47	20.70	10.16	11.80	10.29	21.6866666666667	10.75	-1.01247166184316	2.12613876669359e-07	4.23908616147704e-06	cytip	cytohesin 1 interacting protein [Source:NCBI gene;Acc:108266670]	-	-	-	-	-	GO:0005515//protein binding	-
ENSIPUG00000007500	347	316	403	142	168	143	7.90	7.90	9.20	3.50	2.89	3.23	8.33333333333333	3.20666666666667	-1.37781929577941	2.13720465639563e-07	4.25726491810003e-06	rnaset2l	ribonuclease Oy-like [Source:NCBI gene;Acc:108277498]	-	-	-	-	-	GO:0003723//RNA binding;GO:0033897//ribonuclease T2 activity	GO:0090502//RNA phosphodiester bond hydrolysis, endonucleolytic
ENSIPUG00000004125	283	250	191	383	880	389	10.02	8.99	7.03	15.23	24.36	14.15	8.68	17.9133333333333	1.04526687284753	2.17179049353214e-07	4.31828624792215e-06	slc44a4	solute carrier family 44, member 4 [Source:ZFIN;Acc:ZDB-GENE-040426-1371]	-	-	-	-	-	-	-
ENSIPUG00000014599	402	281	254	102	137	118	4.14	2.94	2.72	1.18	1.10	1.25	3.26666666666667	1.17666666666667	-1.47311356573139	2.18063477483739e-07	4.33193009997696e-06	crocc2	rootletin-like [Source:NCBI gene;Acc:108272137]	-	-	-	-	GO:0097546//ciliary base	-	-
ENSIPUG00000014961	87	78	114	128	385	253	2.05	1.87	2.79	3.39	7.10	6.13	2.23666666666667	5.54	1.30853571057016	2.19878990950809e-07	4.36402880132341e-06	grinaa	glutamate ionotropic receptor NMDA type subunit associated protein 1 [Source:NCBI gene;Acc:108257216]	-	-	-	-	GO:0016020//membrane;GO:0016021//integral component of membrane	-	-
ENSIPUG00000004145	414	474	421	171	260	150	4.46	4.97	4.60	2.38	2.14	1.59	4.67666666666667	2.03666666666667	-1.19927072380117	2.25477204871412e-07	4.46702437067099e-06	-	uncharacterized LOC108265956 [Source:NCBI gene;Acc:108265956]	Environmental Information Processing	Signaling molecules and interaction	ko04060//Cytokine-cytokine receptor interaction	K22628	-	GO:0005515//protein binding	-
ENSIPUG00000022624	1230	1058	1263	535	563	587	18.35	16.08	19.62	8.96	6.58	9.08	18.0166666666667	8.20666666666667	-1.13446385613756	2.34972733137969e-07	4.64671870093295e-06	atad2	ATPase family, AAA domain containing 2 [Source:NCBI gene;Acc:108256384]	-	-	-	-	-	GO:0005515//protein binding;GO:0005524//ATP binding;GO:0016887//ATPase activity	GO:0006325//chromatin organization;GO:0006355//regulation of transcription, DNA-templated
ENSIPUG00000007183	393	397	462	146	219	210	17.48	17.35	20.99	7.08	7.68	9.45	18.6066666666667	8.07	-1.20517904506713	2.40696296105345e-07	4.74701756542779e-06	impdh1a	inosine monophosphate dehydrogenase 1 [Source:NCBI gene;Acc:108264359]	Metabolism;Metabolism;Metabolism	Global and overview maps;Nucleotide metabolism;Xenobiotics biodegradation and metabolism	ko01100//Metabolic pathways;ko00230//Purine metabolism;ko00983//Drug metabolism - other enzymes	K00088;K00088;K00088	GO:0005634//nucleus;GO:0005737//cytoplasm	GO:0000166//nucleotide binding;GO:0003824//catalytic activity;GO:0003938//IMP dehydrogenase activity;GO:0016491//oxidoreductase activity;GO:0046872//metal ion binding	GO:0001654//eye development;GO:0006164//purine nucleotide biosynthetic process;GO:0006177//GMP biosynthetic process;GO:0048066//developmental pigmentation;GO:0055114//oxidation-reduction process
ENSIPUG00000008345	206	225	157	40	98	55	6.48	7.19	5.14	1.41	2.41	1.78	6.27	1.86666666666667	-1.74800111657823	2.47854748760998e-07	4.88378897197956e-06	rbm15b	RNA binding motif protein 15B [Source:NCBI gene;Acc:108255088]	-	-	-	-	-	GO:0003676//nucleic acid binding;GO:0003723//RNA binding	-
ENSIPUG00000013355	459	404	401	150	275	164	7.53	6.74	6.84	2.77	3.53	2.77	7.03666666666667	3.02333333333333	-1.21875212281864	2.55291337373742e-07	5.02578946332524e-06	rfx7b	DNA-binding protein RFX7-like [Source:NCBI gene;Acc:108275305]	-	-	-	-	-	GO:0003677//DNA binding;GO:0003700//DNA-binding transcription factor activity	GO:0006355//regulation of transcription, DNA-templated
ENSIPUG00000020313	823	654	486	225	371	230	8.80	7.11	5.41	2.71	3.11	2.53	7.10666666666667	2.78333333333333	-1.35235933539776	2.56672541485399e-07	5.04843238212325e-06	ppargc1a	PPARG coactivator 1 alpha [Source:NCBI gene;Acc:108267918]	Environmental Information Processing;Organismal Systems;Organismal Systems	Signal transduction;Endocrine system;Endocrine system	ko04371//Apelin signaling pathway;ko04910//Insulin signaling pathway;ko04920//Adipocytokine signaling pathway	K07202;K07202;K07202	-	GO:0003676//nucleic acid binding;GO:0003712//transcription coregulator activity;GO:0005102//signaling receptor binding;GO:0008134//transcription factor binding	GO:0007005//mitochondrion organization;GO:0007519//skeletal muscle tissue development;GO:0050873//brown fat cell differentiation
MSTRG.17763	220	329	104	48	56	30	7.95	12.07	3.91	1.94	1.57	1.12	7.97666666666667	1.54333333333333	-2.36973629827827	2.58445587402192e-07	5.06961667496652e-06	--	B3 domain-containing protein At5g60140-like [Pangasianodon hypophthalmus]	-	-	-	-	-	-	-
ENSIPUG00000008899	416	332	345	152	167	132	12.10	9.83	10.48	4.98	3.81	3.97	10.8033333333333	4.25333333333333	-1.34481069155297	2.69624999810758e-07	5.27470500972667e-06	hmbsa	hydroxymethylbilane synthase [Source:NCBI gene;Acc:108260104]	Metabolism;Metabolism	Global and overview maps;Metabolism of cofactors and vitamins	ko01100//Metabolic pathways;ko00860//Porphyrin and chlorophyll metabolism	K01749;K01749	-	GO:0004418//hydroxymethylbilane synthase activity	GO:0018160//peptidyl-pyrromethane cofactor linkage;GO:0033014//tetrapyrrole biosynthetic process
ENSIPUG00000016816	72	54	47	167	246	103	6.12	4.66	4.15	15.94	16.35	8.99	4.97666666666667	13.76	1.46722880528871	2.74913434276681e-07	5.36375746947683e-06	ccl20b (1 of many)	eotaxin-like [Source:NCBI gene;Acc:108256317]	Environmental Information Processing	Signaling molecules and interaction	ko04060//Cytokine-cytokine receptor interaction	K14625	GO:0005576//extracellular region;GO:0005615//extracellular space	GO:0005125//cytokine activity;GO:0008009//chemokine activity	GO:0006935//chemotaxis;GO:0006955//immune response;GO:0010469//regulation of signaling receptor activity;GO:0060326//cell chemotaxis
ENSIPUG00000000808	546	551	558	243	341	277	18.61	19.08	19.79	9.31	9.09	9.71	19.16	9.37	-1.03197660807699	2.75160329485125e-07	5.36378547717123e-06	hps1	HPS1, biogenesis of lysosomal organelles complex 3 subunit 1 [Source:NCBI gene;Acc:108263615]	-	-	-	-	-	-	-
ENSIPUG00000012203	344	333	275	95	170	145	9.10	8.95	7.57	2.82	3.52	3.94	8.54	3.42666666666667	-1.31743021114777	2.96856460327349e-07	5.75590716155566e-06	qpctla	glutaminyl-peptide cyclotransferase-like [Source:NCBI gene;Acc:108264841]	-	-	-	-	GO:0016020//membrane;GO:0016021//integral component of membrane	GO:0016603//glutaminyl-peptide cyclotransferase activity;GO:0016740//transferase activity	-
ENSIPUG00000020125	167	154	176	40	80	58	2.68	2.51	2.94	0.72	1.00	0.96	2.71	0.893333333333333	-1.60102235161726	3.07635234987237e-07	5.94380650304253e-06	-	interferon-inducible GTPase 5-like [Source:NCBI gene;Acc:108262224]	-	-	-	-	GO:0016020//membrane	GO:0005525//GTP binding	-
ENSIPUG00000006072	243	204	166	69	78	45	5.80	4.95	4.12	1.85	1.46	1.10	4.95666666666667	1.47	-1.7535540864949	3.38273031993361e-07	6.51272448909156e-06	pipox	pipecolic acid and sarcosine oxidase [Source:NCBI gene;Acc:108278380]	Metabolism;Cellular Processes;Metabolism;Metabolism	Global and overview maps;Transport and catabolism;Amino acid metabolism;Amino acid metabolism	ko01100//Metabolic pathways;ko04146//Peroxisome;ko00310//Lysine degradation;ko00260//Glycine, serine and threonine metabolism	K00306;K00306;K00306;K00306	-	GO:0008115//sarcosine oxidase activity;GO:0016491//oxidoreductase activity	GO:0046653//tetrahydrofolate metabolic process;GO:0055114//oxidation-reduction process
ENSIPUG00000005944	631	626	636	272	346	340	8.13	8.20	8.52	3.94	3.49	4.50	8.28333333333333	3.97666666666667	-1.05865180875442	3.67600450769476e-07	7.03490566609192e-06	znf526	zinc finger protein 574 [Source:NCBI gene;Acc:108266391]	-	-	-	-	-	GO:0003676//nucleic acid binding	-
ENSIPUG00000010185	211	87	85	10	39	18	21.32	9.09	10.00	1.29	4.11	1.97	13.47	2.45666666666667	-2.45497582708839	3.67648831716867e-07	7.03490566609192e-06	-	uncharacterized LOC108255699 [Source:NCBI gene;Acc:108255699]	-	-	-	-	GO:0005576//extracellular region	GO:0008009//chemokine activity	GO:0006935//chemotaxis;GO:0006952//defense response;GO:0006955//immune response;GO:0060326//cell chemotaxis
ENSIPUG00000023802	471	398	442	132	205	231	8.98	7.62	8.65	2.83	3.05	4.51	8.41666666666667	3.46333333333333	-1.28108773362231	3.79305438051698e-07	7.24526436390359e-06	-	opioid growth factor receptor-like [Source:NCBI gene;Acc:108255127]	-	-	-	-	GO:0016020//membrane	GO:0004985//opioid receptor activity;GO:0038023//signaling receptor activity	GO:0038003//opioid receptor signaling pathway
ENSIPUG00000021424	402	351	295	114	194	156	7.06	6.26	5.39	2.25	2.72	2.82	6.23666666666667	2.59666666666667	-1.26411432517911	3.9183637478925e-07	7.47808599292113e-06	pacs1a	phosphofurin acidic cluster sorting protein 1-like [Source:NCBI gene;Acc:108278962]	-	-	-	-	-	-	-
ENSIPUG00000011191	115	96	72	19	29	11	6.65	5.64	4.33	1.23	1.31	0.65	5.54	1.06333333333333	-2.38129205300548	4.0377723591947e-07	7.69253719207694e-06	si:ch211-160f23.5	E2F transcription factor 2 [Source:NCBI gene;Acc:108270354]	Cellular Processes;Cellular Processes	Cell growth and death;Cell growth and death	ko04218//Cellular senescence;ko04110//Cell cycle	K09389;K09389	GO:0005634//nucleus;GO:0005667//transcription factor complex	GO:0003677//DNA binding;GO:0003700//DNA-binding transcription factor activity;GO:0046983//protein dimerization activity	GO:0006355//regulation of transcription, DNA-templated
ENSIPUG00000012873	94	71	81	13	27	16	5.16	3.96	4.63	0.80	1.16	0.90	4.58333333333333	0.953333333333333	-2.26534456652099	4.06549862014631e-07	7.73861287869661e-06	-	zinc finger protein 260-like [Source:NCBI gene;Acc:108257050]	-	-	-	-	-	GO:0003676//nucleic acid binding	-
ENSIPUG00000020293	3517	3000	2749	1335	1943	957	164.70	142.68	133.87	70.22	71.15	46.04	147.083333333333	62.47	-1.23539834264659	4.22063083334754e-07	8.01296481062645e-06	-	sulfotransferase 1C1-like [Source:NCBI gene;Acc:108274358]	-	-	-	-	-	GO:0008146//sulfotransferase activity;GO:0016740//transferase activity	-
ENSIPUG00000009550	0	13	7	258	327	163	0.00	0.63	0.35	13.85	12.22	8.01	0.326666666666667	11.36	5.11999977611063	4.42341832631323e-07	8.36887768541963e-06	nr0b2	nuclear receptor subfamily 0 group b member 2 [Source:NCBI gene;Acc:100528524]	-	-	-	-	GO:0005634//nucleus	GO:0003677//DNA binding;GO:0003707//steroid hormone receptor activity	GO:0006355//regulation of transcription, DNA-templated
ENSIPUG00000022439	3668	2758	2397	1315	1730	1296	73.40	59.89	52.98	32.55	31.02	29.19	62.09	30.92	-1.00582061243382	4.51576407107587e-07	8.52882251349611e-06	slc5a12	solute carrier family 5 member 12 [Source:NCBI gene;Acc:108275272]	-	-	-	-	GO:0016020//membrane;GO:0016021//integral component of membrane	GO:0022857//transmembrane transporter activity	GO:0055085//transmembrane transport
ENSIPUG00000005704	3665	4224	4419	1298	2736	2279	86.08	100.81	108.12	34.30	50.48	57.34	98.3366666666667	47.3733333333333	-1.05365426478047	4.54703959431648e-07	8.58047575259099e-06	syncripl	heterogeneous nuclear ribonucleoprotein Q [Source:NCBI gene;Acc:108270054]	-	-	-	-	-	GO:0003676//nucleic acid binding;GO:0003723//RNA binding	-
ENSIPUG00000000379	452	352	351	153	181	170	5.73	4.53	4.62	2.18	1.79	2.21	4.96	2.06	-1.26769578320366	4.59083434115685e-07	8.65564383286968e-06	wdr90	WD repeat domain 90 [Source:NCBI gene;Acc:108264560]	-	-	-	-	-	GO:0005515//protein binding	-
ENSIPUG00000021427	88	68	63	13	12	16	4.46	3.39	2.51	0.71	0.48	0.67	3.45333333333333	0.62	-2.47764947657852	4.66014807121658e-07	8.76384867518642e-06	neb	nebulin [Source:NCBI gene;Acc:108266435]	-	-	-	-	-	GO:0003779//actin binding;GO:0005515//protein binding	GO:0048747//muscle fiber development
ENSIPUG00000024255	2758	2048	2889	1209	1406	1156	39.66	29.92	43.21	19.53	15.81	17.09	37.5966666666667	17.4766666666667	-1.10517471260367	4.66025634292816e-07	8.76384867518642e-06	-	uncharacterized LOC108277732 [Source:NCBI gene;Acc:108277732]	-	-	-	-	-	-	-
ENSIPUG00000006228	73	78	128	14	30	12	6.24	6.78	11.39	1.35	2.01	1.05	8.13666666666667	1.47	-2.46862173422363	4.77722394833769e-07	8.96067791580044e-06	zgc:194202 (1 of many)	leukotriene B4 receptor 1-like [Source:NCBI gene;Acc:108255375]	-	-	-	-	GO:0016020//membrane;GO:0016021//integral component of membrane	GO:0004930//G protein-coupled receptor activity	GO:0007186//G protein-coupled receptor signaling pathway
MSTRG.19917	203	228	266	73	124	68	6.44	7.35	8.78	2.60	3.08	2.22	7.52333333333333	2.63333333333333	-1.51448186012737	4.83710687468594e-07	9.06521950477163e-06	--	NLR family CARD domain-containing protein 3 CARD15-like protein Caterpiller protein 16.2 [Channa argus]	-	-	-	-	-	-	-
ENSIPUG00000022922	714	636	779	328	387	261	13.76	12.45	15.61	7.10	5.83	5.17	13.94	6.03333333333333	-1.20820336461901	4.84356203718301e-07	9.06953878633445e-06	trim35-23	tripartite motif-containing protein 35-like [Source:NCBI gene;Acc:108256086]	-	-	-	-	-	GO:0005515//protein binding;GO:0008270//zinc ion binding;GO:0046872//metal ion binding	-
ENSIPUG00000015578	1317	1345	1194	635	719	625	16.98	17.61	16.01	9.20	7.25	8.28	16.8666666666667	8.24333333333333	-1.03287514519174	4.90461410127662e-07	9.16814605141974e-06	atrx	ATRX, chromatin remodeler [Source:NCBI gene;Acc:108268794]	-	-	-	-	-	GO:0005524//ATP binding	-
ENSIPUG00000004624	67	71	101	14	19	4	3.71	4.02	5.85	0.85	0.83	0.23	4.52666666666667	0.636666666666667	-2.82983893620898	4.96308794080114e-07	9.26952116943474e-06	-	-	-	-	-	-	-	-	-
ENSIPUG00000024318	41	49	28	81	157	109	1.99	2.41	1.41	4.41	5.95	5.42	1.93666666666667	5.26	1.44148713660893	5.04974176848809e-07	9.42330974594378e-06	asb16	ankyrin repeat and SOCS box containing 16 [Source:NCBI gene;Acc:108276967]	-	-	-	-	-	GO:0005515//protein binding	GO:0016567//protein ubiquitination;GO:0035556//intracellular signal transduction
ENSIPUG00000006178	90	77	63	15	20	14	4.10	3.57	2.99	0.77	0.71	0.66	3.55333333333333	0.713333333333333	-2.31652473635803	5.12168712292872e-07	9.54941186094185e-06	bpgm	bisphosphoglycerate mutase [Source:NCBI gene;Acc:108269072]	Metabolism;Metabolism;Metabolism	Global and overview maps;Carbohydrate metabolism;Amino acid metabolism	ko01100//Metabolic pathways;ko00010//Glycolysis / Gluconeogenesis;ko00260//Glycine, serine and threonine metabolism	K01837;K01837;K01837	-	GO:0003824//catalytic activity;GO:0004082//bisphosphoglycerate mutase activity;GO:0004619//phosphoglycerate mutase activity;GO:0016853//isomerase activity;GO:0016868//intramolecular transferase activity, phosphotransferases	GO:0006096//glycolytic process
ENSIPUG00000013743	1279	1083	1187	577	731	492	83.17	71.53	80.27	42.15	37.17	32.88	78.3233333333333	37.4	-1.06640389525178	5.14079380664427e-07	9.57192684752054e-06	agxta	alanine--glyoxylate and serine--pyruvate aminotransferase [Source:NCBI gene;Acc:108272030]	Metabolism;Metabolism;Cellular Processes;Metabolism;Metabolism;Metabolism	Global and overview maps;Global and overview maps;Transport and catabolism;Amino acid metabolism;Amino acid metabolism;Carbohydrate metabolism	ko01100//Metabolic pathways;ko01200//Carbon metabolism;ko04146//Peroxisome;ko00260//Glycine, serine and threonine metabolism;ko00250//Alanine, aspartate and glutamate metabolism;ko00630//Glyoxylate and dicarboxylate metabolism	K00830;K00830;K00830;K00830;K00830;K00830	-	GO:0003824//catalytic activity;GO:0004760//serine-pyruvate transaminase activity;GO:0008453//alanine-glyoxylate transaminase activity;GO:0008483//transaminase activity;GO:0016740//transferase activity	-
ENSIPUG00000014525	229	283	281	99	119	103	7.86	9.87	10.03	3.82	3.20	3.63	9.25333333333333	3.55	-1.38215413746506	5.16151708427946e-07	9.59910394261062e-06	parp12a (1 of many)	poly [ADP-ribose] polymerase 12-like [Source:NCBI gene;Acc:108264403]	-	-	-	-	-	GO:0003950//NAD+ ADP-ribosyltransferase activity;GO:0046872//metal ion binding	-
ENSIPUG00000023512	1355	1422	1360	490	732	828	47.35	48.88	48.18	16.77	16.98	26.46	48.1366666666667	20.07	-1.26209562586032	5.29029057290833e-07	9.78032399316351e-06	slc25a55a	mitochondrial glutamate carrier 1-like [Source:NCBI gene;Acc:108271946]	-	-	-	-	GO:0016020//membrane;GO:0016021//integral component of membrane	GO:0022857//transmembrane transporter activity	GO:0055085//transmembrane transport
ENSIPUG00000007724	88	94	55	13	20	5	5.69	6.18	3.70	0.97	1.00	0.35	5.19	0.773333333333333	-2.74657223395147	5.38375878323157e-07	9.93760909855679e-06	-	lysine rich nucleolar protein 1 [Source:NCBI gene;Acc:108258448]	-	-	-	-	-	-	-
ENSIPUG00000007611	877	827	1015	344	655	413	17.76	17.08	21.41	7.79	10.41	8.68	18.75	8.96	-1.065319958213	5.38446328605676e-07	9.93760909855679e-06	dlc	delta like canonical Notch ligand 3 [Source:NCBI gene;Acc:108277486]	Environmental Information Processing	Signal transduction	ko04330//Notch signaling pathway	K06051	GO:0016020//membrane;GO:0016021//integral component of membrane	GO:0005509//calcium ion binding	GO:0007154//cell communication;GO:0007275//multicellular organism development
ENSIPUG00000003898	578	994	453	1320	1844	1256	24.80	43.33	20.22	63.64	61.88	55.39	29.45	60.3033333333333	1.03397011683507	5.46899572549914e-07	1.00766015677578e-05	pgr	progesterone receptor [Source:NCBI gene;Acc:108264046]	Cellular Processes;Organismal Systems	Cell growth and death;Endocrine system	ko04114//Oocyte meiosis;ko04914//Progesterone-mediated oocyte maturation	K08556;K08556	GO:0005634//nucleus	GO:0003677//DNA binding;GO:0003700//DNA-binding transcription factor activity;GO:0003707//steroid hormone receptor activity;GO:0005496//steroid binding;GO:0008270//zinc ion binding;GO:0043565//sequence-specific DNA binding	GO:0006355//regulation of transcription, DNA-templated;GO:0030728//ovulation;GO:0042700//luteinizing hormone signaling pathway
[truncated: 1,040 more rows]
