# Supplementary material for: RNA-Seq and 16S rRNA Analysis Revealed the Effect of Deltamethrin on Channel Catfish in the Early Stage of Acute Exposure
Source: Front Immunol. 2022 Jun 3;13:916100. doi: 10.3389/fimmu.2022.916100 (PMC9211022; doi:10.3389/fimmu.2022.916100)
Supplement: Supplementary file 2 [file Table_2.xls]

id	C-1_count	C-2_count	C-3_count	L-1_count	L-2_count	L-3_count	C-1_fpkm	C-2_fpkm	C-3_fpkm	L-1_fpkm	L-2_fpkm	L-3_fpkm	C_mean	L_mean	log2(fc)	PValue	FDR	Symbol	Description	KEGG_A_class	KEGG_B_class	Pathway	K_ID	GO Component	GO Function	GO Process
ENSIPUG00000010868	583	519	552	1619	1326	1538	21.97	19.85	21.61	58.59	64.46	65.70	21.1433333333333	62.9166666666667	1.5732393971543	1.9336773168242e-39	4.24326150403903e-35	znf395a	zinc finger protein 395-like [Source:NCBI gene;Acc:108270040]	-	-	-	-	-	GO:0003676//nucleic acid binding	-
ENSIPUG00000006184	264	268	301	927	734	738	9.98	10.28	11.88	33.67	35.92	31.85	10.7133333333333	33.8133333333333	1.65818481646432	6.62480798072685e-29	7.2687393164535e-25	ero1a	endoplasmic reticulum oxidoreductase 1 alpha [Source:NCBI gene;Acc:108269779]	Genetic Information Processing	Folding, sorting and degradation	ko04141//Protein processing in endoplasmic reticulum	K10950	GO:0005783//endoplasmic reticulum	GO:0003756//protein disulfide isomerase activity;GO:0016671//oxidoreductase activity, acting on a sulfur group of donors, disulfide as acceptor	GO:0055114//oxidation-reduction process
ENSIPUG00000016311	113	181	218	915	795	865	6.03	9.84	12.12	47.00	54.89	52.51	9.33	51.4666666666667	2.46368936058253	3.13538142517816e-27	2.29342699980365e-23	zgc:153317	chromosome 4 open reading frame, human C15orf48 [Source:NCBI gene;Acc:108264506]	-	-	-	-	GO:0016020//membrane;GO:0016021//integral component of membrane	-	-
ENSIPUG00000016444	3840	5230	3841	10323	8886	10207	104.87	145.09	109.09	271.06	313.20	316.24	119.683333333333	300.166666666667	1.32654151361749	1.90400511386532e-18	1.04453720546652e-14	btg2	protein BTG2-like [Source:NCBI gene;Acc:108255010]	Genetic Information Processing	Folding, sorting and degradation	ko03018//RNA degradation	K14443	-	-	GO:0008285//negative regulation of cell proliferation
ENSIPUG00000013753	940	1062	1080	2358	2005	1905	12.37	14.20	14.78	29.84	34.06	28.45	13.7833333333333	30.7833333333333	1.15922463181117	4.79735219321575e-18	2.10546193055853e-14	irs2a	insulin receptor substrate 2-like [Source:NCBI gene;Acc:108258957]	Environmental Information Processing;Organismal Systems;Cellular Processes;Organismal Systems	Signal transduction;Endocrine system;Transport and catabolism;Endocrine system	ko04068//FoxO signaling pathway;ko04910//Insulin signaling pathway;ko04140//Autophagy - animal;ko04920//Adipocytokine signaling pathway	K07187;K07187;K07187;K07187	-	GO:0005158//insulin receptor binding	GO:0001666//response to hypoxia;GO:0008286//insulin receptor signaling pathway
ENSIPUG00000001099	247	318	396	1026	706	1013	11.51	17.85	20.93	47.25	43.48	57.00	16.7633333333333	49.2433333333333	1.55461936998596	1.21650134723009e-16	4.44915092726951e-13	egln3	egl-9 family hypoxia inducible factor 3 [Source:NCBI gene;Acc:108270013]	-	-	-	-	-	GO:0005506//iron ion binding;GO:0016491//oxidoreductase activity;GO:0016705//oxidoreductase activity, acting on paired donors, with incorporation or reduction of molecular oxygen;GO:0031418//L-ascorbic acid binding;GO:0046872//metal ion binding	GO:0055114//oxidation-reduction process
ENSIPUG00000022939	108	136	120	525	278	634	2.55	3.26	2.94	11.90	8.46	16.96	2.91666666666667	12.44	2.09259406413207	1.68601861368088e-15	5.28542749408761e-12	ncam3	neural cell adhesion molecule 1-like [Source:NCBI gene;Acc:108256632]	Environmental Information Processing	Signaling molecules and interaction	ko04514//Cell adhesion molecules (CAMs)	K06491	GO:0016020//membrane	GO:0005515//protein binding	GO:0007155//cell adhesion
ENSIPUG00000006144	420	372	363	835	613	699	15.36	13.82	13.81	29.36	28.93	29.00	14.33	29.0966666666667	1.02181527690397	3.5466844070157e-14	8.64760473639473e-11	eef2k	eukaryotic elongation factor 2 kinase [Source:NCBI gene;Acc:108273921]	-	-	-	-	-	GO:0004674//protein serine/threonine kinase activity;GO:0004686//elongation factor-2 kinase activity;GO:0005509//calcium ion binding;GO:0005515//protein binding;GO:0005516//calmodulin binding;GO:0005524//ATP binding	GO:0006468//protein phosphorylation;GO:0061300//cerebellum vasculature development
ENSIPUG00000007078	1289	1825	1859	3843	3064	3718	23.64	33.99	35.45	67.76	72.51	77.35	31.0266666666667	72.54	1.22526803528609	4.35550126458793e-14	9.55771197501175e-11	zgc:92606	gamma-aminobutyric acid receptor-associated protein-like 1 [Source:NCBI gene;Acc:108266696]	Organismal Systems;Environmental Information Processing;Environmental Information Processing;Cellular Processes;Cellular Processes;Cellular Processes	Immune system;Signal transduction;Signal transduction;Transport and catabolism;Transport and catabolism;Transport and catabolism	ko04621//NOD-like receptor signaling pathway;ko04371//Apelin signaling pathway;ko04068//FoxO signaling pathway;ko04140//Autophagy - animal;ko04137//Mitophagy - animal;ko04136//Autophagy - other eukaryotes	K08341;K08341;K08341;K08341;K08341;K08341	GO:0005737//cytoplasm	-	GO:0006914//autophagy
ENSIPUG00000015157	319	277	335	718	477	603	8.49	7.49	9.27	18.37	16.38	18.20	8.41666666666667	17.65	1.06834729635318	2.45497175179058e-12	3.84799286580661e-09	p4ha1b	prolyl 4-hydroxylase subunit alpha-1-like [Source:NCBI gene;Acc:108270445]	Metabolism;Metabolism	Global and overview maps;Amino acid metabolism	ko01100//Metabolic pathways;ko00330//Arginine and proline metabolism	K00472;K00472	GO:0005783//endoplasmic reticulum	GO:0004656//procollagen-proline 4-dioxygenase activity;GO:0005506//iron ion binding;GO:0005515//protein binding;GO:0016491//oxidoreductase activity;GO:0016702//oxidoreductase activity, acting on single donors with incorporation of molecular oxygen, incorporation of two atoms of oxygen;GO:0016705//oxidoreductase activity, acting on paired donors, with incorporation or reduction of molecular oxygen…	GO:0019511//peptidyl-proline hydroxylation;GO:0055114//oxidation-reduction process
ENSIPUG00000021158	260	239	232	505	411	478	10.36	9.65	9.42	19.06	20.94	21.58	9.81	20.5266666666667	1.06517432510442	1.26013435658437e-11	1.84349255472583e-08	hif1al2	hypoxia-inducible factor 1-alpha-like [Source:NCBI gene;Acc:108279075]	Cellular Processes;Cellular Processes	Transport and catabolism;Transport and catabolism	ko04140//Autophagy - animal;ko04137//Mitophagy - animal	K08268;K08268	GO:0005634//nucleus	GO:0005515//protein binding;GO:0046983//protein dimerization activity	-
ENSIPUG00000023129	354	367	424	742	642	751	5.66	5.96	7.05	11.41	13.25	13.62	6.22333333333333	12.76	1.03586890225982	4.42384309584198e-11	6.06730080594728e-08	egln2	egl nine homolog 2-like [Source:NCBI gene;Acc:108278008]	-	-	-	-	-	GO:0005506//iron ion binding;GO:0016491//oxidoreductase activity;GO:0016705//oxidoreductase activity, acting on paired donors, with incorporation or reduction of molecular oxygen;GO:0031418//L-ascorbic acid binding;GO:0046872//metal ion binding	GO:0055114//oxidation-reduction process
ENSIPUG00000014154	239	243	268	559	393	453	20.40	21.11	23.81	45.91	43.37	43.88	21.7733333333333	44.3866666666667	1.02756407957857	6.4592756435034e-11	8.3377849835905e-08	zgc:64002	nicotinamide N-methyltransferase-like [Source:NCBI gene;Acc:108258972]	Metabolism;Metabolism	Global and overview maps;Metabolism of cofactors and vitamins	ko01100//Metabolic pathways;ko00760//Nicotinate and nicotinamide metabolism	K00541;K00541	-	GO:0008168//methyltransferase activity;GO:0016740//transferase activity	GO:0032259//methylation
ENSIPUG00000010276	7	8	9	70	44	122	0.16	0.18	0.24	1.49	1.26	3.07	0.193333333333333	1.94	3.32689434778071	2.59157919879329e-10	3.02368352146569e-07	-	uncharacterized LOC108267286 [Source:NCBI gene;Acc:108267286]	-	-	-	-	-	-	-
ENSIPUG00000006355	97	95	70	219	198	216	9.40	9.35	7.06	20.41	24.77	23.75	8.60333333333333	22.9766666666667	1.41720187388411	4.88705488102188e-09	5.3620766154572e-06	PPP1R3E	protein phosphatase 1 regulatory subunit 3E [Source:HGNC Symbol;Acc:HGNC:14943]	-	-	-	-	-	GO:0005515//protein binding	-
MSTRG.4977	333	454	536	947	736	964	8.48	11.74	14.19	23.19	24.19	27.85	11.47	25.0766666666667	1.12848019829043	9.09419183989234e-09	9.50299741593321e-06	tc1a	transposase [Salmo salar]	-	-	-	-	-	-	-
ENSIPUG00000021811	213	166	216	394	309	436	4.92	3.90	5.19	8.75	9.22	11.43	4.67	9.8	1.06935919929291	7.50657120770371e-08	7.48746357190228e-05	-	round spermatid basic protein 1-like [Source:NCBI gene;Acc:108276210]	-	-	-	-	GO:0005634//nucleus	-	-
ENSIPUG00000023869	71	71	63	186	121	171	7.13	7.24	6.57	17.95	15.67	19.47	6.98	17.6966666666667	1.34217869919293	9.94108691032849e-08	9.48466135479341e-05	adob	2-aminoethanethiol dioxygenase-like [Source:NCBI gene;Acc:108270460]	Metabolism;Metabolism	Global and overview maps;Metabolism of other amino acids	ko01100//Metabolic pathways;ko00430//Taurine and hypotaurine metabolism	K10712;K10712	-	GO:0016702//oxidoreductase activity, acting on single donors with incorporation of molecular oxygen, incorporation of two atoms of oxygen;GO:0051213//dioxygenase activity	GO:0055114//oxidation-reduction process
MSTRG.20434	66	87	110	247	216	186	1.04	1.81	1.89	4.32	5.39	3.70	1.58	4.47	1.50035027300621	1.22653066023597e-07	0.000112145786700908	--	reverse transcriptase [Anguilla japonica]	-	-	-	-	-	-	-
ENSIPUG00000008894	93	58	107	232	232	191	1.33	0.84	1.59	3.19	4.29	3.10	1.25333333333333	3.52666666666667	1.49253506043639	2.45377393357138e-07	0.000215382460793162	slc2a3a	solute carrier family 2, facilitated glucose transporter member 3-like [Source:NCBI gene;Acc:108273342]	-	-	-	-	GO:0016020//membrane;GO:0016021//integral component of membrane	GO:0005215//transporter activity;GO:0022857//transmembrane transporter activity	GO:0055085//transmembrane transport
ENSIPUG00000013283	75	57	64	172	128	140	0.86	0.67	0.76	1.90	1.90	1.83	0.763333333333333	1.87666666666667	1.29778732398329	5.33231205582685e-07	0.000403490537079532	zbtb16b	zinc finger and BTB domain-containing protein 16-A-like [Source:NCBI gene;Acc:108278332]	-	-	-	-	GO:0005634//nucleus	GO:0003676//nucleic acid binding;GO:0005515//protein binding	GO:0032481//positive regulation of type I interferon production
ENSIPUG00000020070	120	145	138	251	233	360	8.18	10.04	9.78	16.45	20.49	27.83	9.33333333333333	21.59	1.20989891691133	1.37679552194884e-06	0.000944137529176415	-	protein phosphatase 1 regulatory subunit 15B-like [Source:NCBI gene;Acc:108267993]	-	-	-	-	-	-	-
ENSIPUG00000002876	88	72	81	208	125	152	2.76	2.29	2.64	6.27	5.06	5.41	2.56333333333333	5.58	1.12224402458852	6.26660673926962e-06	0.00392898337961521	zgc:153018	transmembrane protein 179-like [Source:NCBI gene;Acc:108269336]	-	-	-	-	GO:0016020//membrane;GO:0016021//integral component of membrane	-	-
ENSIPUG00000020178	44	176	84	24	20	17	0.78	3.17	1.55	0.41	0.46	0.34	1.83333333333333	0.403333333333333	-2.18442457113743	2.41972265775234e-05	0.0115431291308081	lgi2a	leucine rich repeat LGI family member 2 [Source:NCBI gene;Acc:108267201]	-	-	-	-	-	GO:0005515//protein binding	-
ENSIPUG00000021002	7	12	12	50	38	40	0.09	0.16	0.16	0.61	0.62	0.58	0.136666666666667	0.603333333333333	2.14229388246512	2.99808517549643e-05	0.0124112887057883	-	PPARGC1 and ESRR induced regulator, muscle 1 [Source:NCBI gene;Acc:108275543]	-	-	-	-	-	-	-
ENSIPUG00000011838	232	399	468	888	526	665	3.25	5.68	6.81	11.96	9.51	10.56	5.24666666666667	10.6766666666667	1.0249882572672	3.5169074246067e-05	0.0133060373319947	slc16a3	solute carrier family 16 member 3 [Source:NCBI gene;Acc:108274015]	-	-	-	-	GO:0005887//integral component of plasma membrane;GO:0016020//membrane;GO:0016021//integral component of membrane	GO:0008028//monocarboxylic acid transmembrane transporter activity;GO:0015129//lactate transmembrane transporter activity	GO:0015718//monocarboxylic acid transport;GO:0035873//lactate transmembrane transport;GO:0055085//transmembrane transport
ENSIPUG00000019853	24	39	27	99	97	61	0.56	0.79	0.50	1.74	2.20	0.98	0.616666666666667	1.64	1.41113304482293	3.87398398883459e-05	0.0140933693389596	ecel1	endothelin converting enzyme like 1 [Source:NCBI gene;Acc:108277801]	-	-	-	-	GO:0016020//membrane;GO:0016021//integral component of membrane	GO:0004222//metalloendopeptidase activity;GO:0008237//metallopeptidase activity	GO:0006508//proteolysis;GO:0007218//neuropeptide signaling pathway
ENSIPUG00000019568	235	275	269	337	502	819	6.55	7.63	7.64	9.06	17.69	25.37	7.27333333333333	17.3733333333333	1.25618598224453	5.24967644749629e-05	0.0179998281193529	cetp	cholesteryl ester transfer protein [Source:NCBI gene;Acc:108264412]	-	-	-	-	GO:0005576//extracellular region;GO:0005615//extracellular space;GO:0034364//high-density lipoprotein particle	GO:0008289//lipid binding;GO:0017127//cholesterol transporter activity	GO:0006629//lipid metabolic process;GO:0006869//lipid transport;GO:0008202//steroid metabolic process;GO:0008203//cholesterol metabolic process;GO:0030301//cholesterol transport;GO:0034197//triglyceride transport;GO:0034372//very-low-density lipoprotein particle remodeling;GO:0034375//high-density lipoprotein particle remodeling;GO:0043691//reverse cholesterol transport
MSTRG.20502	0	0	0	31	2	14	0.00	0.00	0.00	1.99	0.17	1.06	0.001	1.07333333333333	10.0678824722808	0.000113883898474292	0.0300480468519398	--	uncharacterized protein LOC112265167 [Oncorhynchus tshawytscha]	-	-	-	-	-	-	-
ENSIPUG00000007475	115	85	120	328	150	168	2.50	1.88	2.71	6.83	4.21	4.14	2.36333333333333	5.06	1.09831425817595	0.000121844941048411	0.0310899885754933	sema6e	semaphorin 6C [Source:NCBI gene;Acc:108268218]	-	-	-	-	GO:0016020//membrane;GO:0016021//integral component of membrane	GO:0005515//protein binding;GO:0045499//chemorepellent activity	GO:0050919//negative chemotaxis
MSTRG.8907	64	43	105	231	116	154	0.86	0.59	1.54	3.05	2.06	2.43	0.996666666666667	2.51333333333333	1.33441903907056	0.000148797337141532	0.0358814150135579	tc1a	transposase [Rana pipiens]	-	-	-	-	-	GO:0016787//hydrolase activity	GO:0090304//nucleic acid metabolic process
ENSIPUG00000022907	31	26	40	7	2	7	2.19	1.85	2.89	0.50	0.21	0.57	2.31	0.426666666666667	-2.43671154213721	0.000181477353668414	0.0405263800871885	-	-	-	-	-	-	-	-	-
