# Supplementary material for: RNA-Seq and 16S rRNA Analysis Revealed the Effect of Deltamethrin on Channel Catfish in the Early Stage of Acute Exposure
Source: Front Immunol. 2022 Jun 3;13:916100. doi: 10.3389/fimmu.2022.916100 (PMC9211022; doi:10.3389/fimmu.2022.916100)
Supplement: Supplementary file 3 [file Table_3.xls]

## Sheet: Sheet1
id	Symbol	Description	KEGG_A_class	KEGG_B_class	Pathway	K_ID	GO Component	GO Function	GO Process
ENSIPUG00000004869	edem2	ER degradation enhancing alpha-mannosidase like protein 2 [Source:NCBI gene;Acc:108276291]	Genetic Information Processing	Folding, sorting and degradation	ko04141//Protein processing in endoplasmic reticulum	K10085	GO:0016020//membrane;GO:0016021//integral component of membrane	GO:0003824//catalytic activity;GO:0004571//mannosyl-oligosaccharide 1,2-alpha-mannosidase activity;GO:0005509//calcium ion binding;GO:0016787//hydrolase activity;GO:0016798//hydrolase activity, acting on glycosyl bonds	GO:0008152//metabolic process
ENSIPUG00000005743	GAA	glucosidase alpha, acid [Source:NCBI gene;Acc:108260916]	Metabolism;Cellular Processes;Metabolism;Metabolism	Global and overview maps;Transport and catabolism;Carbohydrate metabolism;Carbohydrate metabolism	ko01100//Metabolic pathways;ko04142//Lysosome;ko00500//Starch and sucrose metabolism;ko00052//Galactose metabolism	K12316;K12316;K12316;K12316	GO:0016020//membrane;GO:0016021//integral component of membrane	GO:0003824//catalytic activity;GO:0004553//hydrolase activity, hydrolyzing O-glycosyl compounds;GO:0016787//hydrolase activity;GO:0016798//hydrolase activity, acting on glycosyl bonds;GO:0030246//carbohydrate binding	GO:0005975//carbohydrate metabolic process;GO:0008152//metabolic process
ENSIPUG00000006656	pfkla	ATP-dependent 6-phosphofructokinase, liver type-like [Source:NCBI gene;Acc:108266791]	Metabolism;Metabolism;Genetic Information Processing;Metabolism;Metabolism;Metabolism;Metabolism;Metabolism	Global and overview maps;Global and overview maps;Folding, sorting and degradation;Global and overview maps;Carbohydrate metabolism;Carbohydrate metabolism;Carbohydrate metabolism;Carbohydrate metabolism	ko01100//Metabolic pathways;ko01200//Carbon metabolism;ko03018//RNA degradation;ko01230//Biosynthesis of amino acids;ko00010//Glycolysis / Gluconeogenesis;ko00051//Fructose and mannose metabolism;ko00030//Pentose phosphate pathway;ko00052//Galactose metabolism	K00850;K00850;K00850;K00850;K00850;K00850;K00850;K00850	GO:0005737//cytoplasm	GO:0000166//nucleotide binding;GO:0003824//catalytic activity;GO:0003872//6-phosphofructokinase activity;GO:0005524//ATP binding;GO:0016301//kinase activity;GO:0016740//transferase activity;GO:0046872//metal ion binding	GO:0006002//fructose 6-phosphate metabolic process;GO:0006096//glycolytic process;GO:0008152//metabolic process;GO:0016310//phosphorylation;GO:0061615//glycolytic process through fructose-6-phosphate
ENSIPUG00000007834	gba2	glucosylceramidase beta 2 [Source:NCBI gene;Acc:108267970]	Metabolism;Metabolism;Metabolism	Global and overview maps;Lipid metabolism;Glycan biosynthesis and metabolism	ko01100//Metabolic pathways;ko00600//Sphingolipid metabolism;ko00511//Other glycan degradation	K17108;K17108;K17108	GO:0005886//plasma membrane;GO:0016020//membrane	GO:0003824//catalytic activity;GO:0004348//glucosylceramidase activity;GO:0004553//hydrolase activity, hydrolyzing O-glycosyl compounds;GO:0008422//beta-glucosidase activity;GO:0016787//hydrolase activity;GO:0016798//hydrolase activity, acting on glycosyl bonds	GO:0006629//lipid metabolic process;GO:0006680//glucosylceramide catabolic process;GO:0007409//axonogenesis;GO:0007417//central nervous system development;GO:0008152//metabolic process
ENSIPUG00000012781	dnph1 (1 of many)	2'-deoxynucleoside 5'-phosphate N-hydrolase 1 [Source:NCBI gene;Acc:108263043]	-	-	-	-	GO:0005634//nucleus;GO:0005737//cytoplasm	GO:0016787//hydrolase activity;GO:0016798//hydrolase activity, acting on glycosyl bonds;GO:0016799//hydrolase activity, hydrolyzing N-glycosyl compounds;GO:0070694//deoxyribonucleoside 5'-monophosphate N-glycosidase activity	GO:0008152//metabolic process;GO:0009116//nucleoside metabolic process;GO:0009117//nucleotide metabolic process;GO:0009159//deoxyribonucleoside monophosphate catabolic process
ENSIPUG00000016423	si:ch211-117c19.1 (1 of many)	uncharacterized family 31 glucosidase KIAA1161-like [Source:NCBI gene;Acc:108255979]	-	-	-	-	GO:0016020//membrane;GO:0016021//integral component of membrane	GO:0004553//hydrolase activity, hydrolyzing O-glycosyl compounds;GO:0016787//hydrolase activity;GO:0016798//hydrolase activity, acting on glycosyl bonds	GO:0005975//carbohydrate metabolic process;GO:0008152//metabolic process
ENSIPUG00000019586	lctla	lactase-like protein [Source:NCBI gene;Acc:108259469]	-	-	-	-	GO:0016020//membrane;GO:0016021//integral component of membrane	GO:0004553//hydrolase activity, hydrolyzing O-glycosyl compounds;GO:0016787//hydrolase activity;GO:0016798//hydrolase activity, acting on glycosyl bonds	GO:0005975//carbohydrate metabolic process;GO:0008152//metabolic process
ENSIPUG00000020346	gba3	cytosolic beta-glucosidase-like [Source:NCBI gene;Acc:108267130]	Metabolism;Metabolism	Global and overview maps;Carbohydrate metabolism	ko01100//Metabolic pathways;ko00500//Starch and sucrose metabolism	K05350;K05350	-	GO:0004553//hydrolase activity, hydrolyzing O-glycosyl compounds;GO:0016787//hydrolase activity;GO:0016798//hydrolase activity, acting on glycosyl bonds	GO:0005975//carbohydrate metabolic process;GO:0008152//metabolic process
ENSIPUG00000024882	hyal2a	hyaluronidase-2-like [Source:NCBI gene;Acc:108271981]	Metabolism;Metabolism	Global and overview maps;Glycan biosynthesis and metabolism	ko01100//Metabolic pathways;ko00531//Glycosaminoglycan degradation	K01197;K01197	-	GO:0003824//catalytic activity;GO:0004415//hyalurononglucosaminidase activity;GO:0016787//hydrolase activity;GO:0016798//hydrolase activity, acting on glycosyl bonds	GO:0005975//carbohydrate metabolic process;GO:0008152//metabolic process
MSTRG.12559	--	C-C motif chemokine 8-like [Pangasianodon hypophthalmus]	Environmental Information Processing;Organismal Systems	Signaling molecules and interaction;Immune system	ko04060//Cytokine-cytokine receptor interaction;ko04062//Chemokine signaling pathway	K21097;K21097	-	-	GO:0040011//locomotion;GO:0048522//positive regulation of cellular process;GO:0050896//response to stimulus
MSTRG.892	--	golgin subfamily A member 6-like protein 22 [Gouania willdenowi]	Organismal Systems	Immune system	ko04621//NOD-like receptor signaling pathway	K20865	-	-	GO:0050896//response to stimulus
ENSIPUG00000003803	polr3glb	RNA polymerase III subunit G like [Source:NCBI gene;Acc:108271746]	Metabolism;Metabolism;Metabolism;Organismal Systems;Genetic Information Processing	Global and overview maps;Nucleotide metabolism;Nucleotide metabolism;Immune system;Transcription	ko01100//Metabolic pathways;ko00230//Purine metabolism;ko00240//Pyrimidine metabolism;ko04623//Cytosolic DNA-sensing pathway;ko03020//RNA polymerase	K03024;K03024;K03024;K03024;K03024	-	GO:0003899//DNA-directed 5'-3' RNA polymerase activity	GO:0006383//transcription by RNA polymerase III
ENSIPUG00000006627	tyms	thymidylate synthetase [Source:NCBI gene;Acc:108268181]	Metabolism;Metabolism;Metabolism	Global and overview maps;Nucleotide metabolism;Metabolism of cofactors and vitamins	ko01100//Metabolic pathways;ko00240//Pyrimidine metabolism;ko00670//One carbon pool by folate	K00560;K00560;K00560	-	GO:0004799//thymidylate synthase activity;GO:0042083//5,10-methylenetetrahydrofolate-dependent methyltransferase activity	GO:0001654//eye development;GO:0006231//dTMP biosynthetic process;GO:0032259//methylation;GO:0060041//retina development in camera-type eye
ENSIPUG00000007195	pnp5b	purine nucleoside phosphorylase-like [Source:NCBI gene;Acc:108280898]	Metabolism;Metabolism;Metabolism;Metabolism	Global and overview maps;Nucleotide metabolism;Nucleotide metabolism;Metabolism of cofactors and vitamins	ko01100//Metabolic pathways;ko00230//Purine metabolism;ko00240//Pyrimidine metabolism;ko00760//Nicotinate and nicotinamide metabolism	K03783;K03783;K03783;K03783	-	GO:0003824//catalytic activity;GO:0004731//purine-nucleoside phosphorylase activity;GO:0016740//transferase activity;GO:0016757//transferase activity, transferring glycosyl groups	GO:0006139//nucleobase-containing compound metabolic process;GO:0009116//nucleoside metabolic process
ENSIPUG00000007668	pole3	DNA polymerase epsilon 3, accessory subunit [Source:NCBI gene;Acc:108260448]	Metabolism;Metabolism;Metabolism;Genetic Information Processing;Genetic Information Processing;Genetic Information Processing	Global and overview maps;Nucleotide metabolism;Nucleotide metabolism;Replication and repair;Replication and repair;Replication and repair	ko01100//Metabolic pathways;ko00230//Purine metabolism;ko00240//Pyrimidine metabolism;ko03420//Nucleotide excision repair;ko03030//DNA replication;ko03410//Base excision repair	K02326;K02326;K02326;K02326;K02326;K02326	GO:0005634//nucleus	GO:0046982//protein heterodimerization activity	-
ENSIPUG00000009618	upp1	Ictalurus punctatus uridine phosphorylase 1 (upp1), mRNA. [Source:RefSeq mRNA;Acc:NM_001201138]	Metabolism;Metabolism;Metabolism	Global and overview maps;Nucleotide metabolism;Xenobiotics biodegradation and metabolism	ko01100//Metabolic pathways;ko00240//Pyrimidine metabolism;ko00983//Drug metabolism - other enzymes	K00757;K00757;K00757	GO:0005737//cytoplasm	GO:0003824//catalytic activity;GO:0004850//uridine phosphorylase activity;GO:0016740//transferase activity;GO:0016757//transferase activity, transferring glycosyl groups;GO:0016763//transferase activity, transferring pentosyl groups	GO:0009116//nucleoside metabolic process;GO:0009166//nucleotide catabolic process;GO:0044206//UMP salvage
ENSIPUG00000009670	entpd3	ectonucleoside triphosphate diphosphohydrolase 3 [Source:NCBI gene;Acc:108268748]	Metabolism;Metabolism	Nucleotide metabolism;Nucleotide metabolism	ko00230//Purine metabolism;ko00240//Pyrimidine metabolism	K01510;K01510	GO:0016020//membrane;GO:0016021//integral component of membrane	GO:0016787//hydrolase activity	-
ENSIPUG00000011879	prim1	DNA primase subunit 1 [Source:NCBI gene;Acc:108276033]	Metabolism;Metabolism;Metabolism;Genetic Information Processing	Global and overview maps;Nucleotide metabolism;Nucleotide metabolism;Replication and repair	ko01100//Metabolic pathways;ko00230//Purine metabolism;ko00240//Pyrimidine metabolism;ko03030//DNA replication	K02684;K02684;K02684;K02684	-	GO:0003896//DNA primase activity;GO:0003899//DNA-directed 5'-3' RNA polymerase activity;GO:0016740//transferase activity	GO:0006260//DNA replication;GO:0006269//DNA replication, synthesis of RNA primer
ENSIPUG00000011972	NT5M	5',3'-nucleotidase, mitochondrial [Source:NCBI gene;Acc:108274303]	Metabolism;Metabolism;Metabolism;Metabolism	Global and overview maps;Nucleotide metabolism;Nucleotide metabolism;Metabolism of cofactors and vitamins	ko01100//Metabolic pathways;ko00230//Purine metabolism;ko00240//Pyrimidine metabolism;ko00760//Nicotinate and nicotinamide metabolism	K01081;K01081;K01081;K01081	-	GO:0008253//5'-nucleotidase activity	GO:0009264//deoxyribonucleotide catabolic process;GO:0016311//dephosphorylation
ENSIPUG00000013714	dtymk	deoxythymidylate kinase [Source:NCBI gene;Acc:108272028]	Metabolism;Metabolism	Global and overview maps;Nucleotide metabolism	ko01100//Metabolic pathways;ko00240//Pyrimidine metabolism	K00943;K00943	-	GO:0004798//thymidylate kinase activity;GO:0005524//ATP binding;GO:0016301//kinase activity	GO:0006233//dTDP biosynthetic process;GO:0016310//phosphorylation;GO:0046940//nucleoside monophosphate phosphorylation
ENSIPUG00000015394	prim2	DNA primase large subunit-like [Source:NCBI gene;Acc:108263846]	Metabolism;Metabolism;Metabolism;Genetic Information Processing	Global and overview maps;Nucleotide metabolism;Nucleotide metabolism;Replication and repair	ko01100//Metabolic pathways;ko00230//Purine metabolism;ko00240//Pyrimidine metabolism;ko03030//DNA replication	K02685;K02685;K02685;K02685	-	GO:0003677//DNA binding;GO:0003896//DNA primase activity;GO:0003899//DNA-directed 5'-3' RNA polymerase activity;GO:0016740//transferase activity;GO:0016779//nucleotidyltransferase activity;GO:0046872//metal ion binding;GO:0051536//iron-sulfur cluster binding;GO:0051539//4 iron, 4 sulfur cluster binding	GO:0006260//DNA replication;GO:0006269//DNA replication, synthesis of RNA primer
ENSIPUG00000016631	nme6	NME/NM23 nucleoside diphosphate kinase 6 [Source:NCBI gene;Acc:108257533]	Metabolism;Metabolism;Metabolism;Metabolism	Global and overview maps;Nucleotide metabolism;Nucleotide metabolism;Xenobiotics biodegradation and metabolism	ko01100//Metabolic pathways;ko00230//Purine metabolism;ko00240//Pyrimidine metabolism;ko00983//Drug metabolism - other enzymes	K00940;K00940;K00940;K00940	-	GO:0004550//nucleoside diphosphate kinase activity;GO:0016301//kinase activity	GO:0006165//nucleoside diphosphate phosphorylation;GO:0006183//GTP biosynthetic process;GO:0006228//UTP biosynthetic process;GO:0006241//CTP biosynthetic process;GO:0016310//phosphorylation
ENSIPUG00000016731	pole2	DNA polymerase epsilon 2, accessory subunit [Source:NCBI gene;Acc:108270032]	Metabolism;Metabolism;Metabolism;Genetic Information Processing;Genetic Information Processing;Genetic Information Processing	Global and overview maps;Nucleotide metabolism;Nucleotide metabolism;Replication and repair;Replication and repair;Replication and repair	ko01100//Metabolic pathways;ko00230//Purine metabolism;ko00240//Pyrimidine metabolism;ko03420//Nucleotide excision repair;ko03030//DNA replication;ko03410//Base excision repair	K02325;K02325;K02325;K02325;K02325;K02325	GO:0005634//nucleus;GO:0008622//epsilon DNA polymerase complex	GO:0003677//DNA binding;GO:0003887//DNA-directed DNA polymerase activity;GO:0016740//transferase activity;GO:0016779//nucleotidyltransferase activity	GO:0006260//DNA replication;GO:0006261//DNA-dependent DNA replication;GO:0071897//DNA biosynthetic process
ENSIPUG00000020097	pole	DNA polymerase epsilon, catalytic subunit [Source:NCBI gene;Acc:108255721]	Metabolism;Metabolism;Metabolism;Genetic Information Processing;Genetic Information Processing;Genetic Information Processing	Global and overview maps;Nucleotide metabolism;Nucleotide metabolism;Replication and repair;Replication and repair;Replication and repair	ko01100//Metabolic pathways;ko00230//Purine metabolism;ko00240//Pyrimidine metabolism;ko03420//Nucleotide excision repair;ko03030//DNA replication;ko03410//Base excision repair	K02324;K02324;K02324;K02324;K02324;K02324	GO:0005634//nucleus;GO:0008622//epsilon DNA polymerase complex	GO:0000166//nucleotide binding;GO:0003676//nucleic acid binding;GO:0003677//DNA binding;GO:0003887//DNA-directed DNA polymerase activity;GO:0008270//zinc ion binding;GO:0016740//transferase activity;GO:0016779//nucleotidyltransferase activity;GO:0046872//metal ion binding;GO:0051536//iron-sulfur cluster binding;GO:0051539//4 iron, 4 sulfur cluster binding	GO:0006260//DNA replication;GO:0006281//DNA repair;GO:0071897//DNA biosynthetic process
ENSIPUG00000020729	zgc:110540	deoxycytidine kinase-like [Source:NCBI gene;Acc:108278442]	Metabolism;Metabolism;Metabolism	Global and overview maps;Nucleotide metabolism;Nucleotide metabolism	ko01100//Metabolic pathways;ko00230//Purine metabolism;ko00240//Pyrimidine metabolism	K00893;K00893;K00893	-	GO:0005524//ATP binding;GO:0019206//nucleoside kinase activity	GO:0006139//nucleobase-containing compound metabolic process
ENSIPUG00000021103	dck	deoxycytidine kinase [Source:NCBI gene;Acc:108279081]	Metabolism;Metabolism;Metabolism	Global and overview maps;Nucleotide metabolism;Nucleotide metabolism	ko01100//Metabolic pathways;ko00230//Purine metabolism;ko00240//Pyrimidine metabolism	K00893;K00893;K00893	-	-	-
ENSIPUG00000021856	NT5C3B	7-methylguanosine phosphate-specific 5'-nucleotidase-like [Source:NCBI gene;Acc:108273774]	Metabolism;Metabolism;Metabolism;Metabolism	Global and overview maps;Nucleotide metabolism;Nucleotide metabolism;Metabolism of cofactors and vitamins	ko01100//Metabolic pathways;ko00230//Purine metabolism;ko00240//Pyrimidine metabolism;ko00760//Nicotinate and nicotinamide metabolism	K01081;K01081;K01081;K01081	GO:0005737//cytoplasm	GO:0000166//nucleotide binding;GO:0000287//magnesium ion binding;GO:0008253//5'-nucleotidase activity;GO:0016787//hydrolase activity	GO:0009117//nucleotide metabolic process;GO:0016311//dephosphorylation
ENSIPUG00000022750	nt5c2l1	5'-nucleotidase domain containing 4 [Source:NCBI gene;Acc:108277147]	Metabolism;Metabolism;Metabolism;Metabolism	Global and overview maps;Nucleotide metabolism;Nucleotide metabolism;Metabolism of cofactors and vitamins	ko01100//Metabolic pathways;ko00230//Purine metabolism;ko00240//Pyrimidine metabolism;ko00760//Nicotinate and nicotinamide metabolism	K01081;K01081;K01081;K01081	-	GO:0046872//metal ion binding	GO:0071466//cellular response to xenobiotic stimulus
ENSIPUG00000024380	rrm1	ribonucleotide reductase catalytic subunit M1 [Source:NCBI gene;Acc:108279224]	Metabolism;Metabolism;Metabolism;Metabolism;Metabolism	Global and overview maps;Nucleotide metabolism;Nucleotide metabolism;Xenobiotics biodegradation and metabolism;Metabolism of other amino acids	ko01100//Metabolic pathways;ko00230//Purine metabolism;ko00240//Pyrimidine metabolism;ko00983//Drug metabolism - other enzymes;ko00480//Glutathione metabolism	K10807;K10807;K10807;K10807;K10807	-	GO:0000166//nucleotide binding;GO:0004748//ribonucleoside-diphosphate reductase activity, thioredoxin disulfide as acceptor;GO:0005524//ATP binding;GO:0016491//oxidoreductase activity	GO:0006260//DNA replication;GO:0055114//oxidation-reduction process
ENSIPUG00000000957	glyctk	glycerate kinase [Source:NCBI gene;Acc:108272291]	Metabolism;Metabolism;Metabolism;Metabolism;Metabolism;Metabolism	Global and overview maps;Global and overview maps;Lipid metabolism;Amino acid metabolism;Carbohydrate metabolism;Carbohydrate metabolism	ko01100//Metabolic pathways;ko01200//Carbon metabolism;ko00561//Glycerolipid metabolism;ko00260//Glycine, serine and threonine metabolism;ko00630//Glyoxylate and dicarboxylate metabolism;ko00030//Pentose phosphate pathway	K11529;K11529;K11529;K11529;K11529;K11529	-	GO:0008887//glycerate kinase activity;GO:0016301//kinase activity	GO:0016310//phosphorylation
ENSIPUG00000001269	alas1	5'-aminolevulinate synthase 1 [Source:NCBI gene;Acc:108254863]	Metabolism;Metabolism;Metabolism	Global and overview maps;Amino acid metabolism;Metabolism of cofactors and vitamins	ko01100//Metabolic pathways;ko00260//Glycine, serine and threonine metabolism;ko00860//Porphyrin and chlorophyll metabolism	K00643;K00643;K00643	GO:0005759//mitochondrial matrix	GO:0003824//catalytic activity;GO:0003870//5-aminolevulinate synthase activity;GO:0016740//transferase activity;GO:0030170//pyridoxal phosphate binding	GO:0006778//porphyrin-containing compound metabolic process;GO:0009058//biosynthetic process;GO:0033014//tetrapyrrole biosynthetic process
ENSIPUG00000006072	pipox	pipecolic acid and sarcosine oxidase [Source:NCBI gene;Acc:108278380]	Metabolism;Cellular Processes;Metabolism;Metabolism	Global and overview maps;Transport and catabolism;Amino acid metabolism;Amino acid metabolism	ko01100//Metabolic pathways;ko04146//Peroxisome;ko00310//Lysine degradation;ko00260//Glycine, serine and threonine metabolism	K00306;K00306;K00306;K00306	-	GO:0008115//sarcosine oxidase activity;GO:0016491//oxidoreductase activity	GO:0046653//tetrahydrofolate metabolic process;GO:0055114//oxidation-reduction process
ENSIPUG00000006178	bpgm	bisphosphoglycerate mutase [Source:NCBI gene;Acc:108269072]	Metabolism;Metabolism;Metabolism	Global and overview maps;Carbohydrate metabolism;Amino acid metabolism	ko01100//Metabolic pathways;ko00010//Glycolysis / Gluconeogenesis;ko00260//Glycine, serine and threonine metabolism	K01837;K01837;K01837	-	GO:0003824//catalytic activity;GO:0004082//bisphosphoglycerate mutase activity;GO:0004619//phosphoglycerate mutase activity;GO:0016853//isomerase activity;GO:0016868//intramolecular transferase activity, phosphotransferases	GO:0006096//glycolytic process
ENSIPUG00000011383	sdsl	serine dehydratase like [Source:NCBI gene;Acc:100528564]	Metabolism;Metabolism;Metabolism;Metabolism;Metabolism;Metabolism	Global and overview maps;Global and overview maps;Global and overview maps;Amino acid metabolism;Amino acid metabolism;Amino acid metabolism	ko01100//Metabolic pathways;ko01200//Carbon metabolism;ko01230//Biosynthesis of amino acids;ko00270//Cysteine and methionine metabolism;ko00260//Glycine, serine and threonine metabolism;ko00290//Valine, leucine and isoleucine biosynthesis	K17989;K17989;K17989;K17989;K17989;K17989	-	GO:0030170//pyridoxal phosphate binding	GO:0006520//cellular amino acid metabolic process
ENSIPUG00000013743	agxta	alanine--glyoxylate and serine--pyruvate aminotransferase [Source:NCBI gene;Acc:108272030]	Metabolism;Metabolism;Cellular Processes;Metabolism;Metabolism;Metabolism	Global and overview maps;Global and overview maps;Transport and catabolism;Amino acid metabolism;Amino acid metabolism;Carbohydrate metabolism	ko01100//Metabolic pathways;ko01200//Carbon metabolism;ko04146//Peroxisome;ko00260//Glycine, serine and threonine metabolism;ko00250//Alanine, aspartate and glutamate metabolism;ko00630//Glyoxylate and dicarboxylate metabolism	K00830;K00830;K00830;K00830;K00830;K00830	-	GO:0003824//catalytic activity;GO:0004760//serine-pyruvate transaminase activity;GO:0008453//alanine-glyoxylate transaminase activity;GO:0008483//transaminase activity;GO:0016740//transferase activity	-
ENSIPUG00000013909	cbsa	cystathionine-beta-synthase [Source:NCBI gene;Acc:100304674]	Metabolism;Metabolism;Metabolism;Metabolism	Global and overview maps;Global and overview maps;Amino acid metabolism;Amino acid metabolism	ko01100//Metabolic pathways;ko01230//Biosynthesis of amino acids;ko00270//Cysteine and methionine metabolism;ko00260//Glycine, serine and threonine metabolism	K01697;K01697;K01697;K01697	GO:0005737//cytoplasm	GO:0004122//cystathionine beta-synthase activity;GO:0016829//lyase activity	GO:0006535//cysteine biosynthetic process from serine;GO:0008652//cellular amino acid biosynthetic process;GO:0019343//cysteine biosynthetic process via cystathionine;GO:0019344//cysteine biosynthetic process
ENSIPUG00000016165	tdh	L-threonine dehydrogenase [Source:NCBI gene;Acc:100528159]	Metabolism	Amino acid metabolism	ko00260//Glycine, serine and threonine metabolism	K15789	-	GO:0003824//catalytic activity;GO:0050662//coenzyme binding	-
ENSIPUG00000022558	cthl	cystathionine gamma-lyase [Source:NCBI gene;Acc:108271847]	Metabolism;Metabolism;Metabolism;Metabolism;Metabolism	Global and overview maps;Global and overview maps;Amino acid metabolism;Amino acid metabolism;Metabolism of other amino acids	ko01100//Metabolic pathways;ko01230//Biosynthesis of amino acids;ko00270//Cysteine and methionine metabolism;ko00260//Glycine, serine and threonine metabolism;ko00450//Selenocompound metabolism	K01758;K01758;K01758;K01758;K01758	-	GO:0003824//catalytic activity;GO:0016829//lyase activity;GO:0030170//pyridoxal phosphate binding	-
ENSIPUG00000001241	map2k2a	dual specificity mitogen-activated protein kinase kinase 2 [Source:NCBI gene;Acc:108271291]	Environmental Information Processing;Cellular Processes;Cellular Processes;Environmental Information Processing;Environmental Information Processing;Cellular Processes;Environmental Information Processing;Organismal Systems;Cellular Processes;Organismal Systems;Organismal Systems;Cellular Processes;Organismal Systems;Environmental Information Processing;Organismal Systems;Environmental Informatio…	Signal transduction;Cell motility;Cell growth and death;Signal transduction;Signal transduction;Cell growth and death;Signal transduction;Endocrine system;Transport and catabolism;Circulatory system;Endocrine system;Cellular community - eukaryotes;Endocrine system;Signal transduction;Immune system;Signal transduction	ko04010//MAPK signaling pathway;ko04810//Regulation of actin cytoskeleton;ko04218//Cellular senescence;ko04150//mTOR signaling pathway;ko04371//Apelin signaling pathway;ko04210//Apoptosis;ko04068//FoxO signaling pathway;ko04910//Insulin signaling pathway;ko04140//Autophagy - animal;ko04270//Vascular smooth muscle contraction;ko04916//Melanogenesis;ko04540//Gap junction;ko04912//GnRH signaling pat…	K04369;K04369;K04369;K04369;K04369;K04369;K04369;K04369;K04369;K04369;K04369;K04369;K04369;K04369;K04369;K04369	-	GO:0000166//nucleotide binding;GO:0004672//protein kinase activity;GO:0004674//protein serine/threonine kinase activity;GO:0005524//ATP binding;GO:0016301//kinase activity	GO:0006468//protein phosphorylation;GO:0016310//phosphorylation
ENSIPUG00000012199	faslg	Fas ligand [Source:NCBI gene;Acc:108257517]	Environmental Information Processing;Environmental Information Processing;Human Diseases;Cellular Processes;Environmental Information Processing;Cellular Processes	Signal transduction;Signaling molecules and interaction;Infectious diseases;Cell growth and death;Signal transduction;Cell growth and death	ko04010//MAPK signaling pathway;ko04060//Cytokine-cytokine receptor interaction;ko05168//Herpes simplex infection;ko04210//Apoptosis;ko04068//FoxO signaling pathway;ko04217//Necroptosis	K04389;K04389;K04389;K04389;K04389;K04389	GO:0005622//intracellular;GO:0016020//membrane;GO:0016021//integral component of membrane	GO:0005164//tumor necrosis factor receptor binding;GO:0005515//protein binding	GO:0006955//immune response;GO:0030903//notochord development;GO:0045919//positive regulation of cytolysis
ENSIPUG00000015786	mapk10	mitogen-activated protein kinase 10-like [Source:NCBI gene;Acc:108278438]	Environmental Information Processing;Cellular Processes;Cellular Processes;Organismal Systems;Environmental Information Processing;Human Diseases;Genetic Information Processing;Cellular Processes;Environmental Information Processing;Organismal Systems;Cellular Processes;Cellular Processes;Human Diseases;Organismal Systems;Organismal Systems;Environmental Information Processing;Organismal Systems;…	Signal transduction;Cellular community - eukaryotes;Cellular community - eukaryotes;Immune system;Signal transduction;Infectious diseases;Folding, sorting and degradation;Cell growth and death;Signal transduction;Endocrine system;Transport and catabolism;Cell growth and death;Endocrine and metabolic diseases;Immune system;Endocrine system;Signal transduction;Endocrine system;Immune system;Infecti…	ko04010//MAPK signaling pathway;ko04510//Focal adhesion;ko04530//Tight junction;ko04621//NOD-like receptor signaling pathway;ko04310//Wnt signaling pathway;ko05168//Herpes simplex infection;ko04141//Protein processing in endoplasmic reticulum;ko04210//Apoptosis;ko04068//FoxO signaling pathway;ko04910//Insulin signaling pathway;ko04140//Autophagy - animal;ko04217//Necroptosis;ko04933//AGE-RAGE sig…	K04440;K04440;K04440;K04440;K04440;K04440;K04440;K04440;K04440;K04440;K04440;K04440;K04440;K04440;K04440;K04440;K04440;K04440;K04440;K04440;K04440;K04440	-	GO:0004672//protein kinase activity;GO:0004707//MAP kinase activity;GO:0005524//ATP binding	GO:0001889//liver development;GO:0006468//protein phosphorylation;GO:0048484//enteric nervous system development
ENSIPUG00000018299	tnfsf10l4	tumor necrosis factor-like [Source:NCBI gene;Acc:108259907]	Environmental Information Processing;Cellular Processes;Environmental Information Processing;Cellular Processes	Signaling molecules and interaction;Cell growth and death;Signal transduction;Cell growth and death	ko04060//Cytokine-cytokine receptor interaction;ko04210//Apoptosis;ko04068//FoxO signaling pathway;ko04217//Necroptosis	K04721;K04721;K04721;K04721	GO:0016020//membrane;GO:0016021//integral component of membrane	GO:0005164//tumor necrosis factor receptor binding;GO:0005515//protein binding	GO:0006955//immune response
ENSIPUG00000023950	mapk14b	mitogen-activated protein kinase 14A-like [Source:NCBI gene;Acc:108254806]	Environmental Information Processing;Organismal Systems;Cellular Processes;Organismal Systems;Environmental Information Processing;Human Diseases;Organismal Systems;Organismal Systems;Organismal Systems;Organismal Systems;Human Diseases;Environmental Information Processing;Organismal Systems	Signal transduction;Circulatory system;Cell growth and death;Immune system;Signal transduction;Endocrine and metabolic diseases;Immune system;Endocrine system;Endocrine system;Immune system;Infectious diseases;Signal transduction;Immune system	ko04010//MAPK signaling pathway;ko04261//Adrenergic signaling in cardiomyocytes;ko04218//Cellular senescence;ko04621//NOD-like receptor signaling pathway;ko04068//FoxO signaling pathway;ko04933//AGE-RAGE signaling pathway in diabetic complications;ko04625//C-type lectin receptor signaling pathway;ko04912//GnRH signaling pathway;ko04914//Progesterone-mediated oocyte maturation;ko04620//Toll-like r…	K04441;K04441;K04441;K04441;K04441;K04441;K04441;K04441;K04441;K04441;K04441;K04441;K04441	-	GO:0000166//nucleotide binding;GO:0004672//protein kinase activity;GO:0004674//protein serine/threonine kinase activity;GO:0004707//MAP kinase activity;GO:0005524//ATP binding;GO:0016301//kinase activity;GO:0016740//transferase activity	GO:0000165//MAPK cascade;GO:0006468//protein phosphorylation;GO:0016310//phosphorylation
ENSIPUG00000000384	irs2b	insulin receptor substrate 2 [Source:NCBI gene;Acc:108266735]	Environmental Information Processing;Organismal Systems;Cellular Processes;Organismal Systems	Signal transduction;Endocrine system;Transport and catabolism;Endocrine system	ko04068//FoxO signaling pathway;ko04910//Insulin signaling pathway;ko04140//Autophagy - animal;ko04920//Adipocytokine signaling pathway	K07187;K07187;K07187;K07187	-	GO:0005158//insulin receptor binding	GO:0008286//insulin receptor signaling pathway
ENSIPUG00000006472	prmt1	protein arginine methyltransferase 1 [Source:NCBI gene;Acc:100862737]	Environmental Information Processing	Signal transduction	ko04068//FoxO signaling pathway	K11434	-	GO:0008168//methyltransferase activity;GO:0016273//arginine N-methyltransferase activity	GO:0006479//protein methylation;GO:0043985//histone H4-R3 methylation;GO:0060027//convergent extension involved in gastrulation
ENSIPUG00000007078	zgc:92606	gamma-aminobutyric acid receptor-associated protein-like 1 [Source:NCBI gene;Acc:108266696]	Organismal Systems;Environmental Information Processing;Environmental Information Processing;Cellular Processes;Cellular Processes;Cellular Processes	Immune system;Signal transduction;Signal transduction;Transport and catabolism;Transport and catabolism;Transport and catabolism	ko04621//NOD-like receptor signaling pathway;ko04371//Apelin signaling pathway;ko04068//FoxO signaling pathway;ko04140//Autophagy - animal;ko04137//Mitophagy - animal;ko04136//Autophagy - other eukaryotes	K08341;K08341;K08341;K08341;K08341;K08341	GO:0005737//cytoplasm	-	GO:0006914//autophagy
ENSIPUG00000007147	stk11	serine/threonine kinase 11 [Source:NCBI gene;Acc:108280802]	Cellular Processes;Environmental Information Processing;Environmental Information Processing;Cellular Processes;Organismal Systems	Cellular community - eukaryotes;Signal transduction;Signal transduction;Transport and catabolism;Endocrine system	ko04530//Tight junction;ko04150//mTOR signaling pathway;ko04068//FoxO signaling pathway;ko04140//Autophagy - animal;ko04920//Adipocytokine signaling pathway	K07298;K07298;K07298;K07298;K07298	-	GO:0000166//nucleotide binding;GO:0004672//protein kinase activity;GO:0004674//protein serine/threonine kinase activity;GO:0005524//ATP binding;GO:0016301//kinase activity;GO:0030295//protein kinase activator activity	GO:0001558//regulation of cell growth;GO:0006468//protein phosphorylation;GO:0010506//regulation of autophagy;GO:0016310//phosphorylation;GO:0030010//establishment of cell polarity;GO:0032147//activation of protein kinase activity;GO:0042593//glucose homeostasis;GO:0048565//digestive tract development;GO:0060575//intestinal epithelial cell differentiation;GO:0097009//energy homeostasis
ENSIPUG00000007624	gadd45b	growth arrest and DNA damage inducible beta [Source:NCBI gene;Acc:100528927]	Environmental Information Processing;Cellular Processes;Cellular Processes;Environmental Information Processing;Cellular Processes;Cellular Processes	Signal transduction;Cell growth and death;Cell growth and death;Signal transduction;Cell growth and death;Cell growth and death	ko04010//MAPK signaling pathway;ko04218//Cellular senescence;ko04210//Apoptosis;ko04068//FoxO signaling pathway;ko04110//Cell cycle;ko04115//p53 signaling pathway	K04402;K04402;K04402;K04402;K04402;K04402	GO:0005634//nucleus	-	GO:0001756//somitogenesis;GO:0046686//response to cadmium ion;GO:0051597//response to methylmercury;GO:0051726//regulation of cell cycle
ENSIPUG00000008329	plk2b	polo like kinase 2 [Source:NCBI gene;Acc:108265524]	Environmental Information Processing	Signal transduction	ko04068//FoxO signaling pathway	K08861	-	GO:0000166//nucleotide binding;GO:0004672//protein kinase activity;GO:0004674//protein serine/threonine kinase activity;GO:0005515//protein binding;GO:0005524//ATP binding;GO:0016301//kinase activity;GO:0016740//transferase activity	GO:0002040//sprouting angiogenesis;GO:0006468//protein phosphorylation;GO:0016310//phosphorylation
ENSIPUG00000010294	egfra	epidermal growth factor receptor [Source:NCBI gene;Acc:108280575]	Environmental Information Processing;Cellular Processes;Cellular Processes;Environmental Information Processing;Cellular Processes;Environmental Information Processing;Cellular Processes;Organismal Systems;Environmental Information Processing;Cellular Processes	Signal transduction;Transport and catabolism;Cell motility;Signal transduction;Cellular community - eukaryotes;Signal transduction;Cellular community - eukaryotes;Endocrine system;Signal transduction;Cellular community - eukaryotes	ko04010//MAPK signaling pathway;ko04144//Endocytosis;ko04810//Regulation of actin cytoskeleton;ko04020//Calcium signaling pathway;ko04510//Focal adhesion;ko04068//FoxO signaling pathway;ko04540//Gap junction;ko04912//GnRH signaling pathway;ko04012//ErbB signaling pathway;ko04520//Adherens junction	K04361;K04361;K04361;K04361;K04361;K04361;K04361;K04361;K04361;K04361	GO:0016020//membrane;GO:0016021//integral component of membrane	GO:0000166//nucleotide binding;GO:0004672//protein kinase activity;GO:0004713//protein tyrosine kinase activity;GO:0004714//transmembrane receptor protein tyrosine kinase activity;GO:0005524//ATP binding;GO:0016301//kinase activity;GO:0016740//transferase activity	GO:0006468//protein phosphorylation;GO:0007169//transmembrane receptor protein tyrosine kinase signaling pathway;GO:0016310//phosphorylation;GO:0018108//peptidyl-tyrosine phosphorylation
ENSIPUG00000010733	g6pca.1	glucose-6-phosphatase-like [Source:NCBI gene;Acc:108274343]	Metabolism;Environmental Information Processing;Organismal Systems;Organismal Systems;Metabolism;Metabolism;Metabolism	Global and overview maps;Signal transduction;Endocrine system;Endocrine system;Carbohydrate metabolism;Carbohydrate metabolism;Carbohydrate metabolism	ko01100//Metabolic pathways;ko04068//FoxO signaling pathway;ko04910//Insulin signaling pathway;ko04920//Adipocytokine signaling pathway;ko00010//Glycolysis / Gluconeogenesis;ko00500//Starch and sucrose metabolism;ko00052//Galactose metabolism	K01084;K01084;K01084;K01084;K01084;K01084;K01084	GO:0005783//endoplasmic reticulum;GO:0005789//endoplasmic reticulum membrane;GO:0016020//membrane;GO:0016021//integral component of membrane	GO:0004346//glucose-6-phosphatase activity;GO:0016787//hydrolase activity	GO:0006094//gluconeogenesis;GO:0016311//dephosphorylation
ENSIPUG00000012142	prkag2b	5'-AMP-activated protein kinase subunit gamma-1-like [Source:NCBI gene;Acc:108267467]	Cellular Processes;Environmental Information Processing;Environmental Information Processing;Organismal Systems;Organismal Systems	Cellular community - eukaryotes;Signal transduction;Signal transduction;Endocrine system;Endocrine system	ko04530//Tight junction;ko04371//Apelin signaling pathway;ko04068//FoxO signaling pathway;ko04910//Insulin signaling pathway;ko04920//Adipocytokine signaling pathway	K07200;K07200;K07200;K07200;K07200	-	GO:0016301//kinase activity;GO:0032559//adenyl ribonucleotide binding	GO:0016310//phosphorylation;GO:0071900//regulation of protein serine/threonine kinase activity
ENSIPUG00000013573	homer3b	homer protein homolog 3-like [Source:NCBI gene;Acc:108270816]	Environmental Information Processing	Signal transduction	ko04068//FoxO signaling pathway	K15010	-	-	-
ENSIPUG00000013753	irs2a	insulin receptor substrate 2-like [Source:NCBI gene;Acc:108258957]	Environmental Information Processing;Organismal Systems;Cellular Processes;Organismal Systems	Signal transduction;Endocrine system;Transport and catabolism;Endocrine system	ko04068//FoxO signaling pathway;ko04910//Insulin signaling pathway;ko04140//Autophagy - animal;ko04920//Adipocytokine signaling pathway	K07187;K07187;K07187;K07187	-	GO:0005158//insulin receptor binding	GO:0001666//response to hypoxia;GO:0008286//insulin receptor signaling pathway
ENSIPUG00000013944	gadd45aa	growth arrest and DNA damage-inducible protein GADD45 alpha-like [Source:NCBI gene;Acc:108280806]	Environmental Information Processing;Cellular Processes;Cellular Processes;Environmental Information Processing;Cellular Processes;Cellular Processes	Signal transduction;Cell growth and death;Cell growth and death;Signal transduction;Cell growth and death;Cell growth and death	ko04010//MAPK signaling pathway;ko04218//Cellular senescence;ko04210//Apoptosis;ko04068//FoxO signaling pathway;ko04110//Cell cycle;ko04115//p53 signaling pathway	K04402;K04402;K04402;K04402;K04402;K04402	GO:0005634//nucleus	-	GO:0048339//paraxial mesoderm development;GO:0051726//regulation of cell cycle
ENSIPUG00000014564	ccnd1	cyclin D1 [Source:NCBI gene;Acc:108271119]	Cellular Processes;Cellular Processes;Cellular Processes;Environmental Information Processing;Environmental Information Processing;Environmental Information Processing;Cellular Processes;Human Diseases;Cellular Processes;Environmental Information Processing	Cellular community - eukaryotes;Cellular community - eukaryotes;Cell growth and death;Signal transduction;Signal transduction;Signal transduction;Cell growth and death;Endocrine and metabolic diseases;Cell growth and death;Signal transduction	ko04510//Focal adhesion;ko04530//Tight junction;ko04218//Cellular senescence;ko04310//Wnt signaling pathway;ko04371//Apelin signaling pathway;ko04068//FoxO signaling pathway;ko04110//Cell cycle;ko04933//AGE-RAGE signaling pathway in diabetic complications;ko04115//p53 signaling pathway;ko04340//Hedgehog signaling pathway	K04503;K04503;K04503;K04503;K04503;K04503;K04503;K04503;K04503;K04503	GO:0005634//nucleus	-	GO:0048593//camera-type eye morphogenesis;GO:0061074//regulation of neural retina development;GO:0070050//neuron cellular homeostasis
ENSIPUG00000017414	-	cyclin dependent kinase inhibitor 1A [Source:NCBI gene;Acc:108281086]	Cellular Processes;Environmental Information Processing;Cellular Processes;Environmental Information Processing;Cellular Processes	Cell growth and death;Signal transduction;Cell growth and death;Signal transduction;Cell growth and death	ko04218//Cellular senescence;ko04068//FoxO signaling pathway;ko04110//Cell cycle;ko04012//ErbB signaling pathway;ko04115//p53 signaling pathway	K06625;K06625;K06625;K06625;K06625	GO:0005634//nucleus	GO:0004861//cyclin-dependent protein serine/threonine kinase inhibitor activity;GO:0016301//kinase activity	GO:0007050//cell cycle arrest;GO:0007346//regulation of mitotic cell cycle;GO:0016310//phosphorylation;GO:0045736//negative regulation of cyclin-dependent protein serine/threonine kinase activity;GO:0072331//signal transduction by p53 class mediator
ENSIPUG00000017905	si:ch211-195b13.1	serine/threonine-protein kinase Sgk1-like [Source:NCBI gene;Acc:108273319]	Environmental Information Processing;Environmental Information Processing	Signal transduction;Signal transduction	ko04150//mTOR signaling pathway;ko04068//FoxO signaling pathway	K13302;K13302	-	GO:0000166//nucleotide binding;GO:0004672//protein kinase activity;GO:0004674//protein serine/threonine kinase activity;GO:0005524//ATP binding;GO:0016301//kinase activity;GO:0016740//transferase activity;GO:0035091//phosphatidylinositol binding	GO:0006468//protein phosphorylation;GO:0016310//phosphorylation
ENSIPUG00000018384	-	BCL2 like 11 [Source:NCBI gene;Acc:108263651]	Cellular Processes;Environmental Information Processing	Cell growth and death;Signal transduction	ko04210//Apoptosis;ko04068//FoxO signaling pathway	K16341;K16341	-	-	-
ENSIPUG00000021521	gadd45ga	growth arrest and DNA damage-inducible protein GADD45 gamma-like [Source:NCBI gene;Acc:108264936]	Environmental Information Processing;Cellular Processes;Cellular Processes;Environmental Information Processing;Cellular Processes;Cellular Processes	Signal transduction;Cell growth and death;Cell growth and death;Signal transduction;Cell growth and death;Cell growth and death	ko04010//MAPK signaling pathway;ko04218//Cellular senescence;ko04210//Apoptosis;ko04068//FoxO signaling pathway;ko04110//Cell cycle;ko04115//p53 signaling pathway	K04402;K04402;K04402;K04402;K04402;K04402	GO:0005634//nucleus	-	GO:0051726//regulation of cell cycle
ENSIPUG00000022244	ccng2	cyclin G2 [Source:NCBI gene;Acc:108278687]	Environmental Information Processing;Cellular Processes	Signal transduction;Cell growth and death	ko04068//FoxO signaling pathway;ko04115//p53 signaling pathway	K10146;K10146	-	-	GO:0051726//regulation of cell cycle
ENSIPUG00000023926	plk4	polo like kinase 4 [Source:NCBI gene;Acc:108269474]	Environmental Information Processing	Signal transduction	ko04068//FoxO signaling pathway	K08863	GO:0005814//centriole	GO:0004672//protein kinase activity;GO:0004674//protein serine/threonine kinase activity;GO:0005515//protein binding;GO:0005524//ATP binding;GO:0016301//kinase activity	GO:0006468//protein phosphorylation;GO:0007099//centriole replication;GO:0016310//phosphorylation
ENSIPUG00000024637	s1pr4	sphingosine 1-phosphate receptor 4-like [Source:NCBI gene;Acc:108270882]	Environmental Information Processing;Environmental Information Processing	Signaling molecules and interaction;Signal transduction	ko04080//Neuroactive ligand-receptor interaction;ko04068//FoxO signaling pathway	K04293;K04293	GO:0016020//membrane;GO:0016021//integral component of membrane	GO:0004930//G protein-coupled receptor activity;GO:0038036//sphingosine-1-phosphate receptor activity	GO:0003376//sphingosine-1-phosphate receptor signaling pathway;GO:0007186//G protein-coupled receptor signaling pathway;GO:0030593//neutrophil chemotaxis
ENSIPUG00000024823	s1pr1	sphingosine-1-phosphate receptor 1 [Source:NCBI gene;Acc:108271403]	Environmental Information Processing;Environmental Information Processing	Signaling molecules and interaction;Signal transduction	ko04080//Neuroactive ligand-receptor interaction;ko04068//FoxO signaling pathway	K04288;K04288	GO:0016020//membrane;GO:0016021//integral component of membrane	GO:0004930//G protein-coupled receptor activity;GO:0038036//sphingosine-1-phosphate receptor activity	GO:0003376//sphingosine-1-phosphate receptor signaling pathway;GO:0007165//signal transduction;GO:0007186//G protein-coupled receptor signaling pathway
ENSIPUG00000024844	klf2a	Krueppel-like factor 2 [Source:NCBI gene;Acc:108271322]	Environmental Information Processing;Environmental Information Processing	Signal transduction;Signal transduction	ko04371//Apelin signaling pathway;ko04068//FoxO signaling pathway	K17845;K17845	-	GO:0003676//nucleic acid binding;GO:0044212//transcription regulatory region DNA binding	GO:0001525//angiogenesis;GO:0003171//atrioventricular valve development;GO:0003181//atrioventricular valve morphogenesis;GO:0006809//nitric oxide biosynthetic process;GO:0042662//negative regulation of mesodermal cell fate specification;GO:0042665//regulation of ectodermal cell fate specification;GO:0061444//endocardial cushion cell development
