# Supplementary material for: RNA-Seq and 16S rRNA Analysis Revealed the Effect of Deltamethrin on Channel Catfish in the Early Stage of Acute Exposure
Source: Front Immunol. 2022 Jun 3;13:916100. doi: 10.3389/fimmu.2022.916100 (PMC9211022; doi:10.3389/fimmu.2022.916100)
Supplement: Supplementary file 4 [file Table_4.xlsx]

## Sheet: Sheet1
id	Symbol	Description	KEGG_A_class	KEGG_B_class	Pathway	K_ID	GO Component	GO Function	GO Process
ENSIPUG00000007624	gadd45b	growth arrest and DNA damage inducible beta [Source:NCBI gene;Acc:100528927]	Environmental Information Processing;Cellular Processes;Cellular Processes;Environmental Information Processing;Cellular Processes;Cellular Processes	Signal transduction;Cell growth and death;Cell growth and death;Signal transduction;Cell growth and death;Cell growth and death	ko04010//MAPK signaling pathway;ko04218//Cellular senescence;ko04210//Apoptosis;ko04068//FoxO signaling pathway;ko04110//Cell cycle;ko04115//p53 signaling pathway	K04402;K04402;K04402;K04402;K04402;K04402	GO:0005634//nucleus	-	GO:0001756//somitogenesis;GO:0046686//response to cadmium ion;GO:0051597//response to methylmercury;GO:0051726//regulation of cell cycle
ENSIPUG00000013944	gadd45aa	growth arrest and DNA damage-inducible protein GADD45 alpha-like [Source:NCBI gene;Acc:108280806]	Environmental Information Processing;Cellular Processes;Cellular Processes;Environmental Information Processing;Cellular Processes;Cellular Processes	Signal transduction;Cell growth and death;Cell growth and death;Signal transduction;Cell growth and death;Cell growth and death	ko04010//MAPK signaling pathway;ko04218//Cellular senescence;ko04210//Apoptosis;ko04068//FoxO signaling pathway;ko04110//Cell cycle;ko04115//p53 signaling pathway	K04402;K04402;K04402;K04402;K04402;K04402	GO:0005634//nucleus	-	GO:0048339//paraxial mesoderm development;GO:0051726//regulation of cell cycle
ENSIPUG00000014564	ccnd1	cyclin D1 [Source:NCBI gene;Acc:108271119]	Cellular Processes;Cellular Processes;Cellular Processes;Environmental Information Processing;Environmental Information Processing;Environmental Information Processing;Cellular Processes;Human Diseases;Cellular Processes;Environmental Information Processing	Cellular community - eukaryotes;Cellular community - eukaryotes;Cell growth and death;Signal transduction;Signal transduction;Signal transduction;Cell growth and death;Endocrine and metabolic diseases;Cell growth and death;Signal transduction	ko04510//Focal adhesion;ko04530//Tight junction;ko04218//Cellular senescence;ko04310//Wnt signaling pathway;ko04371//Apelin signaling pathway;ko04068//FoxO signaling pathway;ko04110//Cell cycle;ko04933//AGE-RAGE signaling pathway in diabetic complications;ko04115//p53 signaling pathway;ko04340//Hedgehog signaling pathway	K04503;K04503;K04503;K04503;K04503;K04503;K04503;K04503;K04503;K04503	GO:0005634//nucleus	-	GO:0048593//camera-type eye morphogenesis;GO:0061074//regulation of neural retina development;GO:0070050//neuron cellular homeostasis
ENSIPUG00000017414	-	cyclin dependent kinase inhibitor 1A [Source:NCBI gene;Acc:108281086]	Cellular Processes;Environmental Information Processing;Cellular Processes;Environmental Information Processing;Cellular Processes	Cell growth and death;Signal transduction;Cell growth and death;Signal transduction;Cell growth and death	ko04218//Cellular senescence;ko04068//FoxO signaling pathway;ko04110//Cell cycle;ko04012//ErbB signaling pathway;ko04115//p53 signaling pathway	K06625;K06625;K06625;K06625;K06625	GO:0005634//nucleus	GO:0004861//cyclin-dependent protein serine/threonine kinase inhibitor activity;GO:0016301//kinase activity	GO:0007050//cell cycle arrest;GO:0007346//regulation of mitotic cell cycle;GO:0016310//phosphorylation;GO:0045736//negative regulation of cyclin-dependent protein serine/threonine kinase activity;GO:0072331//signal transduction by p53 class mediator
ENSIPUG00000021521	gadd45ga	growth arrest and DNA damage-inducible protein GADD45 gamma-like [Source:NCBI gene;Acc:108264936]	Environmental Information Processing;Cellular Processes;Cellular Processes;Environmental Information Processing;Cellular Processes;Cellular Processes	Signal transduction;Cell growth and death;Cell growth and death;Signal transduction;Cell growth and death;Cell growth and death	ko04010//MAPK signaling pathway;ko04218//Cellular senescence;ko04210//Apoptosis;ko04068//FoxO signaling pathway;ko04110//Cell cycle;ko04115//p53 signaling pathway	K04402;K04402;K04402;K04402;K04402;K04402	GO:0005634//nucleus	-	GO:0051726//regulation of cell cycle
ENSIPUG00000022244	ccng2	cyclin G2 [Source:NCBI gene;Acc:108278687]	Environmental Information Processing;Cellular Processes	Signal transduction;Cell growth and death	ko04068//FoxO signaling pathway;ko04115//p53 signaling pathway	K10146;K10146	-	-	GO:0051726//regulation of cell cycle
ENSIPUG00000015408	-	caspase-8-like [Source:NCBI gene;Acc:108273129]	Organismal Systems;Human Diseases;Cellular Processes;Cellular Processes;Organismal Systems;Organismal Systems;Cellular Processes;Organismal Systems	Immune system;Infectious diseases;Cell growth and death;Cell growth and death;Immune system;Immune system;Cell growth and death;Immune system	ko04621//NOD-like receptor signaling pathway;ko05168//Herpes simplex infection;ko04210//Apoptosis;ko04217//Necroptosis;ko04625//C-type lectin receptor signaling pathway;ko04620//Toll-like receptor signaling pathway;ko04115//p53 signaling pathway;ko04622//RIG-I-like receptor signaling pathway	K04398;K04398;K04398;K04398;K04398;K04398;K04398;K04398	-	GO:0004197//cysteine-type endopeptidase activity;GO:0008234//cysteine-type peptidase activity	GO:0006508//proteolysis;GO:0006915//apoptotic process;GO:0042981//regulation of apoptotic process
ENSIPUG00000001680	chek1	checkpoint kinase 1 [Source:NCBI gene;Acc:108278491]	Cellular Processes;Cellular Processes;Cellular Processes	Cell growth and death;Cell growth and death;Cell growth and death	ko04218//Cellular senescence;ko04110//Cell cycle;ko04115//p53 signaling pathway	K02216;K02216;K02216	-	GO:0000166//nucleotide binding;GO:0004672//protein kinase activity;GO:0004674//protein serine/threonine kinase activity;GO:0005524//ATP binding;GO:0016301//kinase activity	GO:0000077//DNA damage checkpoint;GO:0006468//protein phosphorylation;GO:0007095//mitotic G2 DNA damage checkpoint;GO:0008630//intrinsic apoptotic signaling pathway in response to DNA damage;GO:0016310//phosphorylation
ENSIPUG00000001954	CCNE2	G1/S-specific cyclin-E2-like [Source:NCBI gene;Acc:108256941]	Cellular Processes;Cellular Processes;Cellular Processes;Cellular Processes	Cell growth and death;Cell growth and death;Cell growth and death;Cell growth and death	ko04218//Cellular senescence;ko04110//Cell cycle;ko04114//Oocyte meiosis;ko04115//p53 signaling pathway	K06626;K06626;K06626;K06626	GO:0005634//nucleus	-	GO:0000082//G1/S transition of mitotic cell cycle;GO:0051726//regulation of cell cycle
ENSIPUG00000003559	TP53I3	tumor protein p53 inducible protein 3 [Source:NCBI gene;Acc:108270178]	Cellular Processes	Cell growth and death	ko04115//p53 signaling pathway	K10133	-	GO:0016491//oxidoreductase activity	GO:0055114//oxidation-reduction process
ENSIPUG00000004426	cd82a	CD82 molecule [Source:NCBI gene;Acc:108271350]	Cellular Processes	Cell growth and death	ko04115//p53 signaling pathway	K06509	GO:0016021//integral component of membrane	-	-
ENSIPUG00000004897	serpine1	Ictalurus punctatus serpin family E member 1 (serpine1), mRNA. [Source:RefSeq mRNA;Acc:NM_001329324]	Cellular Processes;Environmental Information Processing;Human Diseases;Cellular Processes	Cell growth and death;Signal transduction;Endocrine and metabolic diseases;Cell growth and death	ko04218//Cellular senescence;ko04371//Apelin signaling pathway;ko04933//AGE-RAGE signaling pathway in diabetic complications;ko04115//p53 signaling pathway	K03982;K03982;K03982;K03982	GO:0005615//extracellular space	GO:0004867//serine-type endopeptidase inhibitor activity	GO:0010757//negative regulation of plasminogen activation;GO:0010951//negative regulation of endopeptidase activity
ENSIPUG00000012216	bcl2b	Apoptosis regulator Bcl-2-like [Source:NCBI gene;Acc:108267470]	Cellular Processes;Organismal Systems;Organismal Systems;Genetic Information Processing;Cellular Processes;Cellular Processes;Cellular Processes;Human Diseases;Cellular Processes;Environmental Information Processing	Cellular community - eukaryotes;Circulatory system;Immune system;Folding, sorting and degradation;Cell growth and death;Transport and catabolism;Cell growth and death;Endocrine and metabolic diseases;Cell growth and death;Signal transduction	ko04510//Focal adhesion;ko04261//Adrenergic signaling in cardiomyocytes;ko04621//NOD-like receptor signaling pathway;ko04141//Protein processing in endoplasmic reticulum;ko04210//Apoptosis;ko04140//Autophagy - animal;ko04217//Necroptosis;ko04933//AGE-RAGE signaling pathway in diabetic complications;ko04115//p53 signaling pathway;ko04340//Hedgehog signaling pathway	K02161;K02161;K02161;K02161;K02161;K02161;K02161;K02161;K02161;K02161	GO:0016020//membrane;GO:0016021//integral component of membrane	-	GO:0042981//regulation of apoptotic process;GO:0043066//negative regulation of apoptotic process
ENSIPUG00000013635	bcl2l1	BCL2 like 1 [Source:NCBI gene;Acc:108275903]	Organismal Systems;Cellular Processes;Cellular Processes;Cellular Processes;Cellular Processes	Immune system;Cell growth and death;Transport and catabolism;Cell growth and death;Transport and catabolism	ko04621//NOD-like receptor signaling pathway;ko04210//Apoptosis;ko04140//Autophagy - animal;ko04115//p53 signaling pathway;ko04137//Mitophagy - animal	K04570;K04570;K04570;K04570;K04570	GO:0016020//membrane;GO:0016021//integral component of membrane	GO:0043027//cysteine-type endopeptidase inhibitor activity involved in apoptotic process	GO:0001894//tissue homeostasis;GO:0006915//apoptotic process;GO:0030878//thyroid gland development;GO:0042981//regulation of apoptotic process;GO:0043066//negative regulation of apoptotic process;GO:0043154//negative regulation of cysteine-type endopeptidase activity involved in apoptotic process;GO:2001243//negative regulation of intrinsic apoptotic signaling pathway
ENSIPUG00000014299	igfbp3	insulin-like growth factor binding protein 3 [Source:NCBI gene;Acc:100305016]	Cellular Processes;Cellular Processes	Cell growth and death;Cell growth and death	ko04218//Cellular senescence;ko04115//p53 signaling pathway	K10138;K10138	GO:0005576//extracellular region;GO:0005634//nucleus	GO:0005520//insulin-like growth factor binding;GO:0031994//insulin-like growth factor I binding;GO:0031995//insulin-like growth factor II binding	GO:0001501//skeletal system development;GO:0030514//negative regulation of BMP signaling pathway;GO:0030916//otic vesicle formation;GO:0042472//inner ear morphogenesis;GO:0048009//insulin-like growth factor receptor signaling pathway;GO:0060037//pharyngeal system development
ENSIPUG00000020714	tp73	tumor protein p73 [Source:NCBI gene;Acc:108265024]	Cellular Processes	Cell growth and death	ko04115//p53 signaling pathway	K10148	GO:0005634//nucleus;GO:0005737//cytoplasm	GO:0003677//DNA binding;GO:0003700//DNA-binding transcription factor activity;GO:0005515//protein binding;GO:0044212//transcription regulatory region DNA binding;GO:0046872//metal ion binding	GO:0006355//regulation of transcription, DNA-templated;GO:0006915//apoptotic process;GO:0007049//cell cycle;GO:0007050//cell cycle arrest;GO:0048701//embryonic cranial skeleton morphogenesis;GO:0051262//protein tetramerization
ENSIPUG00000020877	ccne2	G1/S-specific cyclin-E2-like [Source:NCBI gene;Acc:108275335]	Cellular Processes;Cellular Processes;Cellular Processes;Cellular Processes	Cell growth and death;Cell growth and death;Cell growth and death;Cell growth and death	ko04218//Cellular senescence;ko04110//Cell cycle;ko04114//Oocyte meiosis;ko04115//p53 signaling pathway	K06626;K06626;K06626;K06626	GO:0005634//nucleus	-	GO:0000082//G1/S transition of mitotic cell cycle;GO:0051726//regulation of cell cycle
ENSIPUG00000001241	map2k2a	dual specificity mitogen-activated protein kinase kinase 2 [Source:NCBI gene;Acc:108271291]	Environmental Information Processing;Cellular Processes;Cellular Processes;Environmental Information Processing;Environmental Information Processing;Cellular Processes;Environmental Information Processing;Organismal Systems;Cellular Processes;Organismal Systems;Organismal Systems;Cellular Processes;Organismal Systems;Environmental Information Processing;Organismal Systems;Environmental Informatio…	Signal transduction;Cell motility;Cell growth and death;Signal transduction;Signal transduction;Cell growth and death;Signal transduction;Endocrine system;Transport and catabolism;Circulatory system;Endocrine system;Cellular community - eukaryotes;Endocrine system;Signal transduction;Immune system;Signal transduction	ko04010//MAPK signaling pathway;ko04810//Regulation of actin cytoskeleton;ko04218//Cellular senescence;ko04150//mTOR signaling pathway;ko04371//Apelin signaling pathway;ko04210//Apoptosis;ko04068//FoxO signaling pathway;ko04910//Insulin signaling pathway;ko04140//Autophagy - animal;ko04270//Vascular smooth muscle contraction;ko04916//Melanogenesis;ko04540//Gap junction;ko04912//GnRH signaling pat…	K04369;K04369;K04369;K04369;K04369;K04369;K04369;K04369;K04369;K04369;K04369;K04369;K04369;K04369;K04369;K04369	-	GO:0000166//nucleotide binding;GO:0004672//protein kinase activity;GO:0004674//protein serine/threonine kinase activity;GO:0005524//ATP binding;GO:0016301//kinase activity	GO:0006468//protein phosphorylation;GO:0016310//phosphorylation
ENSIPUG00000012199	faslg	Fas ligand [Source:NCBI gene;Acc:108257517]	Environmental Information Processing;Environmental Information Processing;Human Diseases;Cellular Processes;Environmental Information Processing;Cellular Processes	Signal transduction;Signaling molecules and interaction;Infectious diseases;Cell growth and death;Signal transduction;Cell growth and death	ko04010//MAPK signaling pathway;ko04060//Cytokine-cytokine receptor interaction;ko05168//Herpes simplex infection;ko04210//Apoptosis;ko04068//FoxO signaling pathway;ko04217//Necroptosis	K04389;K04389;K04389;K04389;K04389;K04389	GO:0005622//intracellular;GO:0016020//membrane;GO:0016021//integral component of membrane	GO:0005164//tumor necrosis factor receptor binding;GO:0005515//protein binding	GO:0006955//immune response;GO:0030903//notochord development;GO:0045919//positive regulation of cytolysis
ENSIPUG00000015786	mapk10	mitogen-activated protein kinase 10-like [Source:NCBI gene;Acc:108278438]	Environmental Information Processing;Cellular Processes;Cellular Processes;Organismal Systems;Environmental Information Processing;Human Diseases;Genetic Information Processing;Cellular Processes;Environmental Information Processing;Organismal Systems;Cellular Processes;Cellular Processes;Human Diseases;Organismal Systems;Organismal Systems;Environmental Information Processing;Organismal Systems;…	Signal transduction;Cellular community - eukaryotes;Cellular community - eukaryotes;Immune system;Signal transduction;Infectious diseases;Folding, sorting and degradation;Cell growth and death;Signal transduction;Endocrine system;Transport and catabolism;Cell growth and death;Endocrine and metabolic diseases;Immune system;Endocrine system;Signal transduction;Endocrine system;Immune system;Infecti…	ko04010//MAPK signaling pathway;ko04510//Focal adhesion;ko04530//Tight junction;ko04621//NOD-like receptor signaling pathway;ko04310//Wnt signaling pathway;ko05168//Herpes simplex infection;ko04141//Protein processing in endoplasmic reticulum;ko04210//Apoptosis;ko04068//FoxO signaling pathway;ko04910//Insulin signaling pathway;ko04140//Autophagy - animal;ko04217//Necroptosis;ko04933//AGE-RAGE sig…	K04440;K04440;K04440;K04440;K04440;K04440;K04440;K04440;K04440;K04440;K04440;K04440;K04440;K04440;K04440;K04440;K04440;K04440;K04440;K04440;K04440;K04440	-	GO:0004672//protein kinase activity;GO:0004707//MAP kinase activity;GO:0005524//ATP binding	GO:0001889//liver development;GO:0006468//protein phosphorylation;GO:0048484//enteric nervous system development
ENSIPUG00000018299	tnfsf10l4	tumor necrosis factor-like [Source:NCBI gene;Acc:108259907]	Environmental Information Processing;Cellular Processes;Environmental Information Processing;Cellular Processes	Signaling molecules and interaction;Cell growth and death;Signal transduction;Cell growth and death	ko04060//Cytokine-cytokine receptor interaction;ko04210//Apoptosis;ko04068//FoxO signaling pathway;ko04217//Necroptosis	K04721;K04721;K04721;K04721	GO:0016020//membrane;GO:0016021//integral component of membrane	GO:0005164//tumor necrosis factor receptor binding;GO:0005515//protein binding	GO:0006955//immune response
ENSIPUG00000018384	-	BCL2 like 11 [Source:NCBI gene;Acc:108263651]	Cellular Processes;Environmental Information Processing	Cell growth and death;Signal transduction	ko04210//Apoptosis;ko04068//FoxO signaling pathway	K16341;K16341	-	-	-
ENSIPUG00000002672	itpr3	inositol 1,4,5-trisphosphate receptor type 3 [Source:NCBI gene;Acc:108265736]	Environmental Information Processing;Cellular Processes;Organismal Systems;Environmental Information Processing;Cellular Processes;Organismal Systems;Cellular Processes;Cellular Processes;Organismal Systems;Environmental Information Processing;Organismal Systems	Signal transduction;Cell growth and death;Immune system;Signal transduction;Cell growth and death;Circulatory system;Cell growth and death;Cellular community - eukaryotes;Immune system;Signal transduction;Endocrine system	ko04020//Calcium signaling pathway;ko04218//Cellular senescence;ko04621//NOD-like receptor signaling pathway;ko04371//Apelin signaling pathway;ko04210//Apoptosis;ko04270//Vascular smooth muscle contraction;ko04114//Oocyte meiosis;ko04540//Gap junction;ko04625//C-type lectin receptor signaling pathway;ko04070//Phosphatidylinositol signaling system;ko04912//GnRH signaling pathway	K04960;K04960;K04960;K04960;K04960;K04960;K04960;K04960;K04960;K04960;K04960	GO:0005783//endoplasmic reticulum;GO:0016020//membrane	GO:0005216//ion channel activity;GO:0005220//inositol 1,4,5-trisphosphate-sensitive calcium-release channel activity;GO:0005262//calcium channel activity;GO:0070679//inositol 1,4,5 trisphosphate binding	GO:0001501//skeletal system development;GO:0006811//ion transport;GO:0006816//calcium ion transport;GO:0048706//embryonic skeletal system development;GO:0055085//transmembrane transport;GO:0070588//calcium ion transmembrane transport
ENSIPUG00000005791	traf2a	TNF receptor-associated factor 2-like [Source:NCBI gene;Acc:108255825]	Environmental Information Processing;Organismal Systems;Human Diseases;Genetic Information Processing;Cellular Processes;Cellular Processes;Organismal Systems;Organismal Systems	Signal transduction;Immune system;Infectious diseases;Folding, sorting and degradation;Cell growth and death;Cell growth and death;Endocrine system;Immune system	ko04010//MAPK signaling pathway;ko04621//NOD-like receptor signaling pathway;ko05168//Herpes simplex infection;ko04141//Protein processing in endoplasmic reticulum;ko04210//Apoptosis;ko04217//Necroptosis;ko04920//Adipocytokine signaling pathway;ko04622//RIG-I-like receptor signaling pathway	K03173;K03173;K03173;K03173;K03173;K03173;K03173;K03173	-	GO:0005515//protein binding;GO:0008270//zinc ion binding;GO:0046872//metal ion binding	GO:0007165//signal transduction;GO:0042981//regulation of apoptotic process
ENSIPUG00000012538	nfkbiab	NFKB inhibitor alpha [Source:NCBI gene;Acc:108269796]	Organismal Systems;Human Diseases;Cellular Processes;Organismal Systems;Organismal Systems;Organismal Systems;Organismal Systems;Organismal Systems	Immune system;Infectious diseases;Cell growth and death;Immune system;Immune system;Endocrine system;Immune system;Immune system	ko04621//NOD-like receptor signaling pathway;ko05168//Herpes simplex infection;ko04210//Apoptosis;ko04625//C-type lectin receptor signaling pathway;ko04620//Toll-like receptor signaling pathway;ko04920//Adipocytokine signaling pathway;ko04622//RIG-I-like receptor signaling pathway;ko04623//Cytosolic DNA-sensing pathway	K04734;K04734;K04734;K04734;K04734;K04734;K04734;K04734	-	GO:0005515//protein binding	-
ENSIPUG00000013112	-	transcription factor AP-1-like [Source:NCBI gene;Acc:108267848]	Environmental Information Processing;Cellular Processes;Cellular Processes;Organismal Systems;Environmental Information Processing;Human Diseases;Cellular Processes;Human Diseases;Organismal Systems;Organismal Systems;Environmental Information Processing;Organismal Systems;Human Diseases;Cellular Processes	Signal transduction;Cellular community - eukaryotes;Cellular community - eukaryotes;Immune system;Signal transduction;Infectious diseases;Cell growth and death;Endocrine and metabolic diseases;Immune system;Endocrine system;Signal transduction;Immune system;Infectious diseases;Transport and catabolism	ko04010//MAPK signaling pathway;ko04510//Focal adhesion;ko04530//Tight junction;ko04621//NOD-like receptor signaling pathway;ko04310//Wnt signaling pathway;ko05168//Herpes simplex infection;ko04210//Apoptosis;ko04933//AGE-RAGE signaling pathway in diabetic complications;ko04625//C-type lectin receptor signaling pathway;ko04912//GnRH signaling pathway;ko04012//ErbB signaling pathway;ko04620//Toll-…	K04448;K04448;K04448;K04448;K04448;K04448;K04448;K04448;K04448;K04448;K04448;K04448;K04448;K04448	-	GO:0003677//DNA binding;GO:0003700//DNA-binding transcription factor activity	GO:0006355//regulation of transcription, DNA-templated
ENSIPUG00000014488	si:ch211-112c15.8	tumor necrosis factor receptor superfamily member 1A-like [Source:NCBI gene;Acc:108276487]	Environmental Information Processing;Environmental Information Processing;Human Diseases;Environmental Information Processing;Cellular Processes;Cellular Processes;Organismal Systems	Signal transduction;Signaling molecules and interaction;Infectious diseases;Signal transduction;Cell growth and death;Cell growth and death;Endocrine system	ko04010//MAPK signaling pathway;ko04060//Cytokine-cytokine receptor interaction;ko05168//Herpes simplex infection;ko04150//mTOR signaling pathway;ko04210//Apoptosis;ko04217//Necroptosis;ko04920//Adipocytokine signaling pathway	K03158;K03158;K03158;K03158;K03158;K03158;K03158	GO:0016020//membrane;GO:0016021//integral component of membrane	GO:0005515//protein binding	GO:0007165//signal transduction
ENSIPUG00000015010	nfkbiaa	NF-kappa-B inhibitor alpha-like [Source:NCBI gene;Acc:108258222]	Organismal Systems;Human Diseases;Cellular Processes;Organismal Systems;Organismal Systems;Organismal Systems;Organismal Systems;Organismal Systems	Immune system;Infectious diseases;Cell growth and death;Immune system;Immune system;Endocrine system;Immune system;Immune system	ko04621//NOD-like receptor signaling pathway;ko05168//Herpes simplex infection;ko04210//Apoptosis;ko04625//C-type lectin receptor signaling pathway;ko04620//Toll-like receptor signaling pathway;ko04920//Adipocytokine signaling pathway;ko04622//RIG-I-like receptor signaling pathway;ko04623//Cytosolic DNA-sensing pathway	K04734;K04734;K04734;K04734;K04734;K04734;K04734;K04734	-	GO:0005515//protein binding	GO:0009615//response to virus;GO:1901532//regulation of hematopoietic progenitor cell differentiation;GO:1901533//negative regulation of hematopoietic progenitor cell differentiation
ENSIPUG00000000249	prf1.5	perforin-1-like [Source:NCBI gene;Acc:108265013]	Cellular Processes	Cell growth and death	ko04210//Apoptosis	K07818	-	-	-
ENSIPUG00000002971	lmnb1	lamin B1 [Source:NCBI gene;Acc:108277260]	Cellular Processes	Cell growth and death	ko04210//Apoptosis	K07611	GO:0005882//intermediate filament	GO:0005198//structural molecule activity	-
ENSIPUG00000004102	ctso	cathepsin O [Source:NCBI gene;Acc:108269356]	Cellular Processes;Cellular Processes	Cell growth and death;Transport and catabolism	ko04210//Apoptosis;ko04142//Lysosome	K01374;K01374	-	GO:0008234//cysteine-type peptidase activity	GO:0006508//proteolysis
ENSIPUG00000007039	mcl1b	induced myeloid leukemia cell differentiation protein Mcl-1-like [Source:NCBI gene;Acc:108268142]	Cellular Processes	Cell growth and death	ko04210//Apoptosis	K02539	-	GO:0046982//protein heterodimerization activity	GO:0007088//regulation of mitotic nuclear division;GO:0042981//regulation of apoptotic process;GO:0043009//chordate embryonic development;GO:0043066//negative regulation of apoptotic process;GO:0043154//negative regulation of cysteine-type endopeptidase activity involved in apoptotic process;GO:0045839//negative regulation of mitotic nuclear division
ENSIPUG00000010065	traf1	TNF receptor-associated factor 1-like [Source:NCBI gene;Acc:108264960]	Human Diseases;Cellular Processes	Infectious diseases;Cell growth and death	ko05168//Herpes simplex infection;ko04210//Apoptosis	K03172;K03172	-	GO:0005164//tumor necrosis factor receptor binding;GO:0005515//protein binding;GO:0008270//zinc ion binding;GO:0046872//metal ion binding	GO:0007165//signal transduction;GO:0042981//regulation of apoptotic process
ENSIPUG00000010838	-	CASP8 and FADD like Apoptosis regulator [Source:NCBI gene;Acc:108266354]	Cellular Processes;Cellular Processes;Cellular Processes	Cell growth and death;Transport and catabolism;Cell growth and death	ko04210//Apoptosis;ko04140//Autophagy - animal;ko04217//Necroptosis	K04724;K04724;K04724	-	GO:0004197//cysteine-type endopeptidase activity;GO:0005515//protein binding;GO:0008234//cysteine-type peptidase activity	GO:0006508//proteolysis;GO:0042981//regulation of apoptotic process
ENSIPUG00000011719	ctsl	cathepsin L [Source:NCBI gene;Acc:100305013]	Cellular Processes;Cellular Processes;Cellular Processes;Cellular Processes	Cell growth and death;Transport and catabolism;Transport and catabolism;Transport and catabolism	ko04210//Apoptosis;ko04145//Phagosome;ko04140//Autophagy - animal;ko04142//Lysosome	K01365;K01365;K01365;K01365	-	GO:0008234//cysteine-type peptidase activity	GO:0006508//proteolysis
ENSIPUG00000017641	diabloa	diablo homolog, mitochondrial-like [Source:NCBI gene;Acc:108278350]	Cellular Processes	Cell growth and death	ko04210//Apoptosis	K10522	GO:0005739//mitochondrion	-	GO:0006915//apoptotic process;GO:0006919//activation of cysteine-type endopeptidase activity involved in apoptotic process
ENSIPUG00000024929	lmnb2	lamin B2 [Source:NCBI gene;Acc:108270863]	Cellular Processes	Cell growth and death	ko04210//Apoptosis	K07611	GO:0005635//nuclear envelope;GO:0005882//intermediate filament	GO:0005198//structural molecule activity	-
ENSIPUG00000000593	inhbaa	inhibin beta A chain-like [Source:NCBI gene;Acc:108266640]	Environmental Information Processing;Environmental Information Processing	Signaling molecules and interaction;Signal transduction	ko04060//Cytokine-cytokine receptor interaction;ko04350//TGF-beta signaling pathway	K04667;K04667	GO:0005576//extracellular region	GO:0005179//hormone activity;GO:0008083//growth factor activity	GO:0010469//regulation of signaling receptor activity;GO:0031101//fin regeneration
ENSIPUG00000004106	bmp16	bone morphogenetic protein 2-like [Source:NCBI gene;Acc:108264167]	Environmental Information Processing;Environmental Information Processing	Signaling molecules and interaction;Signal transduction	ko04060//Cytokine-cytokine receptor interaction;ko04350//TGF-beta signaling pathway	K21283;K21283	GO:0005576//extracellular region	GO:0008083//growth factor activity	GO:0010469//regulation of signaling receptor activity;GO:0030513//positive regulation of BMP signaling pathway
ENSIPUG00000004770	bmpr1bb	bone morphogenetic protein receptor type 1B [Source:NCBI gene;Acc:108277027]	Environmental Information Processing;Environmental Information Processing	Signaling molecules and interaction;Signal transduction	ko04060//Cytokine-cytokine receptor interaction;ko04350//TGF-beta signaling pathway	K13578;K13578	GO:0016020//membrane;GO:0016021//integral component of membrane	GO:0000166//nucleotide binding;GO:0004672//protein kinase activity;GO:0004674//protein serine/threonine kinase activity;GO:0004675//transmembrane receptor protein serine/threonine kinase activity;GO:0005524//ATP binding;GO:0016301//kinase activity;GO:0016740//transferase activity;GO:0046872//metal ion binding	GO:0006468//protein phosphorylation;GO:0007178//transmembrane receptor protein serine/threonine kinase signaling pathway;GO:0009953//dorsal/ventral pattern formation;GO:0016310//phosphorylation;GO:0030509//BMP signaling pathway;GO:0042078//germ-line stem cell division
ENSIPUG00000006124	bmp4	bone morphogenetic protein 4 [Source:NCBI gene;Acc:108270422]	Environmental Information Processing;Environmental Information Processing	Signaling molecules and interaction;Signal transduction	ko04060//Cytokine-cytokine receptor interaction;ko04350//TGF-beta signaling pathway	K04662;K04662	GO:0005576//extracellular region	GO:0008083//growth factor activity	GO:0001707//mesoderm formation;GO:0001947//heart looping;GO:0003146//heart jogging;GO:0003303//BMP signaling pathway involved in heart jogging;GO:0003342//proepicardium development;GO:0007368//determination of left/right symmetry;GO:0007507//heart development;GO:0008284//positive regulation of cell proliferation;GO:0009953//dorsal/ventral pattern formation;GO:0010469//regulation of signaling rece…
ENSIPUG00000018052	gdf6a	growth/differentiation factor 6-A-like [Source:NCBI gene;Acc:108256196]	Environmental Information Processing;Environmental Information Processing	Signaling molecules and interaction;Signal transduction	ko04060//Cytokine-cytokine receptor interaction;ko04350//TGF-beta signaling pathway	K20012;K20012	GO:0005576//extracellular region	GO:0008083//growth factor activity	GO:0001895//retina homeostasis;GO:0001955//blood vessel maturation;GO:0006915//apoptotic process;GO:0009953//dorsal/ventral pattern formation;GO:0010469//regulation of signaling receptor activity;GO:0030510//regulation of BMP signaling pathway;GO:0030513//positive regulation of BMP signaling pathway;GO:0031076//embryonic camera-type eye development;GO:0031290//retinal ganglion cell axon guidance;…
ENSIPUG00000020679	spaw	nodal homolog [Source:NCBI gene;Acc:108255530]	Environmental Information Processing;Environmental Information Processing	Signaling molecules and interaction;Signal transduction	ko04060//Cytokine-cytokine receptor interaction;ko04350//TGF-beta signaling pathway	K04666;K04666	GO:0005576//extracellular region	GO:0008083//growth factor activity	GO:0001947//heart looping;GO:0003140//determination of left/right asymmetry in lateral mesoderm;GO:0003146//heart jogging;GO:0007368//determination of left/right symmetry;GO:0010469//regulation of signaling receptor activity;GO:0035050//embryonic heart tube development;GO:0035462//determination of left/right asymmetry in diencephalon;GO:0035469//determination of pancreatic left/right asymmetry;GO…
ENSIPUG00000021164	gdf7	growth/differentiation factor 6-A-like [Source:NCBI gene;Acc:108270114]	Environmental Information Processing;Environmental Information Processing	Signaling molecules and interaction;Signal transduction	ko04060//Cytokine-cytokine receptor interaction;ko04350//TGF-beta signaling pathway	K20013;K20013	GO:0005576//extracellular region	GO:0008083//growth factor activity	GO:0010469//regulation of signaling receptor activity
ENSIPUG00000003765	rbl1	RB transcriptional corepressor like 1 [Source:NCBI gene;Acc:108272598]	Cellular Processes;Cellular Processes;Environmental Information Processing	Cell growth and death;Cell growth and death;Signal transduction	ko04218//Cellular senescence;ko04110//Cell cycle;ko04350//TGF-beta signaling pathway	K04681;K04681;K04681	GO:0005634//nucleus;GO:0005667//transcription factor complex	-	GO:0006357//regulation of transcription by RNA polymerase II;GO:0051302//regulation of cell division;GO:0051726//regulation of cell cycle
ENSIPUG00000004172	mych	transcriptional regulator Myc-2-like [Source:NCBI gene;Acc:108272607]	Environmental Information Processing;Cellular Processes;Environmental Information Processing;Cellular Processes;Environmental Information Processing;Environmental Information Processing	Signal transduction;Cell growth and death;Signal transduction;Cell growth and death;Signal transduction;Signal transduction	ko04010//MAPK signaling pathway;ko04218//Cellular senescence;ko04310//Wnt signaling pathway;ko04110//Cell cycle;ko04350//TGF-beta signaling pathway;ko04012//ErbB signaling pathway	K04377;K04377;K04377;K04377;K04377;K04377	GO:0005634//nucleus	GO:0003700//DNA-binding transcription factor activity;GO:0046983//protein dimerization activity	GO:0006355//regulation of transcription, DNA-templated;GO:0014032//neural crest cell development
ENSIPUG00000004686	smad1	SMAD family member 1 [Source:NCBI gene;Acc:108263743]	Environmental Information Processing	Signal transduction	ko04350//TGF-beta signaling pathway	K04676	GO:0005622//intracellular;GO:0005634//nucleus;GO:0005667//transcription factor complex;GO:0005737//cytoplasm	GO:0003677//DNA binding;GO:0003700//DNA-binding transcription factor activity;GO:0005515//protein binding	GO:0006355//regulation of transcription, DNA-templated;GO:0007179//transforming growth factor beta receptor signaling pathway
ENSIPUG00000008682	fsta	follistatin-A [Source:NCBI gene;Acc:108256050]	Environmental Information Processing	Signal transduction	ko04350//TGF-beta signaling pathway	K04661	-	GO:0005515//protein binding	GO:0009953//dorsal/ventral pattern formation;GO:0030901//midbrain development;GO:0043049//otic placode formation;GO:0048263//determination of dorsal identity;GO:0048703//embryonic viscerocranium morphogenesis
ENSIPUG00000011179	id4	inhibitor of DNA binding 4, HLH protein [Source:NCBI gene;Acc:108273110]	Environmental Information Processing	Signal transduction	ko04350//TGF-beta signaling pathway	K17695	GO:0005634//nucleus;GO:0005737//cytoplasm	GO:0046983//protein dimerization activity	GO:0045892//negative regulation of transcription, DNA-templated
ENSIPUG00000014015	smad7	SMAD family member 7 [Source:NCBI gene;Acc:108279102]	Environmental Information Processing	Signal transduction	ko04350//TGF-beta signaling pathway	K19631	GO:0005622//intracellular;GO:0005634//nucleus;GO:0005667//transcription factor complex;GO:0005737//cytoplasm	GO:0003677//DNA binding;GO:0003700//DNA-binding transcription factor activity;GO:0005515//protein binding	GO:0006355//regulation of transcription, DNA-templated;GO:0007179//transforming growth factor beta receptor signaling pathway
ENSIPUG00000014543	SMURF2 (1 of many)	SMAD specific E3 ubiquitin protein ligase 2 [Source:NCBI gene;Acc:108273115]	Cellular Processes;Genetic Information Processing;Environmental Information Processing;Environmental Information Processing	Transport and catabolism;Folding, sorting and degradation;Signal transduction;Signal transduction	ko04144//Endocytosis;ko04120//Ubiquitin mediated proteolysis;ko04350//TGF-beta signaling pathway;ko04340//Hedgehog signaling pathway	K04678;K04678;K04678;K04678	-	GO:0004842//ubiquitin-protein transferase activity;GO:0005515//protein binding;GO:0061630//ubiquitin protein ligase activity	GO:0006511//ubiquitin-dependent protein catabolic process
ENSIPUG00000017869	ltbp1	latent transforming growth factor beta binding protein 1 [Source:NCBI gene;Acc:108269599]	Environmental Information Processing	Signal transduction	ko04350//TGF-beta signaling pathway	K19559	-	GO:0005509//calcium ion binding	-
ENSIPUG00000019167	thbs1a	thrombospondin-1-like [Source:NCBI gene;Acc:108270370]	Cellular Processes;Cellular Processes;Environmental Information Processing;Environmental Information Processing;Cellular Processes	Cellular community - eukaryotes;Transport and catabolism;Signal transduction;Signaling molecules and interaction;Cell growth and death	ko04510//Focal adhesion;ko04145//Phagosome;ko04350//TGF-beta signaling pathway;ko04512//ECM-receptor interaction;ko04115//p53 signaling pathway	K16857;K16857;K16857;K16857;K16857	GO:0005576//extracellular region;GO:0005615//extracellular space	GO:0005509//calcium ion binding;GO:0005515//protein binding;GO:0008201//heparin binding;GO:0050840//extracellular matrix binding	GO:0006954//inflammatory response;GO:0007155//cell adhesion;GO:0016525//negative regulation of angiogenesis
ENSIPUG00000019564	smad6a	mothers against decapentaplegic homolog 6-like [Source:NCBI gene;Acc:108259646]	Environmental Information Processing	Signal transduction	ko04350//TGF-beta signaling pathway	K04677	GO:0005622//intracellular;GO:0005634//nucleus;GO:0005667//transcription factor complex;GO:0005737//cytoplasm	GO:0003677//DNA binding;GO:0003700//DNA-binding transcription factor activity;GO:0005515//protein binding	GO:0006355//regulation of transcription, DNA-templated;GO:0007179//transforming growth factor beta receptor signaling pathway;GO:0007507//heart development;GO:0030514//negative regulation of BMP signaling pathway;GO:0060394//negative regulation of pathway-restricted SMAD protein phosphorylation
ENSIPUG00000021790	fstb	follistatin-A-like [Source:NCBI gene;Acc:108276855]	Environmental Information Processing	Signal transduction	ko04350//TGF-beta signaling pathway	K04661	-	GO:0005515//protein binding	-
ENSIPUG00000023411	id2b	DNA-binding protein inhibitor ID-2-like [Source:NCBI gene;Acc:108257525]	Environmental Information Processing	Signal transduction	ko04350//TGF-beta signaling pathway	K17693	GO:0005634//nucleus;GO:0005737//cytoplasm	GO:0003677//DNA binding;GO:0046983//protein dimerization activity	GO:0045892//negative regulation of transcription, DNA-templated
