# Supplementary material for: RNA-Seq and 16S rRNA Analysis Revealed the Effect of Deltamethrin on Channel Catfish in the Early Stage of Acute Exposure
Source: Front Immunol. 2022 Jun 3;13:916100. doi: 10.3389/fimmu.2022.916100 (PMC9211022; doi:10.3389/fimmu.2022.916100)
Supplement: Supplementary file 5 [file Table_5.xls]

## Sheet: Sheet1
id	Symbol	Description	KEGG_A_class	KEGG_B_class	Pathway	K_ID	GO Component	GO Function	GO Process
ENSIPUG00000024990	tlr9	toll-like receptor 9 [Source:NCBI gene;Acc:108265704]	Human Diseases;Organismal Systems	Infectious diseases;Immune system	ko05168//Herpes simplex infection;ko04620//Toll-like receptor signaling pathway	K10161;K10161	GO:0005783//endoplasmic reticulum;GO:0016020//membrane;GO:0016021//integral component of membrane	GO:0005515//protein binding	GO:0002224//Toll-like receptor signaling pathway;GO:0002376//immune system process;GO:0007165//signal transduction;GO:0019731//antibacterial humoral response;GO:0045087//innate immune response
ENSIPUG00000000247	tlr1	toll-like receptor 1 [Source:NCBI gene;Acc:108258270]	-	-	-	-	GO:0016020//membrane;GO:0016021//integral component of membrane	GO:0004888//transmembrane signaling receptor activity;GO:0005515//protein binding	GO:0002755//MyD88-dependent Toll-like receptor signaling pathway;GO:0006954//inflammatory response;GO:0007165//signal transduction;GO:0034150//toll-like receptor 6 signaling pathway;GO:0042496//detection of diacyl bacterial lipopeptide;GO:0050707//regulation of cytokine secretion
ENSIPUG00000006222	tnip1	TNFAIP3 interacting protein 1 [Source:NCBI gene;Acc:108274950]	-	-	-	-	-	-	GO:0002755//MyD88-dependent Toll-like receptor signaling pathway;GO:0043124//negative regulation of I-kappaB kinase/NF-kappaB signaling;GO:0050727//regulation of inflammatory response;GO:0070373//negative regulation of ERK1 and ERK2 cascade
ENSIPUG00000006307	tlr-21	toll-like receptor 21 [Source:NCBI gene;Acc:100303451]	-	-	-	-	GO:0005783//endoplasmic reticulum;GO:0016020//membrane;GO:0016021//integral component of membrane	GO:0005515//protein binding	GO:0002224//Toll-like receptor signaling pathway;GO:0007165//signal transduction;GO:0019731//antibacterial humoral response;GO:0052033//pathogen-associated molecular pattern dependent induction by symbiont of host innate immune response
ENSIPUG00000006741	tlr18	toll-like receptor 2 type-2 [Source:NCBI gene;Acc:108272691]	-	-	-	-	GO:0016020//membrane;GO:0016021//integral component of membrane	GO:0005515//protein binding	GO:0002376//immune system process;GO:0007165//signal transduction;GO:0045087//innate immune response
ENSIPUG00000014374	unc93b1	unc-93 homolog B1, TLR signaling regulator [Source:NCBI gene;Acc:108262780]	-	-	-	-	GO:0016020//membrane;GO:0016021//integral component of membrane	-	GO:0034121//regulation of Toll-like receptor signaling pathway
ENSIPUG00000016634	irak3	interleukin 1 receptor associated kinase 3 [Source:NCBI gene;Acc:108279757]	-	-	-	-	-	GO:0004672//protein kinase activity;GO:0005515//protein binding;GO:0005524//ATP binding;GO:0016301//kinase activity	GO:0002755//MyD88-dependent Toll-like receptor signaling pathway;GO:0006468//protein phosphorylation;GO:0007165//signal transduction;GO:0016310//phosphorylation;GO:0034122//negative regulation of Toll-like receptor signaling pathway;GO:0035162//embryonic hemopoiesis;GO:0045824//negative regulation of innate immune response
ENSIPUG00000005026	tbk1	TANK binding kinase 1 [Source:NCBI gene;Acc:108279669]	Organismal Systems;Human Diseases;Organismal Systems;Cellular Processes;Organismal Systems;Organismal Systems	Immune system;Infectious diseases;Immune system;Transport and catabolism;Immune system;Immune system	ko04621//NOD-like receptor signaling pathway;ko05168//Herpes simplex infection;ko04620//Toll-like receptor signaling pathway;ko04137//Mitophagy - animal;ko04622//RIG-I-like receptor signaling pathway;ko04623//Cytosolic DNA-sensing pathway	K05410;K05410;K05410;K05410;K05410;K05410	-	GO:0004672//protein kinase activity;GO:0005524//ATP binding;GO:0016301//kinase activity	GO:0006468//protein phosphorylation;GO:0016310//phosphorylation
ENSIPUG00000005791	traf2a	TNF receptor-associated factor 2-like [Source:NCBI gene;Acc:108255825]	Environmental Information Processing;Organismal Systems;Human Diseases;Genetic Information Processing;Cellular Processes;Cellular Processes;Organismal Systems;Organismal Systems	Signal transduction;Immune system;Infectious diseases;Folding, sorting and degradation;Cell growth and death;Cell growth and death;Endocrine system;Immune system	ko04010//MAPK signaling pathway;ko04621//NOD-like receptor signaling pathway;ko05168//Herpes simplex infection;ko04141//Protein processing in endoplasmic reticulum;ko04210//Apoptosis;ko04217//Necroptosis;ko04920//Adipocytokine signaling pathway;ko04622//RIG-I-like receptor signaling pathway	K03173;K03173;K03173;K03173;K03173;K03173;K03173;K03173	-	GO:0005515//protein binding;GO:0008270//zinc ion binding;GO:0046872//metal ion binding	GO:0007165//signal transduction;GO:0042981//regulation of apoptotic process
ENSIPUG00000018504	tbkbp1	TBK1 binding protein 1 [Source:NCBI gene;Acc:108273400]	Organismal Systems	Immune system	ko04622//RIG-I-like receptor signaling pathway	K12652	-	GO:0016301//kinase activity	GO:0016310//phosphorylation
ENSIPUG00000000962	si:ch73-116o1.2	ras-related protein M-Ras [Source:NCBI gene;Acc:108266255]	Environmental Information Processing;Cellular Processes;Cellular Processes;Environmental Information Processing;Cellular Processes;Organismal Systems;Cellular Processes	Signal transduction;Cell motility;Cell growth and death;Signal transduction;Transport and catabolism;Immune system;Transport and catabolism	ko04010//MAPK signaling pathway;ko04810//Regulation of actin cytoskeleton;ko04218//Cellular senescence;ko04371//Apelin signaling pathway;ko04140//Autophagy - animal;ko04625//C-type lectin receptor signaling pathway;ko04137//Mitophagy - animal	K07831;K07831;K07831;K07831;K07831;K07831;K07831	GO:0016020//membrane	GO:0000166//nucleotide binding;GO:0003924//GTPase activity;GO:0005525//GTP binding	GO:0007165//signal transduction
ENSIPUG00000001192	ptgs2a	prostaglandin G/H synthase 2-like [Source:NCBI gene;Acc:108277762]	Metabolism;Organismal Systems;Environmental Information Processing;Metabolism	Global and overview maps;Immune system;Signal transduction;Lipid metabolism	ko01100//Metabolic pathways;ko04625//C-type lectin receptor signaling pathway;ko04370//VEGF signaling pathway;ko00590//Arachidonic acid metabolism	K11987;K11987;K11987;K11987	-	GO:0004601//peroxidase activity;GO:0004666//prostaglandin-endoperoxide synthase activity;GO:0020037//heme binding	GO:0001516//prostaglandin biosynthetic process;GO:0006954//inflammatory response;GO:0006979//response to oxidative stress;GO:0008217//regulation of blood pressure;GO:0019371//cyclooxygenase pathway;GO:0031017//exocrine pancreas development;GO:0048545//response to steroid hormone;GO:0048793//pronephros development;GO:0055114//oxidation-reduction process;GO:0071407//cellular response to organic cyc…
ENSIPUG00000002672	itpr3	inositol 1,4,5-trisphosphate receptor type 3 [Source:NCBI gene;Acc:108265736]	Environmental Information Processing;Cellular Processes;Organismal Systems;Environmental Information Processing;Cellular Processes;Organismal Systems;Cellular Processes;Cellular Processes;Organismal Systems;Environmental Information Processing;Organismal Systems	Signal transduction;Cell growth and death;Immune system;Signal transduction;Cell growth and death;Circulatory system;Cell growth and death;Cellular community - eukaryotes;Immune system;Signal transduction;Endocrine system	ko04020//Calcium signaling pathway;ko04218//Cellular senescence;ko04621//NOD-like receptor signaling pathway;ko04371//Apelin signaling pathway;ko04210//Apoptosis;ko04270//Vascular smooth muscle contraction;ko04114//Oocyte meiosis;ko04540//Gap junction;ko04625//C-type lectin receptor signaling pathway;ko04070//Phosphatidylinositol signaling system;ko04912//GnRH signaling pathway	K04960;K04960;K04960;K04960;K04960;K04960;K04960;K04960;K04960;K04960;K04960	GO:0005783//endoplasmic reticulum;GO:0016020//membrane	GO:0005216//ion channel activity;GO:0005220//inositol 1,4,5-trisphosphate-sensitive calcium-release channel activity;GO:0005262//calcium channel activity;GO:0070679//inositol 1,4,5 trisphosphate binding	GO:0001501//skeletal system development;GO:0006811//ion transport;GO:0006816//calcium ion transport;GO:0048706//embryonic skeletal system development;GO:0055085//transmembrane transport;GO:0070588//calcium ion transmembrane transport
ENSIPUG00000004887	si:dkey-88e18.2	interleukin-12 subunit beta-like [Source:NCBI gene;Acc:108264170]	Environmental Information Processing;Human Diseases;Organismal Systems;Organismal Systems;Organismal Systems	Signaling molecules and interaction;Infectious diseases;Immune system;Immune system;Immune system	ko04060//Cytokine-cytokine receptor interaction;ko05168//Herpes simplex infection;ko04625//C-type lectin receptor signaling pathway;ko04620//Toll-like receptor signaling pathway;ko04622//RIG-I-like receptor signaling pathway	K05425;K05425;K05425;K05425;K05425	-	GO:0005515//protein binding	-
ENSIPUG00000006002	pak1	p21 (RAC1) activated kinase 1 [Source:NCBI gene;Acc:108264802]	Environmental Information Processing;Cellular Processes;Cellular Processes;Organismal Systems;Environmental Information Processing	Signal transduction;Cell motility;Cellular community - eukaryotes;Immune system;Signal transduction	ko04010//MAPK signaling pathway;ko04810//Regulation of actin cytoskeleton;ko04510//Focal adhesion;ko04625//C-type lectin receptor signaling pathway;ko04012//ErbB signaling pathway	K04409;K04409;K04409;K04409;K04409	-	GO:0000166//nucleotide binding;GO:0004672//protein kinase activity;GO:0004674//protein serine/threonine kinase activity;GO:0005524//ATP binding;GO:0016301//kinase activity;GO:0016740//transferase activity;GO:0042803//protein homodimerization activity	GO:0001755//neural crest cell migration;GO:0001947//heart looping;GO:0003232//bulbus arteriosus development;GO:0006468//protein phosphorylation;GO:0007507//heart development;GO:0009950//dorsal/ventral axis specification;GO:0016310//phosphorylation;GO:0048703//embryonic viscerocranium morphogenesis;GO:0060026//convergent extension;GO:0060070//canonical Wnt signaling pathway
ENSIPUG00000007608	egr3	early growth response 3 [Source:NCBI gene;Acc:108265748]	Organismal Systems	Immune system	ko04625//C-type lectin receptor signaling pathway	K12497	GO:0005634//nucleus	GO:0003676//nucleic acid binding;GO:0003677//DNA binding;GO:0046872//metal ion binding	-
ENSIPUG00000009996	-	ubiquitin carboxyl-terminal hydrolase CYLD-like [Source:NCBI gene;Acc:108260805]	Cellular Processes;Organismal Systems;Organismal Systems	Cell growth and death;Immune system;Immune system	ko04217//Necroptosis;ko04625//C-type lectin receptor signaling pathway;ko04622//RIG-I-like receptor signaling pathway	K08601;K08601;K08601	-	GO:0016787//hydrolase activity	-
ENSIPUG00000012538	nfkbiab	NFKB inhibitor alpha [Source:NCBI gene;Acc:108269796]	Organismal Systems;Human Diseases;Cellular Processes;Organismal Systems;Organismal Systems;Organismal Systems;Organismal Systems;Organismal Systems	Immune system;Infectious diseases;Cell growth and death;Immune system;Immune system;Endocrine system;Immune system;Immune system	ko04621//NOD-like receptor signaling pathway;ko05168//Herpes simplex infection;ko04210//Apoptosis;ko04625//C-type lectin receptor signaling pathway;ko04620//Toll-like receptor signaling pathway;ko04920//Adipocytokine signaling pathway;ko04622//RIG-I-like receptor signaling pathway;ko04623//Cytosolic DNA-sensing pathway	K04734;K04734;K04734;K04734;K04734;K04734;K04734;K04734	-	GO:0005515//protein binding	-
ENSIPUG00000012787	bcl3	B-cell lymphoma 3 protein-like [Source:NCBI gene;Acc:108269240]	Organismal Systems	Immune system	ko04625//C-type lectin receptor signaling pathway	K09258	-	GO:0005515//protein binding	GO:0048545//response to steroid hormone
ENSIPUG00000013112	-	transcription factor AP-1-like [Source:NCBI gene;Acc:108267848]	Environmental Information Processing;Cellular Processes;Cellular Processes;Organismal Systems;Environmental Information Processing;Human Diseases;Cellular Processes;Human Diseases;Organismal Systems;Organismal Systems;Environmental Information Processing;Organismal Systems;Human Diseases;Cellular Processes	Signal transduction;Cellular community - eukaryotes;Cellular community - eukaryotes;Immune system;Signal transduction;Infectious diseases;Cell growth and death;Endocrine and metabolic diseases;Immune system;Endocrine system;Signal transduction;Immune system;Infectious diseases;Transport and catabolism	ko04010//MAPK signaling pathway;ko04510//Focal adhesion;ko04530//Tight junction;ko04621//NOD-like receptor signaling pathway;ko04310//Wnt signaling pathway;ko05168//Herpes simplex infection;ko04210//Apoptosis;ko04933//AGE-RAGE signaling pathway in diabetic complications;ko04625//C-type lectin receptor signaling pathway;ko04912//GnRH signaling pathway;ko04012//ErbB signaling pathway;ko04620//Toll-…	K04448;K04448;K04448;K04448;K04448;K04448;K04448;K04448;K04448;K04448;K04448;K04448;K04448;K04448	-	GO:0003677//DNA binding;GO:0003700//DNA-binding transcription factor activity	GO:0006355//regulation of transcription, DNA-templated
ENSIPUG00000013554	il1b	interleukin 1, beta [Source:NCBI gene;Acc:100304697]	Environmental Information Processing;Environmental Information Processing;Organismal Systems;Human Diseases;Cellular Processes;Human Diseases;Organismal Systems;Organismal Systems;Human Diseases;Organismal Systems	Signal transduction;Signaling molecules and interaction;Immune system;Infectious diseases;Cell growth and death;Endocrine and metabolic diseases;Immune system;Immune system;Infectious diseases;Immune system	ko04010//MAPK signaling pathway;ko04060//Cytokine-cytokine receptor interaction;ko04621//NOD-like receptor signaling pathway;ko05168//Herpes simplex infection;ko04217//Necroptosis;ko04933//AGE-RAGE signaling pathway in diabetic complications;ko04625//C-type lectin receptor signaling pathway;ko04620//Toll-like receptor signaling pathway;ko05132//Salmonella infection;ko04623//Cytosolic DNA-sensing …	K04519;K04519;K04519;K04519;K04519;K04519;K04519;K04519;K04519;K04519	GO:0005576//extracellular region;GO:0005615//extracellular space	GO:0005125//cytokine activity;GO:0005149//interleukin-1 receptor binding	GO:0006954//inflammatory response;GO:0006955//immune response;GO:0010469//regulation of signaling receptor activity
ENSIPUG00000013698	il1b	interleukin 1, beta [Source:NCBI gene;Acc:100304696]	Environmental Information Processing;Environmental Information Processing;Organismal Systems;Human Diseases;Cellular Processes;Human Diseases;Organismal Systems;Organismal Systems;Human Diseases;Organismal Systems	Signal transduction;Signaling molecules and interaction;Immune system;Infectious diseases;Cell growth and death;Endocrine and metabolic diseases;Immune system;Immune system;Infectious diseases;Immune system	ko04010//MAPK signaling pathway;ko04060//Cytokine-cytokine receptor interaction;ko04621//NOD-like receptor signaling pathway;ko05168//Herpes simplex infection;ko04217//Necroptosis;ko04933//AGE-RAGE signaling pathway in diabetic complications;ko04625//C-type lectin receptor signaling pathway;ko04620//Toll-like receptor signaling pathway;ko05132//Salmonella infection;ko04623//Cytosolic DNA-sensing …	K04519;K04519;K04519;K04519;K04519;K04519;K04519;K04519;K04519;K04519	GO:0005576//extracellular region;GO:0005615//extracellular space	GO:0005125//cytokine activity;GO:0005149//interleukin-1 receptor binding	GO:0006954//inflammatory response;GO:0006955//immune response;GO:0010469//regulation of signaling receptor activity
ENSIPUG00000015010	nfkbiaa	NF-kappa-B inhibitor alpha-like [Source:NCBI gene;Acc:108258222]	Organismal Systems;Human Diseases;Cellular Processes;Organismal Systems;Organismal Systems;Organismal Systems;Organismal Systems;Organismal Systems	Immune system;Infectious diseases;Cell growth and death;Immune system;Immune system;Endocrine system;Immune system;Immune system	ko04621//NOD-like receptor signaling pathway;ko05168//Herpes simplex infection;ko04210//Apoptosis;ko04625//C-type lectin receptor signaling pathway;ko04620//Toll-like receptor signaling pathway;ko04920//Adipocytokine signaling pathway;ko04622//RIG-I-like receptor signaling pathway;ko04623//Cytosolic DNA-sensing pathway	K04734;K04734;K04734;K04734;K04734;K04734;K04734;K04734	-	GO:0005515//protein binding	GO:0009615//response to virus;GO:1901532//regulation of hematopoietic progenitor cell differentiation;GO:1901533//negative regulation of hematopoietic progenitor cell differentiation
ENSIPUG00000015408	-	caspase-8-like [Source:NCBI gene;Acc:108273129]	Organismal Systems;Human Diseases;Cellular Processes;Cellular Processes;Organismal Systems;Organismal Systems;Cellular Processes;Organismal Systems	Immune system;Infectious diseases;Cell growth and death;Cell growth and death;Immune system;Immune system;Cell growth and death;Immune system	ko04621//NOD-like receptor signaling pathway;ko05168//Herpes simplex infection;ko04210//Apoptosis;ko04217//Necroptosis;ko04625//C-type lectin receptor signaling pathway;ko04620//Toll-like receptor signaling pathway;ko04115//p53 signaling pathway;ko04622//RIG-I-like receptor signaling pathway	K04398;K04398;K04398;K04398;K04398;K04398;K04398;K04398	-	GO:0004197//cysteine-type endopeptidase activity;GO:0008234//cysteine-type peptidase activity	GO:0006508//proteolysis;GO:0006915//apoptotic process;GO:0042981//regulation of apoptotic process
ENSIPUG00000015786	mapk10	mitogen-activated protein kinase 10-like [Source:NCBI gene;Acc:108278438]	Environmental Information Processing;Cellular Processes;Cellular Processes;Organismal Systems;Environmental Information Processing;Human Diseases;Genetic Information Processing;Cellular Processes;Environmental Information Processing;Organismal Systems;Cellular Processes;Cellular Processes;Human Diseases;Organismal Systems;Organismal Systems;Environmental Information Processing;Organismal Systems;…	Signal transduction;Cellular community - eukaryotes;Cellular community - eukaryotes;Immune system;Signal transduction;Infectious diseases;Folding, sorting and degradation;Cell growth and death;Signal transduction;Endocrine system;Transport and catabolism;Cell growth and death;Endocrine and metabolic diseases;Immune system;Endocrine system;Signal transduction;Endocrine system;Immune system;Infecti…	ko04010//MAPK signaling pathway;ko04510//Focal adhesion;ko04530//Tight junction;ko04621//NOD-like receptor signaling pathway;ko04310//Wnt signaling pathway;ko05168//Herpes simplex infection;ko04141//Protein processing in endoplasmic reticulum;ko04210//Apoptosis;ko04068//FoxO signaling pathway;ko04910//Insulin signaling pathway;ko04140//Autophagy - animal;ko04217//Necroptosis;ko04933//AGE-RAGE sig…	K04440;K04440;K04440;K04440;K04440;K04440;K04440;K04440;K04440;K04440;K04440;K04440;K04440;K04440;K04440;K04440;K04440;K04440;K04440;K04440;K04440;K04440	-	GO:0004672//protein kinase activity;GO:0004707//MAP kinase activity;GO:0005524//ATP binding	GO:0001889//liver development;GO:0006468//protein phosphorylation;GO:0048484//enteric nervous system development
ENSIPUG00000018887	-	C-type lectin domain family 4 member E-like [Source:NCBI gene;Acc:108272893]	Organismal Systems	Immune system	ko04625//C-type lectin receptor signaling pathway	K10059	GO:0016020//membrane;GO:0016021//integral component of membrane	GO:0030246//carbohydrate binding	-
ENSIPUG00000023950	mapk14b	mitogen-activated protein kinase 14A-like [Source:NCBI gene;Acc:108254806]	Environmental Information Processing;Organismal Systems;Cellular Processes;Organismal Systems;Environmental Information Processing;Human Diseases;Organismal Systems;Organismal Systems;Organismal Systems;Organismal Systems;Human Diseases;Environmental Information Processing;Organismal Systems	Signal transduction;Circulatory system;Cell growth and death;Immune system;Signal transduction;Endocrine and metabolic diseases;Immune system;Endocrine system;Endocrine system;Immune system;Infectious diseases;Signal transduction;Immune system	ko04010//MAPK signaling pathway;ko04261//Adrenergic signaling in cardiomyocytes;ko04218//Cellular senescence;ko04621//NOD-like receptor signaling pathway;ko04068//FoxO signaling pathway;ko04933//AGE-RAGE signaling pathway in diabetic complications;ko04625//C-type lectin receptor signaling pathway;ko04912//GnRH signaling pathway;ko04914//Progesterone-mediated oocyte maturation;ko04620//Toll-like r…	K04441;K04441;K04441;K04441;K04441;K04441;K04441;K04441;K04441;K04441;K04441;K04441;K04441	-	GO:0000166//nucleotide binding;GO:0004672//protein kinase activity;GO:0004674//protein serine/threonine kinase activity;GO:0004707//MAP kinase activity;GO:0005524//ATP binding;GO:0016301//kinase activity;GO:0016740//transferase activity	GO:0000165//MAPK cascade;GO:0006468//protein phosphorylation;GO:0016310//phosphorylation
MSTRG.13097	--	PREDICTED: apoptosis-associated speck-like protein containing a CARD isoform X1 [Ictalurus punctatus]	Organismal Systems;Cellular Processes;Organismal Systems;Human Diseases;Organismal Systems;Human Diseases;Human Diseases;Human Diseases	Immune system;Cell growth and death;Immune system;Infectious diseases;Immune system;Infectious diseases;Infectious diseases;Infectious diseases	ko04621//NOD-like receptor signaling pathway;ko04217//Necroptosis;ko04625//C-type lectin receptor signaling pathway;ko05132//Salmonella infection;ko04623//Cytosolic DNA-sensing pathway;ko05133//Pertussis;ko05134//Legionellosis;ko05164//Influenza A	K12799;K12799;K12799;K12799;K12799;K12799;K12799;K12799	-	GO:0019904//protein domain specific binding	-
ENSIPUG00000000070	-	tumor necrosis factor receptor superfamily member 6B-like [Source:NCBI gene;Acc:108256267]	Environmental Information Processing	Signaling molecules and interaction	ko04060//Cytokine-cytokine receptor interaction	K05143	-	GO:0005515//protein binding	-
ENSIPUG00000000593	inhbaa	inhibin beta A chain-like [Source:NCBI gene;Acc:108266640]	Environmental Information Processing;Environmental Information Processing	Signaling molecules and interaction;Signal transduction	ko04060//Cytokine-cytokine receptor interaction;ko04350//TGF-beta signaling pathway	K04667;K04667	GO:0005576//extracellular region	GO:0005179//hormone activity;GO:0008083//growth factor activity	GO:0010469//regulation of signaling receptor activity;GO:0031101//fin regeneration
ENSIPUG00000000610	-	C-C chemokine receptor type 5-like [Source:NCBI gene;Acc:108274138]	Environmental Information Processing	Signaling molecules and interaction	ko04060//Cytokine-cytokine receptor interaction	K04179	GO:0016020//membrane;GO:0016021//integral component of membrane	GO:0004930//G protein-coupled receptor activity;GO:0004950//chemokine receptor activity	GO:0006935//chemotaxis;GO:0007165//signal transduction;GO:0007186//G protein-coupled receptor signaling pathway;GO:0070098//chemokine-mediated signaling pathway
ENSIPUG00000000617	-	C-C chemokine receptor type 4-like [Source:NCBI gene;Acc:108269446]	Environmental Information Processing	Signaling molecules and interaction	ko04060//Cytokine-cytokine receptor interaction	K04179	GO:0016020//membrane;GO:0016021//integral component of membrane	GO:0004930//G protein-coupled receptor activity;GO:0004950//chemokine receptor activity	GO:0006935//chemotaxis;GO:0007165//signal transduction;GO:0007186//G protein-coupled receptor signaling pathway;GO:0070098//chemokine-mediated signaling pathway
ENSIPUG00000000623	-	C-C chemokine receptor type 4-like [Source:NCBI gene;Acc:108269462]	Environmental Information Processing	Signaling molecules and interaction	ko04060//Cytokine-cytokine receptor interaction	K04179	GO:0016020//membrane;GO:0016021//integral component of membrane	GO:0004930//G protein-coupled receptor activity;GO:0004950//chemokine receptor activity	GO:0006935//chemotaxis;GO:0007165//signal transduction;GO:0007186//G protein-coupled receptor signaling pathway;GO:0070098//chemokine-mediated signaling pathway
ENSIPUG00000000635	-	C-C chemokine receptor type 4-like [Source:NCBI gene;Acc:108271036]	Environmental Information Processing	Signaling molecules and interaction	ko04060//Cytokine-cytokine receptor interaction	K04179	GO:0016020//membrane;GO:0016021//integral component of membrane	GO:0004930//G protein-coupled receptor activity;GO:0004950//chemokine receptor activity	GO:0006935//chemotaxis;GO:0007165//signal transduction;GO:0007186//G protein-coupled receptor signaling pathway;GO:0070098//chemokine-mediated signaling pathway
ENSIPUG00000000741	cxcr5	C-X-C motif chemokine receptor 5 [Source:NCBI gene;Acc:108264014]	Environmental Information Processing	Signaling molecules and interaction	ko04060//Cytokine-cytokine receptor interaction	K04190	GO:0016020//membrane;GO:0016021//integral component of membrane	GO:0004930//G protein-coupled receptor activity;GO:0004950//chemokine receptor activity	GO:0006935//chemotaxis;GO:0007165//signal transduction;GO:0007186//G protein-coupled receptor signaling pathway;GO:0050767//regulation of neurogenesis;GO:0070098//chemokine-mediated signaling pathway
ENSIPUG00000002370	ccr9a	C-C chemokine receptor type 9-like [Source:NCBI gene;Acc:108267400]	Environmental Information Processing;Organismal Systems	Signaling molecules and interaction;Immune system	ko04060//Cytokine-cytokine receptor interaction;ko04672//Intestinal immune network for IgA production	K04184;K04184	GO:0016020//membrane;GO:0016021//integral component of membrane	GO:0004930//G protein-coupled receptor activity;GO:0004950//chemokine receptor activity	GO:0006935//chemotaxis;GO:0007165//signal transduction;GO:0007186//G protein-coupled receptor signaling pathway;GO:0070098//chemokine-mediated signaling pathway;GO:0097535//lymphoid lineage cell migration into thymus
ENSIPUG00000003318	tnfsf12	TNF superfamily member 12 [Source:NCBI gene;Acc:108267687]	Environmental Information Processing	Signaling molecules and interaction	ko04060//Cytokine-cytokine receptor interaction	K05474	GO:0016020//membrane	GO:0005164//tumor necrosis factor receptor binding;GO:0005515//protein binding	GO:0006955//immune response
ENSIPUG00000003851	tnfrsf9b	tumor necrosis factor receptor superfamily member 16-like [Source:NCBI gene;Acc:108254817]	Environmental Information Processing	Signaling molecules and interaction	ko04060//Cytokine-cytokine receptor interaction	K05146	GO:0016020//membrane;GO:0016021//integral component of membrane	GO:0005515//protein binding	-
ENSIPUG00000004106	bmp16	bone morphogenetic protein 2-like [Source:NCBI gene;Acc:108264167]	Environmental Information Processing;Environmental Information Processing	Signaling molecules and interaction;Signal transduction	ko04060//Cytokine-cytokine receptor interaction;ko04350//TGF-beta signaling pathway	K21283;K21283	GO:0005576//extracellular region	GO:0008083//growth factor activity	GO:0010469//regulation of signaling receptor activity;GO:0030513//positive regulation of BMP signaling pathway
ENSIPUG00000004145	-	uncharacterized LOC108265956 [Source:NCBI gene;Acc:108265956]	Environmental Information Processing	Signaling molecules and interaction	ko04060//Cytokine-cytokine receptor interaction	K22628	-	GO:0005515//protein binding	-
ENSIPUG00000004713	-	interleukin-1 receptor type 2-like [Source:NCBI gene;Acc:108266111]	Environmental Information Processing	Signaling molecules and interaction	ko04060//Cytokine-cytokine receptor interaction	K04387	GO:0016020//membrane;GO:0016021//integral component of membrane	GO:0004908//interleukin-1 receptor activity	GO:0019221//cytokine-mediated signaling pathway
ENSIPUG00000004751	inha	inhibin subunit alpha [Source:NCBI gene;Acc:108272779]	Environmental Information Processing	Signaling molecules and interaction	ko04060//Cytokine-cytokine receptor interaction	K05500	-	GO:0008083//growth factor activity	-
ENSIPUG00000004770	bmpr1bb	bone morphogenetic protein receptor type 1B [Source:NCBI gene;Acc:108277027]	Environmental Information Processing;Environmental Information Processing	Signaling molecules and interaction;Signal transduction	ko04060//Cytokine-cytokine receptor interaction;ko04350//TGF-beta signaling pathway	K13578;K13578	GO:0016020//membrane;GO:0016021//integral component of membrane	GO:0000166//nucleotide binding;GO:0004672//protein kinase activity;GO:0004674//protein serine/threonine kinase activity;GO:0004675//transmembrane receptor protein serine/threonine kinase activity;GO:0005524//ATP binding;GO:0016301//kinase activity;GO:0016740//transferase activity;GO:0046872//metal ion binding	GO:0006468//protein phosphorylation;GO:0007178//transmembrane receptor protein serine/threonine kinase signaling pathway;GO:0009953//dorsal/ventral pattern formation;GO:0016310//phosphorylation;GO:0030509//BMP signaling pathway;GO:0042078//germ-line stem cell division
ENSIPUG00000006124	bmp4	bone morphogenetic protein 4 [Source:NCBI gene;Acc:108270422]	Environmental Information Processing;Environmental Information Processing	Signaling molecules and interaction;Signal transduction	ko04060//Cytokine-cytokine receptor interaction;ko04350//TGF-beta signaling pathway	K04662;K04662	GO:0005576//extracellular region	GO:0008083//growth factor activity	GO:0001707//mesoderm formation;GO:0001947//heart looping;GO:0003146//heart jogging;GO:0003303//BMP signaling pathway involved in heart jogging;GO:0003342//proepicardium development;GO:0007368//determination of left/right symmetry;GO:0007507//heart development;GO:0008284//positive regulation of cell proliferation;GO:0009953//dorsal/ventral pattern formation;GO:0010469//regulation of signaling rece…
ENSIPUG00000006358	cxcr3.1	C-X-C motif chemokine receptor 3 [Source:NCBI gene;Acc:108266523]	Environmental Information Processing	Signaling molecules and interaction	ko04060//Cytokine-cytokine receptor interaction	K04188	GO:0016020//membrane;GO:0016021//integral component of membrane	GO:0004930//G protein-coupled receptor activity;GO:0004950//chemokine receptor activity;GO:0016494//C-X-C chemokine receptor activity	GO:0002685//regulation of leukocyte migration;GO:0006935//chemotaxis;GO:0006954//inflammatory response;GO:0007165//signal transduction;GO:0007186//G protein-coupled receptor signaling pathway;GO:0070098//chemokine-mediated signaling pathway
ENSIPUG00000007085	lepa	uncharacterized LOC100304688 [Source:NCBI gene;Acc:100304688]	Environmental Information Processing;Environmental Information Processing;Organismal Systems	Signaling molecules and interaction;Signaling molecules and interaction;Endocrine system	ko04080//Neuroactive ligand-receptor interaction;ko04060//Cytokine-cytokine receptor interaction;ko04920//Adipocytokine signaling pathway	K05424;K05424;K05424	GO:0005576//extracellular region	GO:0005179//hormone activity	GO:0007165//signal transduction;GO:0007399//nervous system development;GO:0010469//regulation of signaling receptor activity;GO:0043010//camera-type eye development;GO:0048839//inner ear development
ENSIPUG00000007353	il11a	interleukin 11 [Source:NCBI gene;Acc:108266781]	Environmental Information Processing	Signaling molecules and interaction	ko04060//Cytokine-cytokine receptor interaction	K05417	-	-	-
ENSIPUG00000008665	mstna	growth/differentiation factor 8-like [Source:NCBI gene;Acc:108259508]	Environmental Information Processing	Signaling molecules and interaction	ko04060//Cytokine-cytokine receptor interaction	K05497	GO:0005576//extracellular region	GO:0008083//growth factor activity	GO:0006955//immune response;GO:0010469//regulation of signaling receptor activity
ENSIPUG00000008990	xcr1b.1	chemokine XC receptor 1-like [Source:NCBI gene;Acc:108280184]	Environmental Information Processing	Signaling molecules and interaction	ko04060//Cytokine-cytokine receptor interaction	K04193	GO:0016020//membrane;GO:0016021//integral component of membrane	GO:0004930//G protein-coupled receptor activity;GO:0004950//chemokine receptor activity	GO:0006935//chemotaxis;GO:0007165//signal transduction;GO:0007186//G protein-coupled receptor signaling pathway;GO:0070098//chemokine-mediated signaling pathway
ENSIPUG00000010000	cxcr4	chemokine (C-X-C motif), receptor 4 [Source:NCBI gene;Acc:100335031]	Cellular Processes;Cellular Processes;Environmental Information Processing;Environmental Information Processing;Organismal Systems	Transport and catabolism;Cell motility;Signal transduction;Signaling molecules and interaction;Immune system	ko04144//Endocytosis;ko04810//Regulation of actin cytoskeleton;ko04020//Calcium signaling pathway;ko04060//Cytokine-cytokine receptor interaction;ko04672//Intestinal immune network for IgA production	K04189;K04189;K04189;K04189;K04189	GO:0005886//plasma membrane;GO:0016020//membrane;GO:0016021//integral component of membrane	GO:0001637//G protein-coupled chemoattractant receptor activity;GO:0004930//G protein-coupled receptor activity;GO:0004950//chemokine receptor activity	GO:0001667//ameboidal-type cell migration;GO:0001764//neuron migration;GO:0006935//chemotaxis;GO:0007165//signal transduction;GO:0007186//G protein-coupled receptor signaling pathway;GO:0007281//germ cell development;GO:0007411//axon guidance;GO:0008354//germ cell migration;GO:0009617//response to bacterium;GO:0009887//animal organ morphogenesis;GO:0016477//cell migration;GO:0021730//trigeminal s…
ENSIPUG00000011490	-	prolactin receptor-like [Source:NCBI gene;Acc:108258596]	Environmental Information Processing;Environmental Information Processing	Signaling molecules and interaction;Signaling molecules and interaction	ko04080//Neuroactive ligand-receptor interaction;ko04060//Cytokine-cytokine receptor interaction	K05081;K05081	-	GO:0005515//protein binding	-
ENSIPUG00000012199	faslg	Fas ligand [Source:NCBI gene;Acc:108257517]	Environmental Information Processing;Environmental Information Processing;Human Diseases;Cellular Processes;Environmental Information Processing;Cellular Processes	Signal transduction;Signaling molecules and interaction;Infectious diseases;Cell growth and death;Signal transduction;Cell growth and death	ko04010//MAPK signaling pathway;ko04060//Cytokine-cytokine receptor interaction;ko05168//Herpes simplex infection;ko04210//Apoptosis;ko04068//FoxO signaling pathway;ko04217//Necroptosis	K04389;K04389;K04389;K04389;K04389;K04389	GO:0005622//intracellular;GO:0016020//membrane;GO:0016021//integral component of membrane	GO:0005164//tumor necrosis factor receptor binding;GO:0005515//protein binding	GO:0006955//immune response;GO:0030903//notochord development;GO:0045919//positive regulation of cytolysis
ENSIPUG00000013219	tnfrsf11a	TNF receptor superfamily member 11a [Source:NCBI gene;Acc:108256716]	Environmental Information Processing	Signaling molecules and interaction	ko04060//Cytokine-cytokine receptor interaction	K05147	GO:0016020//membrane;GO:0016021//integral component of membrane	GO:0004888//transmembrane signaling receptor activity;GO:0005515//protein binding	GO:0006915//apoptotic process;GO:0006955//immune response;GO:0007165//signal transduction
ENSIPUG00000014488	si:ch211-112c15.8	tumor necrosis factor receptor superfamily member 1A-like [Source:NCBI gene;Acc:108276487]	Environmental Information Processing;Environmental Information Processing;Human Diseases;Environmental Information Processing;Cellular Processes;Cellular Processes;Organismal Systems	Signal transduction;Signaling molecules and interaction;Infectious diseases;Signal transduction;Cell growth and death;Cell growth and death;Endocrine system	ko04010//MAPK signaling pathway;ko04060//Cytokine-cytokine receptor interaction;ko05168//Herpes simplex infection;ko04150//mTOR signaling pathway;ko04210//Apoptosis;ko04217//Necroptosis;ko04920//Adipocytokine signaling pathway	K03158;K03158;K03158;K03158;K03158;K03158;K03158	GO:0016020//membrane;GO:0016021//integral component of membrane	GO:0005515//protein binding	GO:0007165//signal transduction
ENSIPUG00000015423	prlrb	prolactin receptor-like [Source:NCBI gene;Acc:108255329]	Environmental Information Processing;Environmental Information Processing	Signaling molecules and interaction;Signaling molecules and interaction	ko04080//Neuroactive ligand-receptor interaction;ko04060//Cytokine-cytokine receptor interaction	K05081;K05081	GO:0016020//membrane;GO:0016021//integral component of membrane	GO:0004925//prolactin receptor activity;GO:0005515//protein binding;GO:0046872//metal ion binding	GO:0038161//prolactin signaling pathway
ENSIPUG00000016816	ccl20b (1 of many)	eotaxin-like [Source:NCBI gene;Acc:108256317]	Environmental Information Processing	Signaling molecules and interaction	ko04060//Cytokine-cytokine receptor interaction	K14625	GO:0005576//extracellular region;GO:0005615//extracellular space	GO:0005125//cytokine activity;GO:0008009//chemokine activity	GO:0006935//chemotaxis;GO:0006955//immune response;GO:0010469//regulation of signaling receptor activity;GO:0060326//cell chemotaxis
ENSIPUG00000018052	gdf6a	growth/differentiation factor 6-A-like [Source:NCBI gene;Acc:108256196]	Environmental Information Processing;Environmental Information Processing	Signaling molecules and interaction;Signal transduction	ko04060//Cytokine-cytokine receptor interaction;ko04350//TGF-beta signaling pathway	K20012;K20012	GO:0005576//extracellular region	GO:0008083//growth factor activity	GO:0001895//retina homeostasis;GO:0001955//blood vessel maturation;GO:0006915//apoptotic process;GO:0009953//dorsal/ventral pattern formation;GO:0010469//regulation of signaling receptor activity;GO:0030510//regulation of BMP signaling pathway;GO:0030513//positive regulation of BMP signaling pathway;GO:0031076//embryonic camera-type eye development;GO:0031290//retinal ganglion cell axon guidance;…
ENSIPUG00000018162	-	interleukin-31 receptor subunit alpha-like [Source:NCBI gene;Acc:108280162]	Environmental Information Processing	Signaling molecules and interaction	ko04060//Cytokine-cytokine receptor interaction	K05060	-	GO:0005515//protein binding	-
ENSIPUG00000018299	tnfsf10l4	tumor necrosis factor-like [Source:NCBI gene;Acc:108259907]	Environmental Information Processing;Cellular Processes;Environmental Information Processing;Cellular Processes	Signaling molecules and interaction;Cell growth and death;Signal transduction;Cell growth and death	ko04060//Cytokine-cytokine receptor interaction;ko04210//Apoptosis;ko04068//FoxO signaling pathway;ko04217//Necroptosis	K04721;K04721;K04721;K04721	GO:0016020//membrane;GO:0016021//integral component of membrane	GO:0005164//tumor necrosis factor receptor binding;GO:0005515//protein binding	GO:0006955//immune response
ENSIPUG00000018845	-	interleukin 17C [Source:NCBI gene;Acc:108263979]	Environmental Information Processing	Signaling molecules and interaction	ko04060//Cytokine-cytokine receptor interaction	K05491	GO:0005576//extracellular region;GO:0016020//membrane;GO:0016021//integral component of membrane	GO:0005125//cytokine activity	GO:0010469//regulation of signaling receptor activity
ENSIPUG00000018909	ccr7	C-C motif chemokine receptor 7 [Source:NCBI gene;Acc:108272356]	Environmental Information Processing	Signaling molecules and interaction	ko04060//Cytokine-cytokine receptor interaction	K04182	GO:0016020//membrane;GO:0016021//integral component of membrane	GO:0004930//G protein-coupled receptor activity;GO:0004950//chemokine receptor activity	GO:0006935//chemotaxis;GO:0007165//signal transduction;GO:0007186//G protein-coupled receptor signaling pathway;GO:0009953//dorsal/ventral pattern formation;GO:0070098//chemokine-mediated signaling pathway;GO:0090090//negative regulation of canonical Wnt signaling pathway
ENSIPUG00000019183	ghra	growth hormone receptor-like [Source:NCBI gene;Acc:108264905]	Environmental Information Processing;Environmental Information Processing	Signaling molecules and interaction;Signaling molecules and interaction	ko04080//Neuroactive ligand-receptor interaction;ko04060//Cytokine-cytokine receptor interaction	K05080;K05080	GO:0016020//membrane;GO:0016021//integral component of membrane	GO:0005515//protein binding	-
ENSIPUG00000020447	-	C-C motif chemokine 19-like [Source:NCBI gene;Acc:108255519]	Environmental Information Processing	Signaling molecules and interaction	ko04060//Cytokine-cytokine receptor interaction	K16062	GO:0005576//extracellular region;GO:0005615//extracellular space	GO:0005125//cytokine activity;GO:0008009//chemokine activity	GO:0006935//chemotaxis;GO:0006955//immune response;GO:0010469//regulation of signaling receptor activity;GO:0060326//cell chemotaxis
ENSIPUG00000020679	spaw	nodal homolog [Source:NCBI gene;Acc:108255530]	Environmental Information Processing;Environmental Information Processing	Signaling molecules and interaction;Signal transduction	ko04060//Cytokine-cytokine receptor interaction;ko04350//TGF-beta signaling pathway	K04666;K04666	GO:0005576//extracellular region	GO:0008083//growth factor activity	GO:0001947//heart looping;GO:0003140//determination of left/right asymmetry in lateral mesoderm;GO:0003146//heart jogging;GO:0007368//determination of left/right symmetry;GO:0010469//regulation of signaling receptor activity;GO:0035050//embryonic heart tube development;GO:0035462//determination of left/right asymmetry in diencephalon;GO:0035469//determination of pancreatic left/right asymmetry;GO…
ENSIPUG00000021164	gdf7	growth/differentiation factor 6-A-like [Source:NCBI gene;Acc:108270114]	Environmental Information Processing;Environmental Information Processing	Signaling molecules and interaction;Signal transduction	ko04060//Cytokine-cytokine receptor interaction;ko04350//TGF-beta signaling pathway	K20013;K20013	GO:0005576//extracellular region	GO:0008083//growth factor activity	GO:0010469//regulation of signaling receptor activity
ENSIPUG00000022129	cd40lg	CD40 ligand [Source:NCBI gene;Acc:108268440]	Environmental Information Processing;Environmental Information Processing;Organismal Systems	Signaling molecules and interaction;Signaling molecules and interaction;Immune system	ko04060//Cytokine-cytokine receptor interaction;ko04514//Cell adhesion molecules (CAMs);ko04672//Intestinal immune network for IgA production	K03161;K03161;K03161	GO:0009897//external side of plasma membrane;GO:0016020//membrane;GO:0016021//integral component of membrane	GO:0005164//tumor necrosis factor receptor binding;GO:0005174//CD40 receptor binding;GO:0005515//protein binding	GO:0002639//positive regulation of immunoglobulin production;GO:0006955//immune response
ENSIPUG00000022188	tnfrsf9a	tumor necrosis factor receptor superfamily member 9-like [Source:NCBI gene;Acc:108276046]	Environmental Information Processing	Signaling molecules and interaction	ko04060//Cytokine-cytokine receptor interaction	K05146	GO:0016020//membrane;GO:0016021//integral component of membrane	GO:0005515//protein binding	-
MSTRG.11583	--	PREDICTED: tumor necrosis factor receptor superfamily member 21-like [Ictalurus punctatus]	Environmental Information Processing	Signaling molecules and interaction	ko04060//Cytokine-cytokine receptor interaction	K05157	-	-	-
MSTRG.12559	--	C-C motif chemokine 8-like [Pangasianodon hypophthalmus]	Environmental Information Processing;Organismal Systems	Signaling molecules and interaction;Immune system	ko04060//Cytokine-cytokine receptor interaction;ko04062//Chemokine signaling pathway	K21097;K21097	-	-	GO:0040011//locomotion;GO:0048522//positive regulation of cellular process;GO:0050896//response to stimulus
ENSIPUG00000001241	map2k2a	dual specificity mitogen-activated protein kinase kinase 2 [Source:NCBI gene;Acc:108271291]	Environmental Information Processing;Cellular Processes;Cellular Processes;Environmental Information Processing;Environmental Information Processing;Cellular Processes;Environmental Information Processing;Organismal Systems;Cellular Processes;Organismal Systems;Organismal Systems;Cellular Processes;Organismal Systems;Environmental Information Processing;Organismal Systems;Environmental Informatio…	Signal transduction;Cell motility;Cell growth and death;Signal transduction;Signal transduction;Cell growth and death;Signal transduction;Endocrine system;Transport and catabolism;Circulatory system;Endocrine system;Cellular community - eukaryotes;Endocrine system;Signal transduction;Immune system;Signal transduction	ko04010//MAPK signaling pathway;ko04810//Regulation of actin cytoskeleton;ko04218//Cellular senescence;ko04150//mTOR signaling pathway;ko04371//Apelin signaling pathway;ko04210//Apoptosis;ko04068//FoxO signaling pathway;ko04910//Insulin signaling pathway;ko04140//Autophagy - animal;ko04270//Vascular smooth muscle contraction;ko04916//Melanogenesis;ko04540//Gap junction;ko04912//GnRH signaling pat…	K04369;K04369;K04369;K04369;K04369;K04369;K04369;K04369;K04369;K04369;K04369;K04369;K04369;K04369;K04369;K04369	-	GO:0000166//nucleotide binding;GO:0004672//protein kinase activity;GO:0004674//protein serine/threonine kinase activity;GO:0005524//ATP binding;GO:0016301//kinase activity	GO:0006468//protein phosphorylation;GO:0016310//phosphorylation
ENSIPUG00000002041	-	T-lymphocyte activation antigen CD80-like [Source:NCBI gene;Acc:108277757]	Environmental Information Processing;Organismal Systems;Organismal Systems	Signaling molecules and interaction;Immune system;Immune system	ko04514//Cell adhesion molecules (CAMs);ko04620//Toll-like receptor signaling pathway;ko04672//Intestinal immune network for IgA production	K05412;K05412;K05412	GO:0016020//membrane;GO:0016021//integral component of membrane	-	-
ENSIPUG00000004199	map2k6	dual specificity mitogen-activated protein kinase kinase 6 [Source:NCBI gene;Acc:108274084]	Environmental Information Processing;Cellular Processes;Organismal Systems;Organismal Systems	Signal transduction;Cell growth and death;Endocrine system;Immune system	ko04010//MAPK signaling pathway;ko04218//Cellular senescence;ko04912//GnRH signaling pathway;ko04620//Toll-like receptor signaling pathway	K04433;K04433;K04433;K04433	-	GO:0004672//protein kinase activity;GO:0005524//ATP binding;GO:0016301//kinase activity	GO:0006468//protein phosphorylation;GO:0016310//phosphorylation
ENSIPUG00000011142	tlr-5	toll-like receptor 5 [Source:NCBI gene;Acc:100304981]	Organismal Systems;Human Diseases	Immune system;Infectious diseases	ko04620//Toll-like receptor signaling pathway;ko05132//Salmonella infection	K10168;K10168	-	GO:0005515//protein binding	-
ENSIPUG00000013038	irak1	interleukin 1 receptor associated kinase 1 [Source:NCBI gene;Acc:108265822]	Environmental Information Processing;Organismal Systems	Signal transduction;Immune system	ko04010//MAPK signaling pathway;ko04620//Toll-like receptor signaling pathway	K04730;K04730	-	GO:0004672//protein kinase activity;GO:0004674//protein serine/threonine kinase activity;GO:0005515//protein binding;GO:0005524//ATP binding;GO:0016301//kinase activity	GO:0006468//protein phosphorylation;GO:0007165//signal transduction;GO:0016310//phosphorylation;GO:0070498//interleukin-1-mediated signaling pathway
