# Supplementary material for: RNA-Seq and 16S rRNA Analysis Revealed the Effect of Deltamethrin on Channel Catfish in the Early Stage of Acute Exposure
Source: Front Immunol. 2022 Jun 3;13:916100. doi: 10.3389/fimmu.2022.916100 (PMC9211022; doi:10.3389/fimmu.2022.916100)
Supplement: Supplementary file 6 [file Table_6.xlsx]

## Sheet: Sheet1
group	GO ID	Description	GO category	Corrected P-Value
C VS L	GO:0034364	high-density lipoprotein particle	CC	0.0330289
	GO:0032994	protein-lipid complex	CC	0.0330289
	GO:0034358	plasma lipoprotein particle	CC	0.0330289
	GO:1990777	lipoprotein particle	CC	0.0330289
	GO:0031418	L-ascorbic acid binding	MF	0.000109841
	GO:0048029	monosaccharide binding	MF	0.000234317
	GO:0031406	carboxylic acid binding	MF	0.00177542
	GO:0043177	organic acid binding	MF	0.00177542
	GO:0019842	vitamin binding	MF	0.00357568
	GO:0005506	iron ion binding	MF	0.00704652
	GO:0016702	oxidoreductase activity, acting on single donors with incorporation of molecular oxygen, incorporation of two atoms of oxygen	MF	0.00704652
	GO:0016701	oxidoreductase activity, acting on single donors with incorporation of molecular oxygen	MF	0.00704652
	GO:0016705	oxidoreductase activity, acting on paired donors, with incorporation or reduction of molecular oxygen	MF	0.00741737
	GO:0030246	carbohydrate binding	MF	0.00867187
	GO:0016491	oxidoreductase activity	MF	0.00867187
	GO:0004686	elongation factor-2 kinase activity	MF	0.00896344
	GO:0045499	chemorepellent activity	MF	0.00896344
	GO:0050662	coenzyme binding	MF	0.0123197
	GO:0051213	dioxygenase activity	MF	0.0170665
	GO:0004656	procollagen-proline 4-dioxygenase activity	MF	0.0205382
	GO:0031545	peptidyl-proline 4-dioxygenase activity	MF	0.0205382
	GO:0015248	sterol transporter activity	MF	0.0244868
	GO:0017127	cholesterol transporter activity	MF	0.0244868
	GO:0015129	lactate transmembrane transporter activity	MF	0.0276766
	GO:0019798	procollagen-proline dioxygenase activity	MF	0.0276766
	GO:0031543	peptidyl-proline dioxygenase activity	MF	0.031683
	GO:0016671	oxidoreductase activity, acting on a sulfur group of donors, disulfide as acceptor	MF	0.0386531
	GO:0048037	cofactor binding	MF	0.0386531
	GO:0003756	protein disulfide isomerase activity	MF	0.0386531
	GO:0005158	insulin receptor binding	MF	0.0386531
	GO:0016864	intramolecular oxidoreductase activity, transposing S-S bonds	MF	0.0386531
	GO:0004683	calmodulin-dependent protein kinase activity	MF	0.0413889
	GO:0015850	organic hydroxy compound transport	BP	0.0154038
	GO:0034196	acylglycerol transport	BP	0.0154038
	GO:0034197	triglyceride transport	BP	0.0154038
	GO:0034367	protein-containing complex remodeling	BP	0.0154038
	GO:0034368	protein-lipid complex remodeling	BP	0.0154038
	GO:0034369	plasma lipoprotein particle remodeling	BP	0.0154038
	GO:0034370	triglyceride-rich lipoprotein particle remodeling	BP	0.0154038
	GO:0034372	very-low-density lipoprotein particle remodeling	BP	0.0154038
	GO:0034375	high-density lipoprotein particle remodeling	BP	0.0154038
	GO:0043691	reverse cholesterol transport	BP	0.0154038
	GO:0050919	negative chemotaxis	BP	0.0154038
	GO:0071825	protein-lipid complex subunit organization	BP	0.0154038
	GO:0071827	plasma lipoprotein particle organization	BP	0.0154038
	GO:0097006	regulation of plasma lipoprotein particle levels	BP	0.0154038
	GO:0055114	oxidation-reduction process	BP	0.0166912
	GO:0032481	positive regulation of type I interferon production	BP	0.0269387
	GO:0015727	lactate transport	BP	0.0430441
	GO:0032479	regulation of type I interferon production	BP	0.0430441
	GO:0032606	type I interferon production	BP	0.0430441
	GO:0035873	lactate transmembrane transport	BP	0.0430441
C VS H	GO:0042555	MCM complex	CC	0.00305051
	GO:0003707	steroid hormone receptor activity	MF	6.40534e-06
	GO:0001637	G protein-coupled chemoattractant receptor activity	MF	0.00166795
	GO:0004950	chemokine receptor activity	MF	0.00166795
	GO:0005149	interleukin-1 receptor binding	MF	0.00845693
	GO:0004896	cytokine receptor activity	MF	0.00845693
	GO:0004879	nuclear receptor activity	MF	0.00961684
	GO:0098531	transcription factor activity, direct ligand regulated sequence-specific DNA binding	MF	0.0110077
	GO:0005164	tumor necrosis factor receptor binding	MF	0.0142481
	GO:0032813	tumor necrosis factor receptor superfamily binding	MF	0.0142481
	GO:0003677	DNA binding	MF	0.0349375
	GO:1990817	RNA adenylyltransferase activity	MF	0.0463698
	GO:0003700	DNA-binding transcription factor activity	MF	0.0474029
	GO:0005496	steroid binding	MF	0.0474029
	GO:0008509	anion transmembrane transporter activity	MF	0.0489017
	GO:0071407	cellular response to organic cyclic compound	BP	5.48159e-06
	GO:0048545	response to steroid hormone	BP	1.11648e-05
	GO:0033993	response to lipid	BP	1.39193e-05
	GO:0014070	response to organic cyclic compound	BP	1.8437e-05
	GO:0006260	DNA replication	BP	1.8437e-05
	GO:0009755	hormone-mediated signaling pathway	BP	1.8437e-05
	GO:0043401	steroid hormone mediated signaling pathway	BP	1.8437e-05
	GO:0006261	DNA-dependent DNA replication	BP	1.92763e-05
	GO:0071383	cellular response to steroid hormone stimulus	BP	1.9539e-05
	GO:0071396	cellular response to lipid	BP	0.000118376
	GO:0006954	inflammatory response	BP	0.000148193
	GO:0032870	cellular response to hormone stimulus	BP	0.000167894
	GO:0009725	response to hormone	BP	0.000167894
	GO:0071310	cellular response to organic substance	BP	0.000170347
	GO:0070098	chemokine-mediated signaling pathway	BP	0.000356409
	GO:1990868	response to chemokine	BP	0.000356409
	GO:1990869	cellular response to chemokine	BP	0.000356409
	GO:0006270	DNA replication initiation	BP	0.000627558
	GO:0010033	response to organic substance	BP	0.000627558
	GO:0048523	negative regulation of cellular process	BP	0.000689561
	GO:0070887	cellular response to chemical stimulus	BP	0.00100859
	GO:0009719	response to endogenous stimulus	BP	0.0045014
	GO:0071495	cellular response to endogenous stimulus	BP	0.00616682
	GO:0006259	DNA metabolic process	BP	0.00658771
	GO:0006952	defense response	BP	0.00658771
	GO:0048519	negative regulation of biological process	BP	0.00816203
	GO:0043207	response to external biotic stimulus	BP	0.0117326
	GO:0051707	response to other organism	BP	0.0117326
	GO:0009607	response to biotic stimulus	BP	0.0129137
	GO:0019221	cytokine-mediated signaling pathway	BP	0.0133867
	GO:0034097	response to cytokine	BP	0.0133867
	GO:0071345	cellular response to cytokine stimulus	BP	0.0133867
	GO:0045786	negative regulation of cell cycle	BP	0.0320315
	GO:0009620	response to fungus	BP	0.040455
	GO:0006820	anion transport	BP	0.043002
	GO:0010559	regulation of glycoprotein biosynthetic process	BP	0.0432081
	GO:0060049	regulation of protein glycosylation	BP	0.0432081
	GO:1903018	regulation of glycoprotein metabolic process	BP	0.0432081
	GO:0071901	negative regulation of protein serine/threonine kinase activity	BP	0.0481381
