# Supplementary material for: RNA-Seq and 16S rRNA Analysis Revealed the Effect of Deltamethrin on Channel Catfish in the Early Stage of Acute Exposure
Source: Front Immunol. 2022 Jun 3;13:916100. doi: 10.3389/fimmu.2022.916100 (PMC9211022; doi:10.3389/fimmu.2022.916100)
Supplement: Supplementary file 7 [file Table_7.xls]

SampleID	Tags Number	Total length	Max length	Min length	N50	N90
C-1	129713	58520309	478	343	443	441
C-2	118126	52568283	478	303	441	440
C-3	127578	57779269	478	371	457	440
H-1	122450	55241273	478	342	443	441
H-2	124921	55985210	478	330	443	443
H-3	123173	55484268	478	309	443	443
L-1	116997	52927209	477	362	447	441
L-2	121951	55235674	476	341	460	441
L-3	129250	58448152	468	343	446	441
