# Supplementary material for: RNA-Seq and 16S rRNA Analysis Revealed the Effect of Deltamethrin on Channel Catfish in the Early Stage of Acute Exposure
Source: Front Immunol. 2022 Jun 3;13:916100. doi: 10.3389/fimmu.2022.916100 (PMC9211022; doi:10.3389/fimmu.2022.916100)
Supplement: Supplementary file 8 [file Table_8.xls]

KEGG_A_class	KEGG_B_class	Pathway	C-vs-L (9)	All (6265)	Pvalue	Qvalue	Pathway ID	Genes	K_IDs
Cellular Processes	Transport and catabolism	Autophagy - animal	3	167	0.00138835	0.02082525	ko04140	ENSIPUG00000007078(zgc:92606);ENSIPUG00000013753(irs2a);ENSIPUG00000021158(hif1al2)	K08341+K07187+K08268
Cellular Processes	Transport and catabolism	Mitophagy - animal	2	84	0.006016093	0.04512070	ko04137	ENSIPUG00000007078(zgc:92606);ENSIPUG00000021158(hif1al2)	K08341+K08268
Environmental Information Processing	Signal transduction	FoxO signaling pathway	2	182	0.02641699	0.10118528	ko04068	ENSIPUG00000007078(zgc:92606);ENSIPUG00000013753(irs2a)	K08341+K07187
Metabolism	Metabolism of other amino acids	Taurine and hypotaurine metabolism	1	19	0.02698274	0.10118528	ko00430	ENSIPUG00000023869(adob)	K10712
Cellular Processes	Transport and catabolism	Autophagy - other eukaryotes	1	32	0.04506977	0.12300255	ko04136	ENSIPUG00000007078(zgc:92606)	K08341
Metabolism	Metabolism of cofactors and vitamins	Nicotinate and nicotinamide metabolism	1	35	0.04920102	0.12300255	ko00760	ENSIPUG00000014154(zgc:64002)	K00541
Metabolism	Amino acid metabolism	Arginine and proline metabolism	1	58	0.08034976	0.17217806	ko00330	ENSIPUG00000015157(p4ha1b)	K00472
Genetic Information Processing	Folding, sorting and degradation	RNA degradation	1	92	0.1247349	0.21214250	ko03018	ENSIPUG00000016444(btg2)	K14443
Organismal Systems	Endocrine system	Adipocytokine signaling pathway	1	94	0.1272855	0.21214250	ko04920	ENSIPUG00000013753(irs2a)	K07187
Organismal Systems	Endocrine system	Insulin signaling pathway	1	179	0.229763	0.27027964	ko04910	ENSIPUG00000013753(irs2a)	K07187
Environmental Information Processing	Signal transduction	Apelin signaling pathway	1	188	0.2399605	0.27027964	ko04371	ENSIPUG00000007078(zgc:92606)	K08341
Genetic Information Processing	Folding, sorting and degradation	Protein processing in endoplasmic reticulum	1	189	0.2410861	0.27027964	ko04141	ENSIPUG00000006184(ero1a)	K10950
Environmental Information Processing	Signaling molecules and interaction	Cell adhesion molecules (CAMs)	1	192	0.244454	0.27027964	ko04514	ENSIPUG00000022939(ncam3)	K06491
Organismal Systems	Immune system	NOD-like receptor signaling pathway	1	199	0.252261	0.27027964	ko04621	ENSIPUG00000007078(zgc:92606)	K08341
Metabolism	Global and overview maps	Metabolic pathways	3	1424	0.3358751	0.33587510	ko01100	ENSIPUG00000014154(zgc:64002);ENSIPUG00000015157(p4ha1b);ENSIPUG00000023869(adob)	K00541+K00472+K10712
