# Supplementary material for: RNA-Seq and 16S rRNA Analysis Revealed the Effect of Deltamethrin on Channel Catfish in the Early Stage of Acute Exposure
Source: Front Immunol. 2022 Jun 3;13:916100. doi: 10.3389/fimmu.2022.916100 (PMC9211022; doi:10.3389/fimmu.2022.916100)
Supplement: Supplementary file 10 [file Table_10.xls]

Sample Name	Raw Reads	Clean Reads	Raw Tags	Clean Tags	Chimera	Effective Tags	Effective Ratio (%)
C-1	134553	134434	132538	131672	1959	129713	96.40
C-2	122725	122585	120894	120066	1940	118126	96.25
C-3	131954	131839	129718	128822	1244	127578	96.68
H-1	127049	126948	125266	124507	2057	122450	96.38
H-2	134432	134282	132386	131395	6474	124921	92.93
H-3	128336	128219	126433	125653	2480	123173	95.98
L-1	120417	120295	118447	117688	691	116997	97.16
L-2	125822	125715	123977	123246	1295	121951	96.92
L-3	132730	132604	130800	130127	877	129250	97.38
