# Supplementary material for: RNA-Seq and 16S rRNA Analysis Revealed the Effect of Deltamethrin on Channel Catfish in the Early Stage of Acute Exposure
Source: Front Immunol. 2022 Jun 3;13:916100. doi: 10.3389/fimmu.2022.916100 (PMC9211022; doi:10.3389/fimmu.2022.916100)
Supplement: Supplementary file 11 [file Table_11.xls]

index	sobs	shannon	simpson	chao	ace	goods_coverage	pielou	pd
C-1	593	4.03675816544335	0.852240923335556	748.329411764706	797.787168284524	0.998705270264903	0.438211801573121	54.49308
C-2	576	3.87538407623642	0.801563779992092	678.272727272727	715.817293195063	0.998903546938634	0.422618950059774	55.19131
C-3	615	6.33219966870371	0.965904728737774	773.181818181818	823.44707893953	0.998836163996532	0.683494943187281	54.99536
H-1	689	5.28241897489108	0.886409725942775	784.325	814.463506923409	0.998960403095316	0.56026911129085	75.46123
H-2	734	3.16700853097937	0.713788092910891	786.992700729927	807.065607036979	0.998949862440659	0.332681674684102	70.79711
H-3	585	4.0033323859057	0.794644417195327	732	747.462129755456	0.998751792190267	0.43550966735998	52.69979
L-1	609	5.3837678615703	0.931108102003961	772	818.421622640629	0.998568648158007	0.582010181547077	51.56262
L-2	661	5.4362083587667	0.925786020822818	822.383561643836	863.532589215409	0.998704052780396	0.58026414147254	58.05013
L-3	518	4.36501254262122	0.872350861619779	703.638888888889	726.053908411355	0.998708152816069	0.484097299549123	50.68031
