# Supplementary material for: RNA-Seq and 16S rRNA Analysis Revealed the Effect of Deltamethrin on Channel Catfish in the Early Stage of Acute Exposure
Source: Front Immunol. 2022 Jun 3;13:916100. doi: 10.3389/fimmu.2022.916100 (PMC9211022; doi:10.3389/fimmu.2022.916100)
Supplement: Supplementary file 12 [file Table_12.xls]

Phylum	C	H	L
Cyanobacteria	18.628	50.0635333333333	11.2960333333333
Firmicutes	39.6078	8.88096666666667	28.0778666666667
Proteobacteria	14.6039333333333	13.5044666666667	33.5062
Bacteroidetes	17.2585	20.5036	20.1742666666667
Verrucomicrobia	3.63626666666667	3.29456666666667	3.84096666666667
Fusobacteria	3.19896666666667	0.424733333333333	0.588833333333333
Actinobacteria	1.55663333333333	0.815833333333333	1.21566666666667
Patescibacteria	0.3234	0.291366666666667	0.6376
Epsilonbacteraeota	0.523766666666667	0.0765	0.0705333333333333
Chloroflexi	0.0326333333333333	0.5062	0.000566666666666667
Other	0.583933333333333	0.947333333333333	0.450733333333333
Unclassified	0.0463666666666667	0.690933333333333	0.140733333333333
