# Supplementary material for: RNA-Seq and 16S rRNA Analysis Revealed the Effect of Deltamethrin on Channel Catfish in the Early Stage of Acute Exposure
Source: Front Immunol. 2022 Jun 3;13:916100. doi: 10.3389/fimmu.2022.916100 (PMC9211022; doi:10.3389/fimmu.2022.916100)
Supplement: Supplementary file 13 [file Table_13.xls]

Genus	C	H	L
Ralstonia	6.59083333333333	5.20186666666667	21.8236666666667
Romboutsia	19.5329	1.0024	4.0267
Sediminibacterium	7.36756666666667	5.55286666666667	10.9366
Clostridium_sensu_stricto_1	2.98913333333333	0.798333333333333	8.97483333333333
Olleya	3.2579	7.65133333333333	0.876066666666667
Akkermansia	3.63493333333333	3.1151	3.84096666666667
Lactobacillus	3.36946666666667	1.64753333333333	1.3164
Bradyrhizobium	1.35286666666667	1.1046	3.3925
Prevotella_9	0.751666666666667	2.72356666666667	0.7594
Cetobacterium	3.1797	0.424466666666667	0.588833333333333
Other	21.5801333333333	12.5517333333333	19.4842666666667
Unclassified	26.3929	58.2258	23.98
